# Supplementary material for: Haplotype-resolved genome of Prunus zhengheensis provides insight into its evolution and low temperature adaptation in apricot
Source: Hortic Res. 2024 Apr 8;11(4):uhae103. doi: 10.1093/hr/uhae103 (PMC11059810; doi:10.1093/hr/uhae103)
Supplement: Web_Material_uhae103 [file web_material_uhae103.zip]

Archive with 12 entries (12 files):
- Fig. S1. The genome survey of P. zhengheensis by using flow cytometry.pdf
- Fig. S2. Phylogenetic reconstruction of P. zhengheensis and other Prunus species based on mitochondrial genomes.pdf
- Fig. S3. The genetic relationships among Armeniaca chloroplastic haplotypes are depicted by a median-joining network.pdf
- Fig. S4. The sequence comparison between PaHSFA1d and PzHSFA1d promoters.pdf
- Fig. S5. Promoter cis-acting element analysis..pdf
- Fig. S6. The expression levels of HSFA1d (PzHSFA1d, PaHSFA1d and PmHSFA1d) gene were confirmed in winter branches by RT-qPCR analysis.pdf
- Fig. S7. Comparative analysis of PzHSFA1d and PmHSFA1d protein sequences.pdf
- Fig. S8. Comparison of HSFA1d coding sequences of P. zhengheensis and apricot.pdf
- Fig. S9. The expression levels of PzHSFA1d and PaHSFA1d were confirmed in transgenic and control A. thaliana by RTqPCR amplification.pdf
- Fig. S10. Cold treatment of transgenic A. thaliana.pdf
- Supplemental Figures.docx
- Supplemental Tables.xlsx
