# Supplementary material for: Haplotype-resolved genome of Prunus zhengheensis provides insight into its evolution and low temperature adaptation in apricot
Source: Hortic Res. 2024 Apr 8;11(4):uhae103. doi: 10.1093/hr/uhae103 (PMC11059810; doi:10.1093/hr/uhae103)
Supplement: Web_Material_uhae103 [file web_material_uhae103.zip › Supplemental Tables.xlsx]

## Sheet: Table S1
Table S1 Statistics for third sequencing data of P. zhengheensis
Species	Type	TotalBase	TotalReads	MaxLen	AvgLen	N50
P. zhengheensis	CCS	12221013465	919039	45587	13297	13527
	ONT-RNA	11945931042	8125965	68152	1470	1703
	Hic	31.11 Gb

## Sheet: Table S2
	Table S2 Statistics of repeat sequence annotation
		hap1			hap2
	Type	Number	Length(bp)	Coverage (%)	Number	Length(bp)	Coverage (%)
	DNA	56778	22161084	0.0918	60731	21895924	0.0929
	LINE	5970	2511823	0.0104	4566	1935631	0.0082
	LTR	54544	37430328	0.155	53840	35774903	0.1518
	SINE	3862	322107	0.0013	2763	227495	0.001
	Simple_repeat	75667	2835926	0.0117	74296	2728164	0.0116
	Unknown	113385	43158460	0.1788	107323	40564215	0.1722
	Total		109591409	0.454		104392595	0.4431

## Sheet: Table S3
Table S3 Discrimination of introgression from incomplete lineage sorting by QuIBL analysis among the 6 Prunus species.
triplet	outgroup	C1	C2	mixprop1	mixprop2	lambda2Dist	lambda1Dist	BIC2Dist	BIC1Dist	count	dBIC	ILS count
apricot_Ph_Pm	apricot	0	3.74742	0.876039	0.123961	0.00484239	0.00722404	-3043.67	-3075.42	392	31.7441
apricot_Ph_Pm	Ph	0	6.0498	0.957821	0.0421786	0.00739097	0.00940426	-2348.39	-2348.18	321	-0.20842
apricot_Ph_Pm	Pm	0	17.139	0.970371	0.029629	0.0193639	0.0280298	-4223.7	-3911.74	761	-311.961
apricot_Ph_PruMan	apricot	0	3.29454	0.831343	0.168657	0.00383512	0.00603092	-2305.38	-2337.53	285	32.1582
apricot_Ph_PruMan	Ph	0	5.93328	0.966603	0.0333972	0.00777474	0.00949819	-6788.58	-6779.92	928	-8.66093
apricot_Ph_PruMan	PruMan	0	4.02893	0.960194	0.0398058	0.0058003	0.00726397	-2024.1	-2043.2	261	19.0928
apricot_Ph_Pzhap1	apricot	0	4.60041	0.955341	0.0446591	0.00718534	0.00912023	-7394.94	-7424.58	1005	29.6371
apricot_Ph_Pzhap1	Ph	0	10.7609	0.964961	0.0350389	0.00681128	0.0091635	-1753.78	-1707.89	232	-45.8927
apricot_Ph_Pzhap1	Pzhap1	0	5.86975	0.918365	0.0816349	0.0064897	0.00948968	-1735.21	-1728.21	237	-6.99498
apricot_Ph_PruSib	apricot	0	4.19089	0.916661	0.0833394	0.00564742	0.0079455	-1459.49	-1475.11	193	15.6187
apricot_Ph_PruSib	Ph	0	0.966126	0.662192	0.337808	0.00839001	0.0103551	-7936.06	-7940.42	1113	4.36163
apricot_Ph_PruSib	PruSib	0	3.87735	0.843517	0.156483	0.00450893	0.00715633	-1302.94	-1318.63	168	15.695
apricot_Pm_PruMan	apricot	0	3.28463	0.871407	0.128593	0.00463779	0.00682736	-1651.9	-1677.08	211	25.1809
apricot_Pm_PruMan	Pm	0	0.131282	0.814388	0.185612	0.0244837	0.0248049	-5803.39	-5817.92	1080	14.5326
apricot_Pm_PruMan	PruMan	0	10.35	0.977908	0.0220921	0.00700519	0.00851887	-1390.16	-1372.95	183	-17.2051
apricot_Pm_Pzhap1	apricot	0	3.62643	0.904496	0.0955039	0.00545605	0.00772356	-2996.59	-3030.72	393	34.1362	355.467
apricot_Pm_Pzhap1	Pm	0	17.0708	0.970097	0.0299029	0.0192652	0.0279456	-4229.46	-3916.31	761	-313.151
apricot_Pm_Pzhap1	Pzhap1	0	3.58346	0.906257	0.0937434	0.00677834	0.0096182	-2295.08	-2326.45	320	31.3741	290.002
apricot_Pm_PruSib	apricot	0	4.44625	0.891995	0.108005	0.00440002	0.00651606	-1105.71	-1116.37	139	10.6678
apricot_Pm_PruSib	Pm	0	0.296643	0.812951	0.187049	0.0242257	0.0250034	-6404.47	-6419.01	1195	14.5336
apricot_Pm_PruSib	PruSib	0	4.95463	0.898061	0.101939	0.00592707	0.00888748	-1031.51	-1037.53	140	6.01805
apricot_PruMan_Pzhap1	apricot	0	4.8164	0.936806	0.0631938	0.00468626	0.00627956	-2164.51	-2176.17	268	11.6651
apricot_PruMan_Pzhap1	PruMan	0	5.78734	0.954145	0.0458554	0.00681509	0.00875215	-1884.46	-1886.13	253	1.66811
apricot_PruMan_Pzhap1	Pzhap1	0	9.71655	0.981717	0.0182827	0.00831922	0.00971232	-6994.51	-6920.23	953	-74.2762
apricot_PruMan_PruSib	apricot	0	5.97311	0.877052	0.122948	0.00374644	0.006253	-2589.44	-2561.3	315	-28.1392
apricot_PruMan_PruSib	PruMan	0	3.38843	0.935201	0.0647993	0.00481756	0.00632654	-6796.24	-6851.61	844	55.3677
apricot_PruMan_PruSib	PruSib	0	5.77233	0.931259	0.0687406	0.00440623	0.00614309	-2579.69	-2572.48	315	-7.20855
apricot_Pzhap1_PruSib	apricot	0	38.4988	0.994505	0.00549451	0.00637196	0.00771983	-1446.93	-1401.28	182	-45.6496
apricot_Pzhap1_PruSib	Pzhap1	0	0.908793	0.678436	0.321564	0.00891931	0.0107771	-7881.87	-7886.8	1118	4.93132
apricot_Pzhap1_PruSib	PruSib	0	4.387	0.887516	0.112484	0.00610776	0.00921113	-1267.16	-1278.04	174	10.8737
Ph_Pm_PruMan	Ph	0	6.0043	0.959599	0.0404006	0.0075022	0.00944444	-2324.37	-2323.48	318	-0.889496
Ph_Pm_PruMan	Pm	0	17.1801	0.970603	0.0293968	0.0188431	0.0273572	-4354.84	-4031.84	777	-322.999
Ph_Pm_PruMan	PruMan	0	5.19536	0.973	0.0270004	0.00651901	0.00774345	-2908.42	-2920.63	379	12.2133
Ph_Pm_Pzhap1	Ph	0	5.47507	0.935099	0.0649008	0.00718157	0.00988384	-1291.99	-1296.87	180	4.88715
Ph_Pm_Pzhap1	Pm	0	18.2495	0.978564	0.0214361	0.0180209	0.0242169	-6443.9	-6071.04	1117	-372.859
Ph_Pm_Pzhap1	Pzhap1	0	4.03847	0.862936	0.137064	0.0058828	0.00923511	-1282.61	-1299.22	177	16.6141
Ph_Pm_PruSib	Ph	0	9.33949	0.977734	0.0222662	0.00714573	0.00857404	-2382	-2362.43	315	-19.5707
Ph_Pm_PruSib	Pm	0	16.793	0.969155	0.0308449	0.0192775	0.0281225	-4277.47	-3958.12	771	-319.348
Ph_Pm_PruSib	PruSib	0	3.5911	0.869517	0.130483	0.00490439	0.00735153	-2996.46	-3030.41	388	33.948
Ph_PruMan_Pzhap1	Ph	0	6.28888	0.948658	0.0513415	0.00668121	0.00883522	-1542.14	-1538.48	207	-3.65946
Ph_PruMan_Pzhap1	PruMan	0	5.08486	0.970264	0.0297364	0.00774243	0.00932556	-7382.97	-7401.88	1008	18.9044
Ph_PruMan_Pzhap1	Pzhap1	0	4.14385	0.876364	0.123636	0.00582289	0.00890464	-1903.64	-1922.02	259	18.3755
Ph_PruMan_PruSib	Ph	0	4.54342	0.955755	0.0442454	0.00747364	0.00945244	-6744.87	-6774.23	926	29.3691
Ph_PruMan_PruSib	PruMan	0	28.7234	0.99262	0.00738008	0.00648852	0.00786396	-2145.25	-2078.64	271	-66.6048
Ph_PruMan_PruSib	PruSib	0	4.86741	0.9204	0.0795999	0.00417228	0.0058586	-2278.74	-2287.85	277	9.11042
Ph_Pzhap1_PruSib	Ph	0	13.3573	0.97789	0.0221098	0.00604512	0.00763893	-1794.09	-1753.6	227	-40.493
Ph_Pzhap1_PruSib	Pzhap1	0	4.4166	0.889991	0.110009	0.0062422	0.00939411	-1842.07	-1857.64	254	15.5692
Ph_Pzhap1_PruSib	PruSib	0	4.12943	0.943126	0.0568742	0.00690864	0.00903491	-7309.6	-7354.52	993	44.9197
Pm_PruMan_Pzhap1	Pm	0	16.6643	0.968949	0.0310509	0.0194264	0.0283607	-4097.66	-3791.39	741	-306.269
Pm_PruMan_Pzhap1	PruMan	0	10.4473	0.982968	0.0170315	0.00715336	0.00835118	-3029.41	-2999.59	397	-29.8279
Pm_PruMan_Pzhap1	Pzhap1	0	3.79612	0.920373	0.0796273	0.00699727	0.00964139	-2413.74	-2441.4	336	27.6604
Pm_PruMan_PruSib	Pm	0	17.8482	0.978879	0.0211213	0.0185945	0.0247347	-6220.61	-5872.62	1089	-347.988
Pm_PruMan_PruSib	PruMan	0	3.92809	0.946293	0.0537075	0.00578229	0.00752913	-1354.45	-1371.52	177	17.0725
Pm_PruMan_PruSib	PruSib	0	5.36829	0.931101	0.0688986	0.00541124	0.00746534	-1612.23	-1616.02	208	3.78094
Pm_Pzhap1_PruSib	Pm	0	16.5493	0.967913	0.0320875	0.0195614	0.0287027	-4114.94	-3804.22	747	-310.718
Pm_Pzhap1_PruSib	Pzhap1	0	3.81419	0.932222	0.0677782	0.00718756	0.00966267	-2311.87	-2338.05	322	26.1851
Pm_Pzhap1_PruSib	PruSib	0	4.80509	0.938594	0.0614064	0.00631314	0.0084134	-3041.2	-3054.12	405	12.9139
PruMan_Pzhap1_PruSib	PruMan	0	27.1925	0.992039	0.00796114	0.00692812	0.00841827	-1967.16	-1905.81	253	-61.3567
PruMan_Pzhap1_PruSib	Pzhap1	0	3.65271	0.925267	0.0747326	0.00722589	0.00980575	-6883.5	-6945.47	959	61.9719
PruMan_Pzhap1_PruSib	PruSib	0	4.83489	0.912645	0.0873546	0.00477102	0.00685563	-2073.14	-2081.36	262	8.22273

## Sheet: Table S4
Table S4 Functional annotation of specific gene of P. zhengheensis
query	seed_ortholog	evalue	score	eggNOG_OGs	max_annot_lvl	COG_category	Description	Preferred_name	GOs	EC	KEGG_ko	KEGG_Pathway	KEGG_Module	KEGG_Reaction	KEGG_rclass	BRITE	KEGG_TC	CAZy	BiGG_Reaction	PFAMs
Pz_hap1_026447-RA	3750.XP_008356841.1	1.31e-48	166.0	KOG4585@1|root,KOG4585@2759|Eukaryota,37K76@33090|Viridiplantae,3GAQ9@35493|Streptophyta,4JU1X@91835|fabids	35493|Streptophyta	L	DDE superfamily endonuclease	-	-	-	-	-	-	-	-	-	-	-	-	DDE_Tnp_4
Pz_hap1_026151-RA	102107.XP_008244498.1	2.84e-52	174.0	COG4870@1|root,KOG1543@2759|Eukaryota,37RR0@33090|Viridiplantae,3GCD2@35493|Streptophyta,4JCYQ@91835|fabids	35493|Streptophyta	O	Belongs to the peptidase C1 family	-	GO:0000003,GO:0000323,GO:0000325,GO:0002376,GO:0003006,GO:0003674,GO:0003824,GO:0004175,GO:0004197,GO:0005575,GO:0005576,GO:0005615,GO:0005618,GO:0005622,GO:0005623,GO:0005737,GO:0005764,GO:0005773,GO:0005783,GO:0006508,GO:0006807,GO:0006950,GO:0006952,GO:0006955,GO:0007275,GO:0008150,GO:0008152,GO:0008219,GO:0008233,GO:0008234,GO:0009056,GO:0009057,GO:0009505,GO:0009555,GO:0009605,GO:0009607,GO:…	-	ko:K16292	-	-	-	-	ko00000,ko01000,ko01002	-	-	-	Inhibitor_I29,Peptidase_C1
Pz_hap1_026359-RA	314266.SKA58_02515	4.08e-271	741.0	COG1062@1|root,COG1062@2|Bacteria,1MUK4@1224|Proteobacteria,2TT67@28211|Alphaproteobacteria,2K04T@204457|Sphingomonadales	28211|Alphaproteobacteria	C	Belongs to the zinc-containing alcohol dehydrogenase family. Class-III subfamily	adhC	-	1.1.1.1,1.1.1.284	ko:K00121	ko00010,ko00071,ko00350,ko00625,ko00626,ko00680,ko00830,ko00980,ko00982,ko01100,ko01110,ko01120,ko01130,ko01200,ko01220,ko05204,map00010,map00071,map00350,map00625,map00626,map00680,map00830,map00980,map00982,map01100,map01110,map01120,map01130,map01200,map01220,map05204	-	R00623,R00754,R02124,R04880,R05233,R05234,R06917,R06927,R06983,R07105,R08281,R08306,R08310	RC00050,RC00087,RC00088,RC00099,RC00116,RC00649,RC01715,RC01734,RC02273	ko00000,ko00001,ko01000	-	-	-	ADH_N,ADH_zinc_N
Pz_hap1_026444-RA	3760.EMJ01540	9.11e-128	367.0	28JB2@1|root,2QTYV@2759|Eukaryota,37S5F@33090|Viridiplantae,3GI5I@35493|Streptophyta,4JRTJ@91835|fabids	35493|Streptophyta	S	PDDEXK-like family of unknown function	-	-	-	-	-	-	-	-	-	-	-	-	PDDEXK_6
Pz_hap1_026337-RA	3880.AES58515	8.61e-63	209.0	2D0J1@1|root,2SEDM@2759|Eukaryota,37XX0@33090|Viridiplantae,3GMNP@35493|Streptophyta	35493|Streptophyta	-	-	-	-	-	-	-	-	-	-	-	-	-	-	-
Pz_hap1_026332-RA	29730.Gorai.001G167800.1	1.14e-67	223.0	COG1007@1|root,KOG4668@2759|Eukaryota,382PB@33090|Viridiplantae,3GQMA@35493|Streptophyta	35493|Streptophyta	C	NADH dehydrogenase (quinone) activity	-	-	-	-	-	-	-	-	-	-	-	-	-
Pz_hap1_026335-RA	3702.ATMG00580.1	1.87e-76	246.0	COG1008@1|root,KOG4845@2759|Eukaryota,37KP8@33090|Viridiplantae,3GEAS@35493|Streptophyta	35493|Streptophyta	C	Proton-conducting membrane transporter	nad4	GO:0005575,GO:0005622,GO:0005623,GO:0005737,GO:0005739,GO:0005740,GO:0005743,GO:0016020,GO:0019866,GO:0031090,GO:0031966,GO:0031967,GO:0031975,GO:0043226,GO:0043227,GO:0043229,GO:0043231,GO:0044422,GO:0044424,GO:0044429,GO:0044444,GO:0044446,GO:0044464	1.6.5.3	ko:K03881	ko00190,ko01100,ko04714,ko04723,ko05012,map00190,map01100,map04714,map04723,map05012	M00142	R11945	RC00061	ko00000,ko00001,ko00002,ko01000,ko03029	3.D.1.6	-	-	Proton_antipo_M
Pz_hap1_026336-RA	3847.GLYMA1000S00350.1	1.22e-42	149.0	COG1008@1|root,KOG4845@2759|Eukaryota,37TUR@33090|Viridiplantae,3GI7Y@35493|Streptophyta,4JUXR@91835|fabids	35493|Streptophyta	C	Proton-conducting membrane transporter	-	-	-	-	-	-	-	-	-	-	-	-	Proton_antipo_M
Pz_hap1_026334-RA	3880.AES58519	2.4e-58	195.0	COG1008@1|root,KOG4845@2759|Eukaryota,37KP8@33090|Viridiplantae,3GEAS@35493|Streptophyta,4JUKV@91835|fabids	35493|Streptophyta	C	Proton-conducting membrane transporter	nad4	GO:0005575,GO:0005622,GO:0005623,GO:0005737,GO:0005739,GO:0005740,GO:0005743,GO:0016020,GO:0019866,GO:0031090,GO:0031966,GO:0031967,GO:0031975,GO:0043226,GO:0043227,GO:0043229,GO:0043231,GO:0044422,GO:0044424,GO:0044429,GO:0044444,GO:0044446,GO:0044464	1.6.5.3	ko:K03881	ko00190,ko01100,ko04714,ko04723,ko05012,map00190,map01100,map04714,map04723,map05012	M00142	R11945	RC00061	ko00000,ko00001,ko00002,ko01000,ko03029	3.D.1.6	-	-	Proton_antipo_M
Pz_hap1_015335-RA	102107.XP_008227794.1	0.0	1306.0	28Q01@1|root,2QWNR@2759|Eukaryota,37S5Z@33090|Viridiplantae,3G8RF@35493|Streptophyta,4JMB2@91835|fabids	35493|Streptophyta	S	NYN domain	-	-	-	-	-	-	-	-	-	-	-	-	NYN,OHA
Pz_hap1_015334-RA	102107.XP_008227795.1	5.43e-143	411.0	COG0515@1|root,KOG1187@2759|Eukaryota,37M5Z@33090|Viridiplantae,3G818@35493|Streptophyta,4JDSF@91835|fabids	35493|Streptophyta	T	Belongs to the protein kinase superfamily	-	GO:0003674,GO:0003824,GO:0004672,GO:0004674,GO:0004675,GO:0004888,GO:0005575,GO:0005623,GO:0005886,GO:0006464,GO:0006468,GO:0006793,GO:0006796,GO:0006807,GO:0006950,GO:0006979,GO:0007154,GO:0007165,GO:0007166,GO:0007167,GO:0007178,GO:0008150,GO:0008152,GO:0009987,GO:0016020,GO:0016301,GO:0016310,GO:0016740,GO:0016772,GO:0016773,GO:0019199,GO:0019538,GO:0023052,GO:0036211,GO:0038023,GO:0043170,GO:…	2.7.11.1	ko:K13436	ko04626,map04626	-	-	-	ko00000,ko00001,ko01000,ko01001	-	-	-	Pkinase_Tyr
Pz_hap1_015337-RA	102107.XP_008227792.1	4.68e-70	214.0	KOG0724@1|root,KOG0724@2759|Eukaryota,37VYI@33090|Viridiplantae,3GKG3@35493|Streptophyta,4JUQD@91835|fabids	35493|Streptophyta	O	SANT SWI3, ADA2, N-CoR and TFIIIB'' DNA-binding domains	-	-	-	-	-	-	-	-	-	-	-	-	Myb_DNA-binding
Pz_hap1_015336-RA	102107.XP_008227793.1	0.0	1136.0	COG4677@1|root,2QQVX@2759|Eukaryota,37R9E@33090|Viridiplantae,3GCYA@35493|Streptophyta,4JNEK@91835|fabids	35493|Streptophyta	G	Pectinesterase	-	GO:0003674,GO:0003824,GO:0004857,GO:0005575,GO:0005623,GO:0008150,GO:0016787,GO:0016788,GO:0030234,GO:0030599,GO:0043086,GO:0044092,GO:0044464,GO:0046910,GO:0050790,GO:0052689,GO:0065007,GO:0065009,GO:0071944,GO:0098772	3.1.1.11	ko:K01051	ko00040,ko01100,map00040,map01100	M00081	R02362	RC00460,RC00461	ko00000,ko00001,ko00002,ko01000	-	-	-	PMEI,Pectinesterase
Pz_hap1_015339-RA	102107.XP_008227791.1	0.0	1449.0	2CMNI@1|root,2QR0U@2759|Eukaryota,37IPP@33090|Viridiplantae,3G8QE@35493|Streptophyta,4JJ13@91835|fabids	35493|Streptophyta	S	rRNA processing/ribosome biogenesis	-	-	-	-	-	-	-	-	-	-	-	-	RIX1
Pz_hap1_015332-RA	102107.XP_008227796.1	7.34e-293	798.0	COG0192@1|root,KOG1506@2759|Eukaryota,37J2J@33090|Viridiplantae,3GE15@35493|Streptophyta,4JS8C@91835|fabids	35493|Streptophyta	H	Catalyzes the formation of S-adenosylmethionine from methionine and ATP	-	GO:0003674,GO:0003824,GO:0004478,GO:0005575,GO:0005622,GO:0005623,GO:0005737,GO:0005829,GO:0016740,GO:0016765,GO:0044424,GO:0044444,GO:0044464	2.5.1.6	ko:K00789	ko00270,ko01100,ko01110,ko01230,map00270,map01100,map01110,map01230	M00034,M00035,M00368,M00609	R00177,R04771	RC00021,RC01211	ko00000,ko00001,ko00002,ko01000	-	-	-	S-AdoMet_synt_C,S-AdoMet_synt_M,S-AdoMet_synt_N
Pz_hap1_015330-RA	3760.EMJ22721	0.0	2712.0	KOG0974@1|root,KOG0974@2759|Eukaryota,37PVJ@33090|Viridiplantae,3GBW5@35493|Streptophyta,4JFDX@91835|fabids	35493|Streptophyta	S	WD repeat-containing protein	-	GO:0005575,GO:0005622,GO:0005623,GO:0005737,GO:0005829,GO:0005886,GO:0007049,GO:0007050,GO:0008150,GO:0008285,GO:0009892,GO:0009894,GO:0009895,GO:0009987,GO:0010506,GO:0010507,GO:0016020,GO:0019222,GO:0022402,GO:0031323,GO:0031324,GO:0031329,GO:0031330,GO:0042127,GO:0044424,GO:0044444,GO:0044464,GO:0045786,GO:0048519,GO:0048523,GO:0050789,GO:0050794,GO:0051726,GO:0065007,GO:0071944	-	-	-	-	-	-	-	-	-	-	WD40
Pz_hap1_015314-RA	102107.XP_008227813.1	2.63e-306	833.0	COG0515@1|root,KOG0658@2759|Eukaryota,37IWS@33090|Viridiplantae,3G7U0@35493|Streptophyta,4JIJF@91835|fabids	35493|Streptophyta	T	Glycogen synthase kinase-3 homolog	-	-	2.7.11.26	ko:K03083	ko01521,ko04012,ko04062,ko04110,ko04150,ko04151,ko04310,ko04340,ko04341,ko04360,ko04390,ko04510,ko04550,ko04657,ko04660,ko04662,ko04711,ko04722,ko04728,ko04910,ko04916,ko04917,ko04919,ko04931,ko04932,ko04934,ko05010,ko05160,ko05162,ko05164,ko05165,ko05166,ko05167,ko05169,ko05200,ko05210,ko05213,ko05215,ko05217,ko05224,ko05225,ko05226,map01521,map04012,map04062,map04110,map04150,map04151,map04310,…	M00677	-	-	ko00000,ko00001,ko00002,ko01000,ko01001,ko03036	-	-	-	Pkinase
Pz_hap1_015331-RA	102107.XP_008227797.1	4.9e-197	545.0	28MQJ@1|root,2QU8H@2759|Eukaryota,37R4D@33090|Viridiplantae,3GAA9@35493|Streptophyta,4JFQ0@91835|fabids	35493|Streptophyta	C	The light-harvesting complex (LHC) functions as a light receptor, it captures and delivers excitation energy to photosystems with which it is closely associated	-	GO:0005575,GO:0005622,GO:0005623,GO:0005737,GO:0009507,GO:0009534,GO:0009535,GO:0009536,GO:0009579,GO:0016020,GO:0031976,GO:0031984,GO:0034357,GO:0042651,GO:0043226,GO:0043227,GO:0043229,GO:0043231,GO:0044422,GO:0044424,GO:0044434,GO:0044435,GO:0044436,GO:0044444,GO:0044446,GO:0044464,GO:0055035	-	ko:K08912	ko00196,ko01100,map00196,map01100	-	-	-	ko00000,ko00001,ko00194	-	-	-	Chloroa_b-bind
Pz_hap1_015333-RA	102107.XP_008227847.1	3.3e-83	245.0	2DTM5@1|root,2S6I7@2759|Eukaryota,37VZE@33090|Viridiplantae,3GKIC@35493|Streptophyta,4JUWC@91835|fabids	35493|Streptophyta	S	Possibly involved in carbohydrate binding	-	-	-	-	-	-	-	-	-	-	-	-	X8
Pz_hap1_015433-RA	102107.XP_008227901.1	0.0	1996.0	COG5184@1|root,2QTH2@2759|Eukaryota,37IBA@33090|Viridiplantae,3GAGB@35493|Streptophyta,4JG4Q@91835|fabids	35493|Streptophyta	DZ	Protein present in Fab1, YOTB, Vac1, and EEA1	-	GO:0003674,GO:0005085,GO:0005086,GO:0005488,GO:0005515,GO:0005575,GO:0005622,GO:0005623,GO:0005737,GO:0005794,GO:0005829,GO:0008150,GO:0012505,GO:0016020,GO:0019899,GO:0043226,GO:0043227,GO:0043229,GO:0043231,GO:0044424,GO:0044444,GO:0044464,GO:0051020,GO:0065007,GO:0065009,GO:0098772	-	-	-	-	-	-	-	-	-	-	BRX,BRX_N,FYVE,PH_12,RCC1
Pz_hap1_015507-RA	102107.XP_008228354.1	1.58e-27	110.0	COG1304@1|root,KOG0538@2759|Eukaryota,37Q8R@33090|Viridiplantae,3GEWX@35493|Streptophyta,4JNSE@91835|fabids	35493|Streptophyta	C	(S)-2-hydroxy-acid oxidase	-	GO:0002218,GO:0002253,GO:0002376,GO:0002682,GO:0002684,GO:0003674,GO:0003824,GO:0003973,GO:0005575,GO:0005622,GO:0005623,GO:0005737,GO:0005777,GO:0006950,GO:0006952,GO:0007154,GO:0007165,GO:0008150,GO:0008152,GO:0008891,GO:0009058,GO:0009605,GO:0009607,GO:0009617,GO:0009853,GO:0009987,GO:0010109,GO:0010204,GO:0016032,GO:0016491,GO:0016614,GO:0016899,GO:0016999,GO:0017000,GO:0017144,GO:0019048,GO:…	1.1.3.15	ko:K11517	ko00630,ko01100,ko01110,ko01120,ko01130,ko01200,ko04146,map00630,map01100,map01110,map01120,map01130,map01200,map04146	M00532	R00475	RC00042	ko00000,ko00001,ko00002,ko01000	-	-	-	FMN_dh
Pz_hap1_015511-RA	102107.XP_008228354.1	1.86e-31	117.0	COG1304@1|root,KOG0538@2759|Eukaryota,37Q8R@33090|Viridiplantae,3GEWX@35493|Streptophyta,4JNSE@91835|fabids	35493|Streptophyta	C	(S)-2-hydroxy-acid oxidase	-	GO:0002218,GO:0002253,GO:0002376,GO:0002682,GO:0002684,GO:0003674,GO:0003824,GO:0003973,GO:0005575,GO:0005622,GO:0005623,GO:0005737,GO:0005777,GO:0006950,GO:0006952,GO:0007154,GO:0007165,GO:0008150,GO:0008152,GO:0008891,GO:0009058,GO:0009605,GO:0009607,GO:0009617,GO:0009853,GO:0009987,GO:0010109,GO:0010204,GO:0016032,GO:0016491,GO:0016614,GO:0016899,GO:0016999,GO:0017000,GO:0017144,GO:0019048,GO:…	1.1.3.15	ko:K11517	ko00630,ko01100,ko01110,ko01120,ko01130,ko01200,ko04146,map00630,map01100,map01110,map01120,map01130,map01200,map04146	M00532	R00475	RC00042	ko00000,ko00001,ko00002,ko01000	-	-	-	FMN_dh
Pz_hap1_015504-RA	3760.EMJ22765	4.32e-28	107.0	COG1304@1|root,KOG0538@2759|Eukaryota,37Q8R@33090|Viridiplantae,3GEWX@35493|Streptophyta,4JNSE@91835|fabids	35493|Streptophyta	C	(S)-2-hydroxy-acid oxidase	-	GO:0002218,GO:0002253,GO:0002376,GO:0002682,GO:0002684,GO:0003674,GO:0003824,GO:0003973,GO:0005575,GO:0005622,GO:0005623,GO:0005737,GO:0005777,GO:0006950,GO:0006952,GO:0007154,GO:0007165,GO:0008150,GO:0008152,GO:0008891,GO:0009058,GO:0009605,GO:0009607,GO:0009617,GO:0009853,GO:0009987,GO:0010109,GO:0010204,GO:0016032,GO:0016491,GO:0016614,GO:0016899,GO:0016999,GO:0017000,GO:0017144,GO:0019048,GO:…	1.1.3.15	ko:K11517	ko00630,ko01100,ko01110,ko01120,ko01130,ko01200,ko04146,map00630,map01100,map01110,map01120,map01130,map01200,map04146	M00532	R00475	RC00042	ko00000,ko00001,ko00002,ko01000	-	-	-	FMN_dh
Pz_hap1_015533-RA	102107.XP_008228005.1	1.8e-99	288.0	2B65R@1|root,2S4QQ@2759|Eukaryota,37W4M@33090|Viridiplantae,3GKNW@35493|Streptophyta,4JR0Y@91835|fabids	35493|Streptophyta	S	Auxin responsive protein	-	-	-	ko:K14488	ko04075,map04075	-	-	-	ko00000,ko00001	-	-	-	Auxin_inducible
Pz_hap1_015573-RA	102107.XP_008245452.1	5.05e-45	159.0	KOG1075@1|root,KOG1075@2759|Eukaryota,37TIF@33090|Viridiplantae,3G9IZ@35493|Streptophyta	35493|Streptophyta	L	ribonuclease H protein	-	-	-	-	-	-	-	-	-	-	-	-	DUF4283,RVT_1,RVT_3,zf-CCHC_4,zf-RVT
Pz_hap1_015609-RA	102107.XP_008228113.1	8.18e-286	781.0	COG1184@1|root,KOG1466@2759|Eukaryota,37JNP@33090|Viridiplantae,3G7AU@35493|Streptophyta,4JE2S@91835|fabids	35493|Streptophyta	J	Belongs to the eIF-2B alpha beta delta subunits family	-	GO:0005575,GO:0005622,GO:0005623,GO:0005737,GO:0005851,GO:0006412,GO:0006413,GO:0006518,GO:0006807,GO:0008150,GO:0008152,GO:0009058,GO:0009059,GO:0009987,GO:0010467,GO:0019538,GO:0032991,GO:0034641,GO:0034645,GO:0043043,GO:0043170,GO:0043603,GO:0043604,GO:0044237,GO:0044238,GO:0044249,GO:0044260,GO:0044267,GO:0044271,GO:0044424,GO:0044444,GO:0044464,GO:0071704,GO:1901564,GO:1901566,GO:1901576	-	ko:K03239	ko03013,map03013	-	-	-	ko00000,ko00001,ko03012	-	-	-	IF-2B,LOR
Pz_hap1_015639-RA	3760.EMJ00621	5.37e-106	334.0	2CN5X@1|root,2QU1T@2759|Eukaryota,37T40@33090|Viridiplantae,3GHPU@35493|Streptophyta	35493|Streptophyta	-	-	-	-	-	-	-	-	-	-	-	-	-	-	DBD_Tnp_Mut,MULE,SWIM
Pz_hap1_015633-RA	102107.XP_008228133.1	7.07e-107	308.0	COG0071@1|root,KOG0710@2759|Eukaryota,37UB4@33090|Viridiplantae,3GJV7@35493|Streptophyta,4JPP3@91835|fabids	35493|Streptophyta	O	Belongs to the small heat shock protein (HSP20) family	-	-	-	ko:K13993	ko04141,map04141	-	-	-	ko00000,ko00001,ko03110	-	-	-	HSP20
Pz_hap1_015683-RA	102107.XP_008228182.1	9.37e-215	601.0	COG2124@1|root,KOG0156@2759|Eukaryota,37HQJ@33090|Viridiplantae,3GC9K@35493|Streptophyta,4JJZ9@91835|fabids	35493|Streptophyta	Q	Cytochrome p450	-	GO:0005575,GO:0005622,GO:0005623,GO:0005737,GO:0005783,GO:0005789,GO:0012505,GO:0016020,GO:0031090,GO:0031984,GO:0042175,GO:0043226,GO:0043227,GO:0043229,GO:0043231,GO:0044422,GO:0044424,GO:0044425,GO:0044432,GO:0044444,GO:0044446,GO:0044464,GO:0098827	-	ko:K20623	ko00905,ko01100,ko01110,map00905,map01100,map01110	-	R07470,R07474	RC00661	ko00000,ko00001,ko00199	-	-	-	p450
Pz_hap1_015658-RA	102107.XP_008228157.1	1.05e-250	689.0	COG1304@1|root,KOG0538@2759|Eukaryota,37Q8R@33090|Viridiplantae,3GEWX@35493|Streptophyta,4JNSE@91835|fabids	35493|Streptophyta	C	(S)-2-hydroxy-acid oxidase	-	GO:0002218,GO:0002253,GO:0002376,GO:0002682,GO:0002684,GO:0003674,GO:0003824,GO:0003973,GO:0005575,GO:0005622,GO:0005623,GO:0005737,GO:0005777,GO:0006950,GO:0006952,GO:0007154,GO:0007165,GO:0008150,GO:0008152,GO:0008891,GO:0009058,GO:0009605,GO:0009607,GO:0009617,GO:0009853,GO:0009987,GO:0010109,GO:0010204,GO:0016032,GO:0016491,GO:0016614,GO:0016899,GO:0016999,GO:0017000,GO:0017144,GO:0019048,GO:…	1.1.3.15	ko:K11517	ko00630,ko01100,ko01110,ko01120,ko01130,ko01200,ko04146,map00630,map01100,map01110,map01120,map01130,map01200,map04146	M00532	R00475	RC00042	ko00000,ko00001,ko00002,ko01000	-	-	-	FMN_dh
Pz_hap1_015659-RA	3760.EMJ16777	6.59e-241	664.0	COG1304@1|root,KOG0538@2759|Eukaryota,37Q8R@33090|Viridiplantae,3GEWX@35493|Streptophyta,4JNSE@91835|fabids	35493|Streptophyta	C	(S)-2-hydroxy-acid oxidase	-	GO:0002218,GO:0002253,GO:0002376,GO:0002682,GO:0002684,GO:0003674,GO:0003824,GO:0003973,GO:0005575,GO:0005622,GO:0005623,GO:0005737,GO:0005777,GO:0006950,GO:0006952,GO:0007154,GO:0007165,GO:0008150,GO:0008152,GO:0008891,GO:0009058,GO:0009605,GO:0009607,GO:0009617,GO:0009853,GO:0009987,GO:0010109,GO:0010204,GO:0016032,GO:0016491,GO:0016614,GO:0016899,GO:0016999,GO:0017000,GO:0017144,GO:0019048,GO:…	1.1.3.15	ko:K11517	ko00630,ko01100,ko01110,ko01120,ko01130,ko01200,ko04146,map00630,map01100,map01110,map01120,map01130,map01200,map04146	M00532	R00475	RC00042	ko00000,ko00001,ko00002,ko01000	-	-	-	FMN_dh
Pz_hap1_015733-RA	3760.EMJ16123	2.6e-65	223.0	COG0308@1|root,KOG1046@2759|Eukaryota,37NAE@33090|Viridiplantae,3GGGI@35493|Streptophyta,4JFNE@91835|fabids	35493|Streptophyta	EO	Aminopeptidase	-	GO:0001666,GO:0003674,GO:0003824,GO:0004177,GO:0005488,GO:0005575,GO:0005622,GO:0005623,GO:0005737,GO:0005829,GO:0006508,GO:0006518,GO:0006807,GO:0006950,GO:0008150,GO:0008152,GO:0008233,GO:0008235,GO:0008237,GO:0008238,GO:0008270,GO:0009056,GO:0009628,GO:0009987,GO:0016787,GO:0019538,GO:0033218,GO:0033554,GO:0034641,GO:0036293,GO:0036294,GO:0042221,GO:0042277,GO:0043167,GO:0043169,GO:0043170,GO:…	-	ko:K08776	-	-	-	-	ko00000,ko01000,ko01002	-	-	-	ERAP1_C,Peptidase_M1
Pz_hap1_015826-RA	102107.XP_008244773.1	2.63e-302	826.0	2CCVI@1|root,2QR69@2759|Eukaryota,37TCV@33090|Viridiplantae,3GFGP@35493|Streptophyta,4JGSW@91835|fabids	35493|Streptophyta	K	Transcription factor	-	GO:0005575,GO:0005622,GO:0005623,GO:0005634,GO:0006355,GO:0008150,GO:0009889,GO:0010468,GO:0010556,GO:0019219,GO:0019222,GO:0031323,GO:0031326,GO:0043226,GO:0043227,GO:0043229,GO:0043231,GO:0044424,GO:0044464,GO:0048580,GO:0048583,GO:0048586,GO:0048587,GO:0050789,GO:0050793,GO:0050794,GO:0051171,GO:0051239,GO:0051252,GO:0060255,GO:0065007,GO:0080090,GO:1903506,GO:2000026,GO:2000028,GO:2000112,GO:…	-	-	-	-	-	-	-	-	-	-	HLH
Pz_hap1_015833-RA	102107.XP_008244738.1	2.08e-224	620.0	KOG1573@1|root,KOG1573@2759|Eukaryota,37HHR@33090|Viridiplantae,3G9JW@35493|Streptophyta,4JJUI@91835|fabids	35493|Streptophyta	S	Inositol oxygenase 1-like	-	GO:0003674,GO:0003824,GO:0008150,GO:0008152,GO:0016491,GO:0016701,GO:0050113,GO:0055114	1.13.99.1	ko:K00469	ko00053,ko00562,map00053,map00562	-	R01184	RC00465	ko00000,ko00001,ko01000	-	-	-	MIOX
Pz_hap1_015894-RA	102107.XP_008228438.1	3.03e-229	631.0	COG5641@1|root,KOG1601@2759|Eukaryota,37ICH@33090|Viridiplantae,3G7E5@35493|Streptophyta,4JFSP@91835|fabids	35493|Streptophyta	K	Transcriptional activator that specifically binds 5'- GATA-3' or 5'-GAT-3' motifs within gene promoters	-	GO:0000976,GO:0000977,GO:0000981,GO:0001012,GO:0001067,GO:0001085,GO:0001228,GO:0003674,GO:0003676,GO:0003677,GO:0003682,GO:0003690,GO:0003700,GO:0005488,GO:0005515,GO:0005575,GO:0005622,GO:0005623,GO:0005634,GO:0005667,GO:0006139,GO:0006351,GO:0006355,GO:0006357,GO:0006366,GO:0006725,GO:0006807,GO:0007623,GO:0008134,GO:0008150,GO:0008152,GO:0009058,GO:0009059,GO:0009314,GO:0009416,GO:0009628,GO:…	-	-	-	-	-	-	-	-	-	-	GATA
Pz_hap1_015903-RA	102107.XP_008228489.1	2.27e-96	303.0	COG0666@1|root,KOG0504@2759|Eukaryota,37JMU@33090|Viridiplantae,3GH8M@35493|Streptophyta,4JEE6@91835|fabids	35493|Streptophyta	S	ankyrin repeat-containing protein	-	-	-	-	-	-	-	-	-	-	-	-	Ank_2,Ank_4,PGG
Pz_hap1_015933-RA	102107.XP_008228478.1	1.89e-160	450.0	29VZ9@1|root,2RXN7@2759|Eukaryota,37UPJ@33090|Viridiplantae,3GJ77@35493|Streptophyta,4JPFK@91835|fabids	35493|Streptophyta	-	-	-	GO:0000003,GO:0000373,GO:0000375,GO:0000377,GO:0003006,GO:0003674,GO:0003676,GO:0003723,GO:0003727,GO:0003729,GO:0005488,GO:0005575,GO:0005622,GO:0005623,GO:0005737,GO:0006139,GO:0006396,GO:0006725,GO:0006807,GO:0006996,GO:0007275,GO:0008150,GO:0008152,GO:0008380,GO:0009507,GO:0009536,GO:0009657,GO:0009658,GO:0009790,GO:0009791,GO:0009793,GO:0009987,GO:0010154,GO:0010467,GO:0016043,GO:0016070,GO:…	-	-	-	-	-	-	-	-	-	-	-
Pz_hap1_016002-RA	32264.tetur39g00050.1	5.01e-18	84.3	COG1204@1|root,KOG0952@2759|Eukaryota,38CPH@33154|Opisthokonta,3B9XK@33208|Metazoa,3D8Z8@33213|Bilateria,41WZ8@6656|Arthropoda	33208|Metazoa	A	nucleic acid binding	ASCC3	GO:0000375,GO:0000377,GO:0000381,GO:0000398,GO:0003674,GO:0003678,GO:0003724,GO:0003824,GO:0004003,GO:0004004,GO:0004386,GO:0005575,GO:0005622,GO:0005623,GO:0005634,GO:0005654,GO:0005682,GO:0005730,GO:0005737,GO:0005829,GO:0006139,GO:0006259,GO:0006281,GO:0006304,GO:0006307,GO:0006396,GO:0006397,GO:0006725,GO:0006807,GO:0006950,GO:0006974,GO:0006996,GO:0008026,GO:0008094,GO:0008150,GO:0008152,GO:…	3.6.4.12	ko:K18663	-	-	-	-	ko00000,ko01000,ko03400	-	-	-	DEAD,Helicase_C,Sec63
Pz_hap1_016035-RA	3760.EMJ06042	1.08e-21	89.0	KOG1721@1|root,KOG1721@2759|Eukaryota,37JY1@33090|Viridiplantae,3GDFH@35493|Streptophyta,4JHPY@91835|fabids	35493|Streptophyta	GM	Zinc finger protein	-	GO:0000182,GO:0003674,GO:0003676,GO:0003677,GO:0003690,GO:0003700,GO:0003723,GO:0005488,GO:0005575,GO:0005622,GO:0005623,GO:0005634,GO:0005730,GO:0006355,GO:0008097,GO:0008150,GO:0009889,GO:0010468,GO:0010556,GO:0019219,GO:0019222,GO:0019843,GO:0022613,GO:0031323,GO:0031326,GO:0031974,GO:0031981,GO:0042254,GO:0042273,GO:0043226,GO:0043227,GO:0043228,GO:0043229,GO:0043231,GO:0043232,GO:0043233,GO:…	-	ko:K09191	-	-	-	-	ko00000,ko03000,ko03021	-	-	-	PPR,zf-C2H2
Pz_hap1_016033-RA	102107.XP_008228591.1	2.02e-273	746.0	KOG1072@1|root,KOG1072@2759|Eukaryota,37QJ7@33090|Viridiplantae,3GESE@35493|Streptophyta,4JFKM@91835|fabids	35493|Streptophyta	S	F-box kelch-repeat protein	-	GO:0000151,GO:0003674,GO:0005488,GO:0005515,GO:0005575,GO:0005622,GO:0005623,GO:0005737,GO:0005829,GO:0006508,GO:0006511,GO:0006807,GO:0008150,GO:0008152,GO:0009056,GO:0009057,GO:0009966,GO:0009968,GO:0009987,GO:0010498,GO:0010646,GO:0010648,GO:0019005,GO:0019222,GO:0019538,GO:0019899,GO:0019941,GO:0023051,GO:0023057,GO:0030162,GO:0030163,GO:0031323,GO:0031461,GO:0031625,GO:0032991,GO:0043161,GO:…	-	-	-	-	-	-	-	-	-	-	F-box,Kelch_1,Kelch_6
Pz_hap1_016014-RA	102107.XP_008228576.1	3.95e-131	394.0	KOG0276@1|root,KOG0276@2759|Eukaryota,37HJ2@33090|Viridiplantae,3GA3V@35493|Streptophyta,4JHZN@91835|fabids	35493|Streptophyta	U	The coatomer is a cytosolic protein complex that binds to dilysine motifs and reversibly associates with Golgi non- clathrin-coated vesicles, which further mediate biosynthetic protein transport from the ER, via the Golgi up to the trans Golgi network. Coatomer complex is required for budding from Golgi membranes, and is essential for the retrograde Golgi-to-ER transport of dilysine-tagged protei…	-	GO:0005575,GO:0005622,GO:0005623,GO:0005737,GO:0005794,GO:0005798,GO:0006810,GO:0006886,GO:0006888,GO:0006890,GO:0006891,GO:0008104,GO:0008150,GO:0012505,GO:0012506,GO:0015031,GO:0015833,GO:0016020,GO:0016192,GO:0030117,GO:0030120,GO:0030126,GO:0030135,GO:0030137,GO:0030659,GO:0030660,GO:0030662,GO:0030663,GO:0031090,GO:0031410,GO:0031982,GO:0032991,GO:0033036,GO:0034613,GO:0042886,GO:0043226,GO:…	-	ko:K17302	-	-	-	-	ko00000,ko04131,ko04147	-	-	-	Coatomer_WDAD,WD40
Pz_hap1_016023-RA	102107.XP_008228603.1	0.0	1357.0	COG4886@1|root,KOG0619@2759|Eukaryota,37RSV@33090|Viridiplantae,3GF8S@35493|Streptophyta,4JMSE@91835|fabids	35493|Streptophyta	V	Receptor-like protein	-	GO:0008150,GO:0009888,GO:0010073,GO:0032501,GO:0032502,GO:0048507,GO:0048856	-	-	-	-	-	-	-	-	-	-	LRRNT_2,LRR_1,LRR_6,LRR_8
Pz_hap1_016046-RA	3983.cassava4.1_027478m	5.27e-29	116.0	2CTYX@1|root,2RIC0@2759|Eukaryota,37XEY@33090|Viridiplantae,3GKTA@35493|Streptophyta	35493|Streptophyta	S	Viral movement protein (MP)	-	-	-	-	-	-	-	-	-	-	-	-	MP
Pz_hap1_016082-RA	3760.EMJ17042	6.95e-193	534.0	COG0400@1|root,KOG2112@2759|Eukaryota,37Q4C@33090|Viridiplantae,3G8MP@35493|Streptophyta,4JEEZ@91835|fabids	35493|Streptophyta	I	Acyl-protein thioesterase	-	GO:0000902,GO:0000904,GO:0002084,GO:0003674,GO:0003824,GO:0005575,GO:0005622,GO:0005623,GO:0005737,GO:0005829,GO:0006464,GO:0006807,GO:0006928,GO:0006935,GO:0007275,GO:0007399,GO:0007409,GO:0007411,GO:0008150,GO:0008152,GO:0008474,GO:0009056,GO:0009057,GO:0009605,GO:0009653,GO:0009987,GO:0016043,GO:0016787,GO:0016788,GO:0016790,GO:0019538,GO:0022008,GO:0030030,GO:0030154,GO:0030163,GO:0030182,GO:…	3.1.1.5	ko:K06130	ko00564,map00564	-	R02747,R03417	RC00037,RC00094	ko00000,ko00001,ko01000	-	-	-	Abhydrolase_2
Pz_hap1_016133-RA	102107.XP_008243731.1	0.0	1691.0	COG1502@1|root,KOG1329@2759|Eukaryota,37J5H@33090|Viridiplantae,3GGBM@35493|Streptophyta,4JMYS@91835|fabids	35493|Streptophyta	I	Hydrolyzes glycerol-phospholipids at the terminal phosphodiesteric bond	PLDa1	GO:0005575,GO:0005622,GO:0005623,GO:0005737,GO:0005773,GO:0005783,GO:0005886,GO:0009536,GO:0012505,GO:0016020,GO:0043226,GO:0043227,GO:0043229,GO:0043231,GO:0044424,GO:0044444,GO:0044464,GO:0071944	3.1.4.4	ko:K01115	ko00564,ko00565,ko01100,ko01110,ko04014,ko04024,ko04071,ko04072,ko04144,ko04666,ko04724,ko04912,ko05231,map00564,map00565,map01100,map01110,map04014,map04024,map04071,map04072,map04144,map04666,map04724,map04912,map05231	-	R01310,R02051,R07385	RC00017,RC00425	ko00000,ko00001,ko01000,ko04131	-	-	-	C2,PLD_C,PLDc
Pz_hap1_016134-RA	3760.EMJ22819	3.93e-18	78.2	COG5272@1|root,KOG0001@2759|Eukaryota	2759|Eukaryota	O	cellular macromolecule catabolic process	-	GO:0003674,GO:0005488,GO:0005515,GO:0042802	-	ko:K08770	ko03320,map03320	-	-	-	ko00000,ko00001,ko04121	-	-	-	ubiquitin
Pz_hap1_016120-RA	102107.XP_008243865.1	0.0	1617.0	KOG4658@1|root,KOG4658@2759|Eukaryota,37M27@33090|Viridiplantae,3GBWJ@35493|Streptophyta	35493|Streptophyta	T	Belongs to the disease resistance NB-LRR family	-	GO:0005575,GO:0005623,GO:0005886,GO:0006950,GO:0006952,GO:0007154,GO:0007165,GO:0008150,GO:0009987,GO:0016020,GO:0023052,GO:0044464,GO:0050789,GO:0050794,GO:0050896,GO:0051716,GO:0065007,GO:0071944	-	ko:K13459,ko:K20599	ko04016,ko04626,map04016,map04626	-	-	-	ko00000,ko00001	-	-	-	LRR_8,NB-ARC
Pz_hap1_016143-RA	102107.XP_008243872.1	7.3e-244	669.0	COG5147@1|root,KOG0048@2759|Eukaryota,37NHC@33090|Viridiplantae,3GGF2@35493|Streptophyta	35493|Streptophyta	K	Transcription factor	-	-	-	ko:K09422	-	-	-	-	ko00000,ko03000	-	-	-	Myb_DNA-binding
Pz_hap1_016147-RA	102107.XP_008243872.1	2.76e-202	562.0	COG5147@1|root,KOG0048@2759|Eukaryota,37NHC@33090|Viridiplantae,3GGF2@35493|Streptophyta	35493|Streptophyta	K	Transcription factor	-	-	-	ko:K09422	-	-	-	-	ko00000,ko03000	-	-	-	Myb_DNA-binding
Pz_hap1_016156-RA	102107.XP_008230918.1	3.98e-235	646.0	COG5147@1|root,KOG0048@2759|Eukaryota,37NHC@33090|Viridiplantae	33090|Viridiplantae	K	Transcription factor	-	GO:0000981,GO:0000988,GO:0000989,GO:0001067,GO:0001076,GO:0001134,GO:0001135,GO:0003674,GO:0003676,GO:0003677,GO:0003700,GO:0005488,GO:0005575,GO:0005622,GO:0005623,GO:0005634,GO:0006355,GO:0006357,GO:0008150,GO:0009889,GO:0009987,GO:0010468,GO:0010556,GO:0019219,GO:0019222,GO:0030154,GO:0031323,GO:0031326,GO:0032502,GO:0043226,GO:0043227,GO:0043229,GO:0043231,GO:0043565,GO:0044212,GO:0044424,GO:…	-	ko:K09422	-	-	-	-	ko00000,ko03000	-	-	-	Myb_DNA-binding
Pz_hap1_016151-RA	102107.XP_008245246.1	1.3e-240	660.0	COG5147@1|root,KOG0048@2759|Eukaryota,37NHC@33090|Viridiplantae,3GCJ6@35493|Streptophyta,4JHFT@91835|fabids	35493|Streptophyta	K	transcription factor	-	GO:0000981,GO:0000988,GO:0000989,GO:0001067,GO:0001076,GO:0001134,GO:0001135,GO:0003674,GO:0003676,GO:0003677,GO:0003700,GO:0005488,GO:0005575,GO:0005622,GO:0005623,GO:0005634,GO:0006355,GO:0006357,GO:0008150,GO:0009889,GO:0009987,GO:0010468,GO:0010556,GO:0019219,GO:0019222,GO:0030154,GO:0031323,GO:0031326,GO:0032502,GO:0043226,GO:0043227,GO:0043229,GO:0043231,GO:0043565,GO:0044212,GO:0044424,GO:…	-	ko:K09422	-	-	-	-	ko00000,ko03000	-	-	-	Myb_DNA-binding
Pz_hap1_016152-RA	102107.XP_008243872.1	5.35e-170	479.0	COG5147@1|root,KOG0048@2759|Eukaryota,37NHC@33090|Viridiplantae,3GGF2@35493|Streptophyta	35493|Streptophyta	K	Transcription factor	-	-	-	ko:K09422	-	-	-	-	ko00000,ko03000	-	-	-	Myb_DNA-binding
Pz_hap1_016168-RA	102107.XP_008228726.1	2.88e-107	312.0	KOG4747@1|root,KOG4747@2759|Eukaryota,37IXC@33090|Viridiplantae,3GC7Q@35493|Streptophyta,4JJF3@91835|fabids	35493|Streptophyta	T	histidine-containing phosphotransfer protein	-	GO:0000160,GO:0003674,GO:0005488,GO:0005515,GO:0005575,GO:0005622,GO:0005623,GO:0005634,GO:0005737,GO:0006793,GO:0006796,GO:0007154,GO:0007165,GO:0008150,GO:0008152,GO:0009719,GO:0009725,GO:0009735,GO:0009736,GO:0009755,GO:0009888,GO:0009987,GO:0010033,GO:0010087,GO:0010089,GO:0016310,GO:0019899,GO:0019900,GO:0019901,GO:0023052,GO:0032502,GO:0032870,GO:0035556,GO:0042221,GO:0043226,GO:0043227,GO:…	-	ko:K14490	ko04075,map04075	-	-	-	ko00000,ko00001	-	-	-	Hpt
Pz_hap1_016234-RA	102107.XP_008228747.1	4.88e-134	381.0	COG1374@1|root,KOG3492@2759|Eukaryota,37KS7@33090|Viridiplantae,3G95K@35493|Streptophyta,4JH4M@91835|fabids	35493|Streptophyta	J	60S ribosome subunit biogenesis protein NIP7 homolog	-	GO:0005575,GO:0005622,GO:0005623,GO:0005634,GO:0005730,GO:0008150,GO:0022613,GO:0030684,GO:0030687,GO:0031974,GO:0031981,GO:0032991,GO:0042254,GO:0042273,GO:0043226,GO:0043227,GO:0043228,GO:0043229,GO:0043231,GO:0043232,GO:0043233,GO:0044085,GO:0044422,GO:0044424,GO:0044428,GO:0044446,GO:0044464,GO:0070013,GO:0071840,GO:1990904	-	ko:K07565	-	-	-	-	ko00000,ko03009	-	-	-	UPF0113
Pz_hap1_016233-RA	102107.XP_008228747.1	7.98e-137	386.0	COG1374@1|root,KOG3492@2759|Eukaryota,37KS7@33090|Viridiplantae,3G95K@35493|Streptophyta,4JH4M@91835|fabids	35493|Streptophyta	J	60S ribosome subunit biogenesis protein NIP7 homolog	-	GO:0005575,GO:0005622,GO:0005623,GO:0005634,GO:0005730,GO:0008150,GO:0022613,GO:0030684,GO:0030687,GO:0031974,GO:0031981,GO:0032991,GO:0042254,GO:0042273,GO:0043226,GO:0043227,GO:0043228,GO:0043229,GO:0043231,GO:0043232,GO:0043233,GO:0044085,GO:0044422,GO:0044424,GO:0044428,GO:0044446,GO:0044464,GO:0070013,GO:0071840,GO:1990904	-	ko:K07565	-	-	-	-	ko00000,ko03009	-	-	-	UPF0113
Pz_hap1_016216-RA	102107.XP_008228671.1	0.0	1159.0	KOG0341@1|root,KOG0341@2759|Eukaryota,37HIW@33090|Viridiplantae,3G71W@35493|Streptophyta,4JMIB@91835|fabids	35493|Streptophyta	A	DEAD-box ATP-dependent RNA helicase	-	GO:0003674,GO:0003724,GO:0003824,GO:0004004,GO:0004386,GO:0005575,GO:0005622,GO:0005623,GO:0005634,GO:0005681,GO:0005730,GO:0005737,GO:0006139,GO:0006725,GO:0006807,GO:0008026,GO:0008150,GO:0008152,GO:0008186,GO:0009987,GO:0010501,GO:0016070,GO:0016462,GO:0016787,GO:0016817,GO:0016818,GO:0016887,GO:0017111,GO:0031974,GO:0031981,GO:0032991,GO:0034641,GO:0042623,GO:0043170,GO:0043226,GO:0043227,GO:…	3.6.4.13	ko:K13116	-	-	-	-	ko00000,ko01000,ko03041	-	-	-	DEAD,Helicase_C,zf-CCHC
Pz_hap1_016250-RA	102107.XP_008228773.1	1.69e-179	499.0	2BYAY@1|root,2S2H1@2759|Eukaryota,37VUG@33090|Viridiplantae,3GJ8G@35493|Streptophyta,4JQRE@91835|fabids	35493|Streptophyta	S	Domain of unknown function (DUF4228)	-	-	-	-	-	-	-	-	-	-	-	-	DUF4228
Pz_hap1_016241-RA	102107.XP_008228754.1	0.0	885.0	COG4992@1|root,KOG1401@2759|Eukaryota,37JRF@33090|Viridiplantae,3GBNS@35493|Streptophyta,4JM34@91835|fabids	35493|Streptophyta	E	Belongs to the class-III pyridoxal-phosphate-dependent aminotransferase family	-	GO:0003674,GO:0003824,GO:0003992,GO:0005488,GO:0005507,GO:0005515,GO:0005575,GO:0005622,GO:0005623,GO:0005737,GO:0006082,GO:0006520,GO:0006525,GO:0006526,GO:0006807,GO:0006950,GO:0006952,GO:0007275,GO:0008144,GO:0008150,GO:0008152,GO:0008483,GO:0008652,GO:0009058,GO:0009064,GO:0009084,GO:0009507,GO:0009532,GO:0009536,GO:0009570,GO:0009605,GO:0009607,GO:0009617,GO:0009987,GO:0016053,GO:0016740,GO:…	2.6.1.11	ko:K00818	ko00220,ko01100,ko01110,ko01130,ko01210,ko01230,map00220,map01100,map01110,map01130,map01210,map01230	M00028	R02283	RC00006,RC00062	ko00000,ko00001,ko00002,ko01000,ko01007	-	-	-	Aminotran_3
Pz_hap1_016254-RA	161934.XP_010682145.1	5.01e-27	108.0	KOG1075@1|root,KOG1075@2759|Eukaryota,37TIF@33090|Viridiplantae,3G9IZ@35493|Streptophyta	35493|Streptophyta	L	ribonuclease H protein	-	-	-	-	-	-	-	-	-	-	-	-	DUF4283,RVT_1,RVT_3,zf-RVT
Pz_hap1_016314-RA	102107.XP_008244860.1	1.43e-23	96.7	KOG1075@1|root,KOG1075@2759|Eukaryota,37ZQ4@33090|Viridiplantae,3GK8S@35493|Streptophyta	35493|Streptophyta	S	Domain of unknown function (DUF4283)	-	-	-	-	-	-	-	-	-	-	-	-	DUF4283,zf-CCHC_4
Pz_hap1_016331-RA	102107.XP_008228852.1	1.69e-205	570.0	28JH7@1|root,2QRWE@2759|Eukaryota,37NSA@33090|Viridiplantae,3G9F9@35493|Streptophyta,4JIWQ@91835|fabids	35493|Streptophyta	-	-	-	-	-	-	-	-	-	-	-	-	-	-	-
Pz_hap1_016336-RA	102107.XP_008228856.1	4.86e-289	800.0	KOG4197@1|root,KOG4197@2759|Eukaryota,37P4N@33090|Viridiplantae,3GEBG@35493|Streptophyta,4JMCG@91835|fabids	35493|Streptophyta	S	Pentatricopeptide repeat-containing protein	-	GO:0003674,GO:0003676,GO:0003723,GO:0003824,GO:0004518,GO:0004519,GO:0005488,GO:0005575,GO:0005622,GO:0005623,GO:0006139,GO:0006725,GO:0006807,GO:0008150,GO:0008152,GO:0009451,GO:0009987,GO:0016070,GO:0016787,GO:0016788,GO:0034641,GO:0043170,GO:0043226,GO:0043227,GO:0043229,GO:0043231,GO:0043412,GO:0044237,GO:0044238,GO:0044424,GO:0044464,GO:0046483,GO:0071704,GO:0090304,GO:0090305,GO:0097159,GO:…	-	-	-	-	-	-	-	-	-	-	PPR,PPR_1,PPR_2,PPR_3
Pz_hap1_016330-RA	3750.XP_008377441.1	8.28e-198	564.0	2C7QK@1|root,2QUNQ@2759|Eukaryota,37QB2@33090|Viridiplantae,3GCE5@35493|Streptophyta,4JRQZ@91835|fabids	35493|Streptophyta	S	source UniProtKB	-	-	-	-	-	-	-	-	-	-	-	-	DUF659,Dimer_Tnp_hAT,zf-BED
Pz_hap1_016334-RA	102107.XP_008228855.1	3.31e-60	187.0	COG1382@1|root,KOG3478@2759|Eukaryota,37UI8@33090|Viridiplantae,3GIUV@35493|Streptophyta,4JPJI@91835|fabids	35493|Streptophyta	O	prefoldin subunit	-	GO:0003674,GO:0005488,GO:0005515,GO:0005575,GO:0005622,GO:0005623,GO:0005634,GO:0005737,GO:0006457,GO:0008150,GO:0009987,GO:0016043,GO:0016272,GO:0022607,GO:0032991,GO:0034622,GO:0043226,GO:0043227,GO:0043229,GO:0043231,GO:0043933,GO:0044085,GO:0044424,GO:0044464,GO:0051087,GO:0051131,GO:0065003,GO:0071840	-	ko:K04798	-	-	-	-	ko00000,ko03110	-	-	-	Prefoldin_2
Pz_hap1_016332-RA	102107.XP_008228893.1	2.21e-151	433.0	COG5228@1|root,KOG1075@1|root,KOG0304@2759|Eukaryota,KOG1075@2759|Eukaryota,37MPV@33090|Viridiplantae,3G8CJ@35493|Streptophyta,4JRWU@91835|fabids	35493|Streptophyta	A	CCR4-associated factor 1 homolog	-	-	-	ko:K12581	ko03018,map03018	-	-	-	ko00000,ko00001,ko03019	-	-	-	CAF1,RVT_3
Pz_hap1_016337-RA	102107.XP_008228894.1	4.46e-206	570.0	COG5228@1|root,KOG0304@2759|Eukaryota,37TFG@33090|Viridiplantae,3GF0C@35493|Streptophyta,4JHG2@91835|fabids	35493|Streptophyta	A	Encoded by	-	-	-	ko:K12581	ko03018,map03018	-	-	-	ko00000,ko00001,ko03019	-	-	-	CAF1
Pz_hap1_016335-RA	102107.XP_008245452.1	5.23e-199	557.0	KOG1075@1|root,KOG1075@2759|Eukaryota,37TIF@33090|Viridiplantae,3G9IZ@35493|Streptophyta	35493|Streptophyta	L	ribonuclease H protein	-	-	-	-	-	-	-	-	-	-	-	-	DUF4283,RVT_1,RVT_3,zf-CCHC_4,zf-RVT
Pz_hap1_016333-RA	102107.XP_008228854.1	0.0	1059.0	COG0494@1|root,2QT89@2759|Eukaryota,37JK2@33090|Viridiplantae,3G9XH@35493|Streptophyta,4JEEW@91835|fabids	35493|Streptophyta	L	Nudix hydrolase 3-like	-	GO:0003674,GO:0003824,GO:0004177,GO:0005575,GO:0005622,GO:0005623,GO:0005737,GO:0005773,GO:0005829,GO:0006508,GO:0006807,GO:0008150,GO:0008152,GO:0008233,GO:0008238,GO:0008239,GO:0016787,GO:0019538,GO:0043170,GO:0043226,GO:0043227,GO:0043229,GO:0043231,GO:0044238,GO:0044424,GO:0044444,GO:0044464,GO:0070011,GO:0071704,GO:0140096,GO:1901564	-	-	-	-	-	-	-	-	-	-	NUDIX,Peptidase_M49
Pz_hap1_016338-RA	3750.XP_008382760.1	0.0	970.0	COG2801@1|root,KOG0017@2759|Eukaryota,382YI@33090|Viridiplantae,3GY1I@35493|Streptophyta,4JW89@91835|fabids	35493|Streptophyta	L	WD40 repeats	-	-	-	-	-	-	-	-	-	-	-	-	-
Pz_hap1_016339-RA	102107.XP_008228857.1	4.16e-182	506.0	KOG2730@1|root,KOG2730@2759|Eukaryota,37SY7@33090|Viridiplantae,3GFXI@35493|Streptophyta,4JVPY@91835|fabids	35493|Streptophyta	S	Trimethylguanosine synthase-like	-	-	-	ko:K14292	ko03013,map03013	-	-	-	ko00000,ko00001,ko01000	-	-	-	Methyltransf_15
Pz_hap1_016368-RA	3760.EMJ17207	8.17e-98	296.0	28K4X@1|root,2QVJM@2759|Eukaryota,37SHN@33090|Viridiplantae,3GFTV@35493|Streptophyta,4JN6J@91835|fabids	35493|Streptophyta	S	Protein trichome birefringence-like 43	-	GO:0003674,GO:0003824,GO:0005575,GO:0005622,GO:0005623,GO:0005737,GO:0005794,GO:0008150,GO:0008374,GO:0009987,GO:0012505,GO:0016407,GO:0016413,GO:0016740,GO:0016746,GO:0016747,GO:0043226,GO:0043227,GO:0043229,GO:0043231,GO:0044424,GO:0044444,GO:0044464,GO:0071554	-	-	-	-	-	-	-	-	-	-	PC-Esterase,PMR5N
Pz_hap1_016407-RA	102107.XP_008228948.1	2.01e-44	149.0	COG1100@1|root,KOG0087@2759|Eukaryota,37IXT@33090|Viridiplantae,3G8GI@35493|Streptophyta,4JT8E@91835|fabids	35493|Streptophyta	U	Ras-related protein	-	GO:0000166,GO:0001882,GO:0001883,GO:0003674,GO:0003824,GO:0003924,GO:0005488,GO:0005525,GO:0005575,GO:0005622,GO:0005623,GO:0005737,GO:0005768,GO:0005886,GO:0008150,GO:0009719,GO:0009725,GO:0009733,GO:0009987,GO:0010033,GO:0012505,GO:0016020,GO:0016462,GO:0016787,GO:0016817,GO:0016818,GO:0017076,GO:0017111,GO:0019001,GO:0031410,GO:0031982,GO:0032549,GO:0032550,GO:0032553,GO:0032555,GO:0032561,GO:…	-	ko:K07904	ko04144,ko04961,ko04962,ko04972,map04144,map04961,map04962,map04972	-	-	-	ko00000,ko00001,ko04031,ko04131,ko04147	-	-	-	Ras
Pz_hap1_016467-RA	3760.EMJ07779	7.22e-30	119.0	KOG1075@1|root,KOG1075@2759|Eukaryota,37W4F@33090|Viridiplantae,3GIQB@35493|Streptophyta	35493|Streptophyta	S	Domain of unknown function (DUF4283)	-	-	-	-	-	-	-	-	-	-	-	-	DUF4283,zf-CCHC_4
Pz_hap1_016502-RA	4641.GSMUA_AchrUn_randomP00280_001	1.66e-16	76.6	2E3R9@1|root,2SARV@2759|Eukaryota	2759|Eukaryota	S	hAT family C-terminal dimerisation region	-	-	-	-	-	-	-	-	-	-	-	-	DUF659,Dimer_Tnp_hAT
Pz_hap1_016529-RA	102107.XP_008244860.1	4.49e-149	421.0	KOG1075@1|root,KOG1075@2759|Eukaryota,37ZQ4@33090|Viridiplantae,3GK8S@35493|Streptophyta	35493|Streptophyta	S	Domain of unknown function (DUF4283)	-	-	-	-	-	-	-	-	-	-	-	-	DUF4283,zf-CCHC_4
Pz_hap1_016528-RA	102107.XP_008229110.1	9.66e-113	327.0	2CKJI@1|root,2S1HY@2759|Eukaryota,37VCJ@33090|Viridiplantae,3GJ1A@35493|Streptophyta,4JQ05@91835|fabids	35493|Streptophyta	-	-	-	-	-	-	-	-	-	-	-	-	-	-	-
Pz_hap1_016538-RA	3760.EMJ10243	1.35e-51	174.0	KOG1121@1|root,KOG1121@2759|Eukaryota	2759|Eukaryota	E	protein dimerization activity	-	-	-	-	-	-	-	-	-	-	-	-	DUF4413,Dimer_Tnp_hAT
Pz_hap1_016561-RA	102107.XP_008229392.1	4.86e-252	721.0	28Q0M@1|root,2QWP8@2759|Eukaryota,37SGC@33090|Viridiplantae,3G8GC@35493|Streptophyta,4JQCT@91835|fabids	35493|Streptophyta	S	Zinc knuckle family protein	-	-	-	-	-	-	-	-	-	-	-	-	MP,RVP,zf-CCHC
Pz_hap1_016577-RA	102107.XP_008229392.1	8.42e-151	453.0	28Q0M@1|root,2QWP8@2759|Eukaryota,37SGC@33090|Viridiplantae,3G8GC@35493|Streptophyta,4JQCT@91835|fabids	35493|Streptophyta	S	Zinc knuckle family protein	-	-	-	-	-	-	-	-	-	-	-	-	MP,RVP,zf-CCHC
Pz_hap1_016571-RA	3760.EMJ09722	2.16e-84	266.0	KOG4585@1|root,KOG4585@2759|Eukaryota,3895I@33090|Viridiplantae,3GY1X@35493|Streptophyta,4JW8R@91835|fabids	35493|Streptophyta	L	Myb/SANT-like DNA-binding domain	-	-	-	-	-	-	-	-	-	-	-	-	DDE_Tnp_4,Myb_DNA-bind_3
Pz_hap1_016585-RA	3760.EMJ28414	0.0	1276.0	KOG1121@1|root,KOG1121@2759|Eukaryota,37MSF@33090|Viridiplantae,3GDM8@35493|Streptophyta,4JSAI@91835|fabids	35493|Streptophyta	L	Zinc finger BED domain-containing protein	-	-	-	-	-	-	-	-	-	-	-	-	DUF4413,Dimer_Tnp_hAT,zf-BED
Pz_hap1_016593-RA	3760.EMJ28414	0.0	1259.0	KOG1121@1|root,KOG1121@2759|Eukaryota,37MSF@33090|Viridiplantae,3GDM8@35493|Streptophyta,4JSAI@91835|fabids	35493|Streptophyta	L	Zinc finger BED domain-containing protein	-	-	-	-	-	-	-	-	-	-	-	-	DUF4413,Dimer_Tnp_hAT,zf-BED
Pz_hap1_016603-RA	225117.XP_009340173.1	1.54e-55	185.0	2D39T@1|root,2SQSF@2759|Eukaryota,380DR@33090|Viridiplantae	33090|Viridiplantae	S	Protein of unknown function (DUF 659)	-	-	-	-	-	-	-	-	-	-	-	-	DUF659
Pz_hap1_016602-RA	225117.XP_009333631.1	8.86e-41	143.0	2C7QK@1|root,2SFH6@2759|Eukaryota,37XMI@33090|Viridiplantae,3GPU2@35493|Streptophyta	33090|Viridiplantae	S	hAT family C-terminal dimerisation region	-	-	-	-	-	-	-	-	-	-	-	-	Dimer_Tnp_hAT
Pz_hap1_016610-RA	3750.XP_008374895.1	5.11e-14	78.2	2CN5X@1|root,2QU1T@2759|Eukaryota,37T40@33090|Viridiplantae,3GGBN@35493|Streptophyta,4JSF2@91835|fabids	35493|Streptophyta	-	-	-	-	-	ko:K17086	-	-	-	-	ko00000,ko04147	-	-	-	DBD_Tnp_Mut,MULE,SWIM
Pz_hap1_016633-RA	3760.EMJ21144	2.02e-110	343.0	KOG1075@1|root,KOG1075@2759|Eukaryota,37W4F@33090|Viridiplantae,3GIQB@35493|Streptophyta	35493|Streptophyta	S	Domain of unknown function (DUF4283)	-	-	-	-	-	-	-	-	-	-	-	-	DUF4283,zf-CCHC_4
Pz_hap1_016705-RA	3760.EMJ16115	0.0	1250.0	KOG0495@1|root,KOG0495@2759|Eukaryota,37MES@33090|Viridiplantae,3GGG5@35493|Streptophyta,4JM61@91835|fabids	35493|Streptophyta	A	pre-mRNA-processing factor	-	GO:0000244,GO:0000375,GO:0000377,GO:0000387,GO:0000398,GO:0003674,GO:0003676,GO:0003712,GO:0003713,GO:0003723,GO:0005102,GO:0005488,GO:0005515,GO:0005575,GO:0005622,GO:0005623,GO:0005634,GO:0005654,GO:0005681,GO:0005682,GO:0005684,GO:0006139,GO:0006259,GO:0006304,GO:0006305,GO:0006306,GO:0006355,GO:0006357,GO:0006396,GO:0006397,GO:0006403,GO:0006725,GO:0006807,GO:0006950,GO:0007275,GO:0008134,GO:…	-	ko:K12855	ko03040,map03040	M00354	-	-	ko00000,ko00001,ko00002,ko03041	-	-	-	PRP1_N,TPR_14,TPR_16,TPR_19,TPR_8,ubiquitin
Pz_hap1_016733-RA	102107.XP_008244524.1	1.6e-180	502.0	COG0193@1|root,KOG2255@2759|Eukaryota,37T7Z@33090|Viridiplantae,3GAW2@35493|Streptophyta,4JDIQ@91835|fabids	35493|Streptophyta	J	Chloroplastic group IIB intron splicing facilitator	-	GO:0003674,GO:0003824,GO:0004045,GO:0016787,GO:0016788,GO:0052689,GO:0140098,GO:0140101	3.1.1.29	ko:K01056	-	-	-	-	ko00000,ko01000,ko03012	-	-	-	Pept_tRNA_hydro
Pz_hap1_016775-RA	102107.XP_008219527.1	3.23e-43	152.0	2CGC1@1|root,2RSMU@2759|Eukaryota,37THG@33090|Viridiplantae,3GDUJ@35493|Streptophyta,4JS2E@91835|fabids	35493|Streptophyta	-	-	-	-	-	-	-	-	-	-	-	-	-	-	-
Pz_hap1_016810-RA	102107.XP_008229330.1	1.15e-208	581.0	KOG4795@1|root,KOG4795@2759|Eukaryota,37I51@33090|Viridiplantae,3G91J@35493|Streptophyta,4JTQ0@91835|fabids	35493|Streptophyta	K	RNA polymerase II transcription elongation factor	-	-	-	ko:K15186	-	-	-	-	ko00000,ko03021	-	-	-	EAF
Pz_hap1_016833-RA	3760.EMJ18145	2.24e-101	306.0	28IGX@1|root,2QQTS@2759|Eukaryota,37Q5E@33090|Viridiplantae,3GB2U@35493|Streptophyta,4JGZC@91835|fabids	35493|Streptophyta	I	Glycerol-3-phosphate 2-O-acyltransferase 6-like	-	GO:0000003,GO:0003006,GO:0003674,GO:0003824,GO:0005575,GO:0006793,GO:0006796,GO:0007275,GO:0008150,GO:0008152,GO:0008374,GO:0009058,GO:0009059,GO:0009791,GO:0009908,GO:0009987,GO:0010143,GO:0016020,GO:0016311,GO:0016740,GO:0016746,GO:0016747,GO:0016787,GO:0016788,GO:0016791,GO:0022414,GO:0032501,GO:0032502,GO:0042578,GO:0043170,GO:0044237,GO:0048367,GO:0048608,GO:0048731,GO:0048856,GO:0061458,GO:…	2.3.1.15,2.3.1.198	ko:K13508	ko00561,ko00564,ko01100,ko01110,map00561,map00564,map01100,map01110	M00089	R00851,R06872,R09380	RC00004,RC00037,RC00039,RC00041	ko00000,ko00001,ko00002,ko01000,ko01004	-	-	-	Acyltransferase,HAD
Pz_hap1_016855-RA	102107.XP_008229230.1	1.23e-151	427.0	2BWBQ@1|root,2RP95@2759|Eukaryota,37ME1@33090|Viridiplantae,3GGDP@35493|Streptophyta,4JPHN@91835|fabids	35493|Streptophyta	S	Domain of unknown function (DUF4228)	-	GO:0005575,GO:0005623,GO:0005886,GO:0016020,GO:0044464,GO:0071944	-	-	-	-	-	-	-	-	-	-	DUF4228
Pz_hap1_016854-RA	102107.XP_008229231.1	7.47e-174	484.0	COG5147@1|root,KOG0048@2759|Eukaryota,37SRH@33090|Viridiplantae,3GH2C@35493|Streptophyta,4JS0G@91835|fabids	35493|Streptophyta	K	SANT SWI3, ADA2, N-CoR and TFIIIB'' DNA-binding domains	-	-	-	ko:K09422	-	-	-	-	ko00000,ko03000	-	-	-	Myb_DNA-binding
Pz_hap1_016851-RA	102107.XP_008229232.1	1.86e-204	575.0	28K14@1|root,2QSFI@2759|Eukaryota,37SF5@33090|Viridiplantae,3GDP5@35493|Streptophyta,4JGQ1@91835|fabids	35493|Streptophyta	-	-	-	-	-	-	-	-	-	-	-	-	-	-	-
Pz_hap1_016848-RA	102107.XP_008229235.1	4.74e-185	520.0	COG2240@1|root,KOG2599@2759|Eukaryota,37NXM@33090|Viridiplantae,3GFRA@35493|Streptophyta,4JN4X@91835|fabids	35493|Streptophyta	H	Pyridoxal	-	GO:0003674,GO:0003824,GO:0005575,GO:0005622,GO:0005623,GO:0005737,GO:0005829,GO:0006081,GO:0006725,GO:0006732,GO:0006766,GO:0006767,GO:0006793,GO:0006796,GO:0006807,GO:0006950,GO:0006970,GO:0006972,GO:0007275,GO:0008150,GO:0008152,GO:0008478,GO:0008614,GO:0008615,GO:0009058,GO:0009108,GO:0009110,GO:0009443,GO:0009628,GO:0009651,GO:0009653,GO:0009888,GO:0009987,GO:0010015,GO:0010053,GO:0010054,GO:…	2.7.1.35	ko:K00868	ko00750,ko01100,map00750,map01100	-	R00174,R01909,R02493	RC00002,RC00017	ko00000,ko00001,ko01000	-	-	-	Phos_pyr_kin
Pz_hap1_016863-RA	3760.EMJ18283	0.0	2204.0	COG0265@1|root,KOG1421@2759|Eukaryota,37M01@33090|Viridiplantae,3G8IE@35493|Streptophyta,4JN34@91835|fabids	35493|Streptophyta	O	protease Do-like	-	GO:0003674,GO:0003824,GO:0005575,GO:0005622,GO:0005623,GO:0005737,GO:0005829,GO:0006508,GO:0006807,GO:0008150,GO:0008152,GO:0008233,GO:0009314,GO:0009416,GO:0009507,GO:0009536,GO:0009628,GO:0009642,GO:0009644,GO:0009892,GO:0010109,GO:0010205,GO:0016787,GO:0019222,GO:0019538,GO:0031323,GO:0031324,GO:0042548,GO:0043155,GO:0043170,GO:0043226,GO:0043227,GO:0043229,GO:0043231,GO:0043467,GO:0044238,GO:…	-	-	-	-	-	-	-	-	-	-	PDZ_1,PDZ_2,Trypsin_2
Pz_hap1_016862-RA	3760.EMJ16063	3.9e-68	228.0	2CU6P@1|root,2RJJK@2759|Eukaryota,37T0A@33090|Viridiplantae,3GFI7@35493|Streptophyta,4JJ29@91835|fabids	35493|Streptophyta	S	Encoded by	-	-	-	-	-	-	-	-	-	-	-	-	DUF659,Dimer_Tnp_hAT
Pz_hap1_016861-RA	225117.XP_009347243.1	1.52e-45	159.0	2C7QK@1|root,2SFH6@2759|Eukaryota,37XMI@33090|Viridiplantae	33090|Viridiplantae	-	-	-	-	-	-	-	-	-	-	-	-	-	-	Dimer_Tnp_hAT
Pz_hap1_016874-RA	3760.EMJ18732	0.0	908.0	28N77@1|root,2QUSI@2759|Eukaryota,37SZF@33090|Viridiplantae,3GCN3@35493|Streptophyta,4JKZI@91835|fabids	35493|Streptophyta	S	Benzyl alcohol	-	-	2.3.1.196,2.3.1.232	ko:K19861	-	-	-	-	ko00000,ko01000	-	-	-	Transferase
Pz_hap1_016867-RA	102107.XP_008229223.1	8.46e-206	569.0	28ZDW@1|root,2QT4N@2759|Eukaryota,37TDD@33090|Viridiplantae,3GFZU@35493|Streptophyta,4JPD9@91835|fabids	35493|Streptophyta	K	Transcription factor	-	GO:0000902,GO:0000904,GO:0000976,GO:0000981,GO:0001046,GO:0001047,GO:0001067,GO:0001228,GO:0003674,GO:0003676,GO:0003677,GO:0003690,GO:0003700,GO:0005488,GO:0005575,GO:0005622,GO:0005623,GO:0005634,GO:0005737,GO:0005739,GO:0006139,GO:0006351,GO:0006355,GO:0006357,GO:0006366,GO:0006725,GO:0006807,GO:0007275,GO:0008150,GO:0008152,GO:0009058,GO:0009059,GO:0009653,GO:0009888,GO:0009889,GO:0009891,GO:…	-	-	-	-	-	-	-	-	-	-	HLH
Pz_hap1_016866-RA	102107.XP_008229225.1	5.68e-260	714.0	KOG0167@1|root,KOG0167@2759|Eukaryota,37INQ@33090|Viridiplantae,3GAX3@35493|Streptophyta,4JECT@91835|fabids	35493|Streptophyta	S	U-box domain-containing protein	-	GO:0005575,GO:0005622,GO:0005623,GO:0005634,GO:0043226,GO:0043227,GO:0043229,GO:0043231,GO:0044424,GO:0044464	-	ko:K08332	-	-	-	-	ko00000,ko03029,ko04131	-	-	-	Arm
Pz_hap1_016865-RA	102107.XP_008229246.1	1.77e-107	315.0	COG0580@1|root,KOG0223@2759|Eukaryota,37IS6@33090|Viridiplantae,3GG4B@35493|Streptophyta,4JGMT@91835|fabids	35493|Streptophyta	P	Belongs to the MIP aquaporin (TC 1.A.8) family	-	GO:0003674,GO:0005215,GO:0005372,GO:0005575,GO:0005623,GO:0005886,GO:0005887,GO:0006810,GO:0006811,GO:0006833,GO:0008150,GO:0015250,GO:0015267,GO:0015318,GO:0016020,GO:0016021,GO:0022803,GO:0022838,GO:0022857,GO:0031224,GO:0031226,GO:0034220,GO:0042044,GO:0044425,GO:0044459,GO:0044464,GO:0051179,GO:0051234,GO:0055085,GO:0071944	-	ko:K09874	-	-	-	-	ko00000,ko02000	1.A.8.12	-	-	MIP
Pz_hap1_016933-RA	102107.XP_008244312.1	0.0	869.0	COG1179@1|root,KOG2018@2759|Eukaryota,37KU5@33090|Viridiplantae,3GFC6@35493|Streptophyta,4JMUA@91835|fabids	35493|Streptophyta	O	ThiF family	-	-	-	ko:K22132	-	-	-	-	ko00000,ko03016	-	-	-	ThiF
Pz_hap1_016974-RA	3760.EMJ01890	1.83e-69	219.0	KOG1121@1|root,KOG1121@2759|Eukaryota,37MSF@33090|Viridiplantae,3GDM8@35493|Streptophyta	35493|Streptophyta	L	Zinc finger BED domain-containing protein RICESLEEPER	-	-	-	-	-	-	-	-	-	-	-	-	DUF4413,Dimer_Tnp_hAT,zf-BED
Pz_hap1_017013-RA	102107.XP_008229412.1	0.0	1231.0	KOG0660@1|root,KOG0660@2759|Eukaryota,37Q5A@33090|Viridiplantae,3G9UI@35493|Streptophyta,4JD6C@91835|fabids	35493|Streptophyta	T	mitogen-activated protein kinase	-	GO:0000165,GO:0003674,GO:0003824,GO:0004672,GO:0004674,GO:0004707,GO:0005575,GO:0005622,GO:0005623,GO:0005634,GO:0005737,GO:0006464,GO:0006468,GO:0006793,GO:0006796,GO:0006807,GO:0007154,GO:0007165,GO:0008150,GO:0008152,GO:0009987,GO:0010468,GO:0016301,GO:0016310,GO:0016740,GO:0016772,GO:0016773,GO:0019222,GO:0019538,GO:0023014,GO:0023052,GO:0035556,GO:0036211,GO:0043170,GO:0043226,GO:0043227,GO:…	-	-	-	-	-	-	-	-	-	-	Pkinase
Pz_hap1_017031-RA	102107.XP_008229429.1	3.86e-195	540.0	2CMAT@1|root,2QPU1@2759|Eukaryota,37T05@33090|Viridiplantae,3GAA5@35493|Streptophyta,4JTF9@91835|fabids	35493|Streptophyta	C	The light-harvesting complex (LHC) functions as a light receptor, it captures and delivers excitation energy to photosystems with which it is closely associated	-	GO:0003674,GO:0005488,GO:0005575,GO:0005622,GO:0005623,GO:0005737,GO:0006091,GO:0008150,GO:0008152,GO:0009314,GO:0009416,GO:0009507,GO:0009526,GO:0009532,GO:0009534,GO:0009535,GO:0009536,GO:0009570,GO:0009579,GO:0009628,GO:0009765,GO:0009768,GO:0009941,GO:0009987,GO:0010287,GO:0015979,GO:0016020,GO:0016168,GO:0019684,GO:0031409,GO:0031967,GO:0031975,GO:0031976,GO:0031984,GO:0034357,GO:0042651,GO:…	-	ko:K08912	ko00196,ko01100,map00196,map01100	-	-	-	ko00000,ko00001,ko00194	-	-	-	Chloroa_b-bind
Pz_hap1_017032-RA	102107.XP_008229430.1	2.24e-194	538.0	2CMAT@1|root,2QPU1@2759|Eukaryota,37T05@33090|Viridiplantae,3GAA5@35493|Streptophyta,4JTF9@91835|fabids	35493|Streptophyta	C	The light-harvesting complex (LHC) functions as a light receptor, it captures and delivers excitation energy to photosystems with which it is closely associated	-	GO:0003674,GO:0005488,GO:0005575,GO:0005622,GO:0005623,GO:0005737,GO:0006091,GO:0008150,GO:0008152,GO:0009314,GO:0009416,GO:0009507,GO:0009526,GO:0009532,GO:0009534,GO:0009535,GO:0009536,GO:0009570,GO:0009579,GO:0009628,GO:0009765,GO:0009768,GO:0009941,GO:0009987,GO:0010287,GO:0015979,GO:0016020,GO:0016168,GO:0019684,GO:0031409,GO:0031967,GO:0031975,GO:0031976,GO:0031984,GO:0034357,GO:0042651,GO:…	-	ko:K08912	ko00196,ko01100,map00196,map01100	-	-	-	ko00000,ko00001,ko00194	-	-	-	Chloroa_b-bind
Pz_hap1_017033-RA	102107.XP_008229429.1	2.39e-91	273.0	2CMAT@1|root,2QPU1@2759|Eukaryota,37T05@33090|Viridiplantae,3GAA5@35493|Streptophyta,4JTF9@91835|fabids	35493|Streptophyta	C	The light-harvesting complex (LHC) functions as a light receptor, it captures and delivers excitation energy to photosystems with which it is closely associated	-	GO:0003674,GO:0005488,GO:0005575,GO:0005622,GO:0005623,GO:0005737,GO:0006091,GO:0008150,GO:0008152,GO:0009314,GO:0009416,GO:0009507,GO:0009526,GO:0009532,GO:0009534,GO:0009535,GO:0009536,GO:0009570,GO:0009579,GO:0009628,GO:0009765,GO:0009768,GO:0009941,GO:0009987,GO:0010287,GO:0015979,GO:0016020,GO:0016168,GO:0019684,GO:0031409,GO:0031967,GO:0031975,GO:0031976,GO:0031984,GO:0034357,GO:0042651,GO:…	-	ko:K08912	ko00196,ko01100,map00196,map01100	-	-	-	ko00000,ko00001,ko00194	-	-	-	Chloroa_b-bind
Pz_hap1_017121-RA	102107.XP_008229392.1	5.58e-209	593.0	28Q0M@1|root,2QWP8@2759|Eukaryota,37SGC@33090|Viridiplantae,3G8GC@35493|Streptophyta,4JQCT@91835|fabids	35493|Streptophyta	S	Zinc knuckle family protein	-	-	-	-	-	-	-	-	-	-	-	-	MP,RVP,zf-CCHC
Pz_hap1_017122-RA	3983.cassava4.1_030976m	3.92e-12	68.6	28Q0M@1|root,2QWP8@2759|Eukaryota,37SGC@33090|Viridiplantae,3G8GC@35493|Streptophyta,4JQCT@91835|fabids	35493|Streptophyta	S	Zinc knuckle family protein	-	-	-	-	-	-	-	-	-	-	-	-	MP,RVP,zf-CCHC
Pz_hap1_017100-RA	3760.EMJ17685	1.68e-37	132.0	2D4YN@1|root,2SWR6@2759|Eukaryota,381VK@33090|Viridiplantae,3GRMI@35493|Streptophyta,4JV5F@91835|fabids	35493|Streptophyta	S	Reverse transcriptase-like	-	-	-	-	-	-	-	-	-	-	-	-	RVT_3
Pz_hap1_017104-RA	3760.EMJ16826	1.02e-238	657.0	COG3491@1|root,KOG0143@2759|Eukaryota,37M9M@33090|Viridiplantae,3GFXH@35493|Streptophyta,4JJVA@91835|fabids	35493|Streptophyta	Q	Belongs to the iron ascorbate-dependent oxidoreductase family	-	-	-	-	-	-	-	-	-	-	-	-	2OG-FeII_Oxy,DIOX_N
Pz_hap1_017133-RA	102107.XP_008222896.1	2.89e-66	212.0	KOG1075@1|root,KOG1075@2759|Eukaryota,37ZQ4@33090|Viridiplantae,3GK8S@35493|Streptophyta,4JUX8@91835|fabids	35493|Streptophyta	S	Domain of unknown function (DUF4283)	-	-	-	-	-	-	-	-	-	-	-	-	DUF4283,zf-CCHC_4
Pz_hap1_017132-RA	102107.XP_008244957.1	1.89e-30	116.0	2C0PQ@1|root,2QR74@2759|Eukaryota,37M6C@33090|Viridiplantae,3GD7A@35493|Streptophyta,4JF6N@91835|fabids	35493|Streptophyta	Q	Belongs to the peroxidase family. Classical plant (class III) peroxidase subfamily	-	-	1.11.1.7	ko:K00430	ko00940,ko01100,ko01110,map00940,map01100,map01110	-	R00602,R02596,R03919,R04007,R07443	RC00034	ko00000,ko00001,ko01000	-	-	-	peroxidase
Pz_hap1_017150-RA	102107.XP_008229664.1	1.03e-41	137.0	2E1S1@1|root,2S924@2759|Eukaryota	2759|Eukaryota	S	Cysteine-rich TM module stress tolerance	-	-	-	-	-	-	-	-	-	-	-	-	CYSTM
Pz_hap1_017159-RA	102107.XP_008244053.1	3.03e-33	118.0	2BCY1@1|root,2S114@2759|Eukaryota,37UWQ@33090|Viridiplantae,3GIMX@35493|Streptophyta,4JPZQ@91835|fabids	35493|Streptophyta	S	Early nodulin-like protein	-	-	-	-	-	-	-	-	-	-	-	-	Cu_bind_like
Pz_hap1_017233-RA	102107.XP_008229930.1	4.7e-237	653.0	KOG0648@1|root,KOG0648@2759|Eukaryota,37Q8G@33090|Viridiplantae,3GD3E@35493|Streptophyta,4JMXZ@91835|fabids	35493|Streptophyta	T	Nudix hydrolase	-	GO:0000166,GO:0003674,GO:0003824,GO:0004551,GO:0005488,GO:0005575,GO:0005622,GO:0005623,GO:0005634,GO:0005737,GO:0005829,GO:0005886,GO:0006950,GO:0006979,GO:0008150,GO:0009605,GO:0009607,GO:0009966,GO:0009967,GO:0010646,GO:0010647,GO:0016020,GO:0016462,GO:0016787,GO:0016817,GO:0016818,GO:0023051,GO:0023056,GO:0035529,GO:0036094,GO:0043207,GO:0043226,GO:0043227,GO:0043229,GO:0043231,GO:0044424,GO:…	-	-	-	-	-	-	-	-	-	-	NUDIX
Pz_hap1_017235-RA	102107.XP_008229928.1	1.7e-262	721.0	28IRT@1|root,2QR33@2759|Eukaryota,37J9C@33090|Viridiplantae,3G8ND@35493|Streptophyta,4JKBH@91835|fabids	35493|Streptophyta	S	Fasciclin-like arabinogalactan protein	-	GO:0005575,GO:0005622,GO:0005623,GO:0005737,GO:0005773,GO:0005774,GO:0005886,GO:0016020,GO:0031090,GO:0031224,GO:0031225,GO:0031226,GO:0043226,GO:0043227,GO:0043229,GO:0043231,GO:0044422,GO:0044424,GO:0044425,GO:0044437,GO:0044444,GO:0044446,GO:0044459,GO:0044464,GO:0046658,GO:0071944,GO:0098588,GO:0098805	-	-	-	-	-	-	-	-	-	-	Fasciclin
Pz_hap1_017330-RA	3760.EMJ17953	7.89e-40	134.0	2BCY1@1|root,2S114@2759|Eukaryota,37UWQ@33090|Viridiplantae,3GIMX@35493|Streptophyta	35493|Streptophyta	S	early nodulin-like protein	-	-	-	-	-	-	-	-	-	-	-	-	Cu_bind_like
Pz_hap1_017331-RA	3760.EMJ17627	2.22e-27	104.0	COG3491@1|root,KOG0143@2759|Eukaryota,37JCJ@33090|Viridiplantae,3GCXH@35493|Streptophyta,4JJI9@91835|fabids	35493|Streptophyta	Q	Belongs to the iron ascorbate-dependent oxidoreductase family	ACO1	GO:0000302,GO:0001101,GO:0003674,GO:0003824,GO:0005488,GO:0005507,GO:0005575,GO:0005618,GO:0005622,GO:0005623,GO:0005737,GO:0005783,GO:0005794,GO:0005829,GO:0005886,GO:0005911,GO:0006950,GO:0006970,GO:0006979,GO:0008150,GO:0008152,GO:0009058,GO:0009506,GO:0009593,GO:0009605,GO:0009607,GO:0009620,GO:0009628,GO:0009651,GO:0009692,GO:0009693,GO:0009719,GO:0009720,GO:0009723,GO:0009725,GO:0009726,GO:…	1.14.17.4	ko:K05933	ko00270,ko01100,ko01110,map00270,map01100,map01110	M00368	R07214	RC01868	ko00000,ko00001,ko00002,ko01000	-	-	-	2OG-FeII_Oxy,DIOX_N
Pz_hap1_017338-RA	3760.EMJ16509	0.0	914.0	KOG0167@1|root,KOG0167@2759|Eukaryota,37HUT@33090|Viridiplantae,3GESK@35493|Streptophyta,4JDER@91835|fabids	35493|Streptophyta	S	Armadillo/beta-catenin-like repeat	-	GO:0005575,GO:0005622,GO:0005623,GO:0005634,GO:0043226,GO:0043227,GO:0043229,GO:0043231,GO:0044424,GO:0044464	-	-	-	-	-	-	-	-	-	-	Arm
Pz_hap1_017335-RA	3760.EMJ20276	1.91e-44	148.0	2BP4Y@1|root,2S1R3@2759|Eukaryota,37VJ9@33090|Viridiplantae,3GJNK@35493|Streptophyta,4JQ24@91835|fabids	35493|Streptophyta	S	CST complex subunit	-	GO:0000723,GO:0000781,GO:0003674,GO:0004857,GO:0005488,GO:0005515,GO:0005575,GO:0005622,GO:0005623,GO:0005694,GO:0006139,GO:0006259,GO:0006457,GO:0006725,GO:0006807,GO:0006950,GO:0006996,GO:0007275,GO:0008150,GO:0008152,GO:0009266,GO:0009408,GO:0009628,GO:0009889,GO:0009890,GO:0009892,GO:0009987,GO:0010521,GO:0010556,GO:0010558,GO:0010605,GO:0016043,GO:0019219,GO:0019222,GO:0019827,GO:0030234,GO:…	-	-	-	-	-	-	-	-	-	-	Ten1_2
Pz_hap1_017334-RA	102107.XP_008229853.1	3.29e-77	253.0	COG0515@1|root,2QQCZ@2759|Eukaryota,37PZK@33090|Viridiplantae,3GA01@35493|Streptophyta,4JK92@91835|fabids	35493|Streptophyta	T	LRR receptor-like serine threonine-protein kinase	-	-	-	-	-	-	-	-	-	-	-	-	LRR_4,LRR_8,Malectin_like,Pkinase,Pkinase_Tyr
Pz_hap1_017339-RA	102107.XP_008230050.1	0.0	1333.0	KOG0251@1|root,KOG0251@2759|Eukaryota,37S99@33090|Viridiplantae,3G81K@35493|Streptophyta,4JHQA@91835|fabids	35493|Streptophyta	TU	Clathrin coat assembly protein	-	-	-	ko:K20043,ko:K20044	-	-	-	-	ko00000,ko04131	-	-	-	ANTH
Pz_hap1_017336-RA	102107.XP_008230028.1	2.72e-237	651.0	COG3491@1|root,KOG0143@2759|Eukaryota,37JCJ@33090|Viridiplantae,3GCXH@35493|Streptophyta,4JJI9@91835|fabids	35493|Streptophyta	Q	Belongs to the iron ascorbate-dependent oxidoreductase family	ACO1	GO:0000302,GO:0001101,GO:0003674,GO:0003824,GO:0005488,GO:0005507,GO:0005575,GO:0005618,GO:0005622,GO:0005623,GO:0005737,GO:0005783,GO:0005794,GO:0005829,GO:0005886,GO:0005911,GO:0006950,GO:0006970,GO:0006979,GO:0008150,GO:0008152,GO:0009058,GO:0009506,GO:0009593,GO:0009605,GO:0009607,GO:0009620,GO:0009628,GO:0009651,GO:0009692,GO:0009693,GO:0009719,GO:0009720,GO:0009723,GO:0009725,GO:0009726,GO:…	1.14.17.4	ko:K05933	ko00270,ko01100,ko01110,map00270,map01100,map01110	M00368	R07214	RC01868	ko00000,ko00001,ko00002,ko01000	-	-	-	2OG-FeII_Oxy,DIOX_N
Pz_hap1_017337-RA	102107.XP_008230025.1	0.0	1150.0	2C9GG@1|root,2QPPK@2759|Eukaryota,37MF0@33090|Viridiplantae,3GGU9@35493|Streptophyta,4JKKN@91835|fabids	35493|Streptophyta	-	-	-	-	-	-	-	-	-	-	-	-	-	-	-
Pz_hap1_017414-RA	102107.XP_008230076.1	2.8e-62	190.0	2CN4J@1|root,2S3ZV@2759|Eukaryota,37VXU@33090|Viridiplantae,3GYYP@35493|Streptophyta,4JQUI@91835|fabids	35493|Streptophyta	-	-	-	-	-	-	-	-	-	-	-	-	-	-	DUF629
Pz_hap1_017407-RA	102107.XP_008230064.1	1.83e-88	259.0	2DWY7@1|root,2S6R9@2759|Eukaryota,37VYR@33090|Viridiplantae,3GKPP@35493|Streptophyta,4JR0R@91835|fabids	35493|Streptophyta	-	-	-	-	-	-	-	-	-	-	-	-	-	-	-
Pz_hap1_017430-RA	102107.XP_008230099.1	3.77e-42	146.0	2CMFY@1|root,2QQ8Q@2759|Eukaryota,37K19@33090|Viridiplantae,3G8NA@35493|Streptophyta,4JDBQ@91835|fabids	35493|Streptophyta	S	Peroxisome biogenesis protein	-	GO:0006996,GO:0007031,GO:0008150,GO:0009987,GO:0016043,GO:0071840	-	-	-	-	-	-	-	-	-	-	-
Pz_hap1_017433-RA	102107.XP_008230102.1	2.16e-289	793.0	COG5409@1|root,KOG1162@2759|Eukaryota,37NJ3@33090|Viridiplantae,3G9Z8@35493|Streptophyta,4JMUI@91835|fabids	35493|Streptophyta	U	SPX and EXS domain-containing protein	-	GO:0005575,GO:0005622,GO:0005623,GO:0005737,GO:0044424,GO:0044464	-	-	-	-	-	-	-	-	-	-	EXS
Pz_hap1_017445-RA	4096.XP_009792610.1	2.66e-15	74.3	COG5108@1|root,KOG1038@2759|Eukaryota,37Q9S@33090|Viridiplantae,3GFSM@35493|Streptophyta,44CGN@71274|asterids	35493|Streptophyta	K	DNA-dependent RNA polymerase catalyzes the transcription of DNA into RNA using the four ribonucleoside triphosphates as substrates	-	GO:0000428,GO:0000959,GO:0003674,GO:0003824,GO:0003899,GO:0005575,GO:0005622,GO:0005623,GO:0005737,GO:0005739,GO:0006139,GO:0006351,GO:0006390,GO:0006725,GO:0006807,GO:0008150,GO:0008152,GO:0009058,GO:0009059,GO:0009536,GO:0009987,GO:0010467,GO:0016070,GO:0016740,GO:0016772,GO:0016779,GO:0018130,GO:0019438,GO:0030880,GO:0032774,GO:0032991,GO:0034062,GO:0034245,GO:0034641,GO:0034645,GO:0034654,GO:…	2.7.7.6	ko:K00960,ko:K10908	-	-	-	-	ko00000,ko01000,ko03029	-	-	-	RNA_pol,RPOL_N
Pz_hap1_017533-RA	3760.EMJ17234	3.96e-28	105.0	COG0667@1|root,KOG1575@2759|Eukaryota	2759|Eukaryota	C	oxidoreductase activity	-	-	-	ko:K14521	ko03008,map03008	-	-	-	ko00000,ko00001,ko01000,ko03009	-	-	-	Aldo_ket_red
Pz_hap1_017543-RA	102107.XP_008230211.1	2.16e-172	483.0	COG5066@1|root,KOG0439@2759|Eukaryota,37I2H@33090|Viridiplantae,3G7AY@35493|Streptophyta	35493|Streptophyta	U	Vesicle-associated protein	-	-	-	-	-	-	-	-	-	-	-	-	Motile_Sperm
Pz_hap1_017540-RA	3760.EMJ16393	6.43e-55	172.0	2CM3S@1|root,2S3X0@2759|Eukaryota,37W3Y@33090|Viridiplantae,3GKNM@35493|Streptophyta,4JUXD@91835|fabids	35493|Streptophyta	S	Wound-induced protein	-	-	-	-	-	-	-	-	-	-	-	-	DUF3774
Pz_hap1_017541-RA	3760.EMJ16394	2.09e-55	173.0	2CM3S@1|root,2S3X0@2759|Eukaryota,37W3Y@33090|Viridiplantae,3GKNM@35493|Streptophyta	35493|Streptophyta	S	Wound induced protein	-	-	-	-	-	-	-	-	-	-	-	-	DUF3774
Pz_hap1_017539-RA	3760.EMJ18908	4.99e-53	167.0	2CM3S@1|root,2S3X0@2759|Eukaryota,37W3Y@33090|Viridiplantae,3GKNM@35493|Streptophyta	35493|Streptophyta	S	Wound induced protein	-	-	-	-	-	-	-	-	-	-	-	-	DUF3774
Pz_hap1_017536-RA	102107.XP_008230207.1	1.67e-51	163.0	2CM3S@1|root,2S3X0@2759|Eukaryota,37W3Y@33090|Viridiplantae,3GKNM@35493|Streptophyta	35493|Streptophyta	S	Wound induced protein	-	-	-	-	-	-	-	-	-	-	-	-	DUF3774
Pz_hap1_017537-RA	102107.XP_008230208.1	7.71e-52	164.0	2CM3S@1|root,2S3X0@2759|Eukaryota,37W3Y@33090|Viridiplantae,3GKNM@35493|Streptophyta	35493|Streptophyta	S	Wound induced protein	-	-	-	-	-	-	-	-	-	-	-	-	DUF3774
Pz_hap1_017535-RA	102107.XP_008230206.1	4.48e-55	172.0	2CM3S@1|root,2S3X0@2759|Eukaryota,37W3Y@33090|Viridiplantae,3GKNM@35493|Streptophyta,4JURN@91835|fabids	35493|Streptophyta	S	Wound-induced protein	-	-	-	-	-	-	-	-	-	-	-	-	DUF3774
Pz_hap1_017538-RA	102107.XP_008230207.1	1.92e-29	106.0	2CM3S@1|root,2S3X0@2759|Eukaryota,37W3Y@33090|Viridiplantae,3GKNM@35493|Streptophyta	35493|Streptophyta	S	Wound induced protein	-	-	-	-	-	-	-	-	-	-	-	-	DUF3774
Pz_hap1_017581-RA	102107.XP_008230274.1	3.45e-124	378.0	2CKJS@1|root,2REU3@2759|Eukaryota,37RB6@33090|Viridiplantae,3GETR@35493|Streptophyta,4JS46@91835|fabids	35493|Streptophyta	S	Belongs to the terpene synthase family	-	GO:0000302,GO:0000304,GO:0001101,GO:0003674,GO:0003824,GO:0006629,GO:0006720,GO:0006721,GO:0006950,GO:0006979,GO:0007584,GO:0008150,GO:0008152,GO:0008299,GO:0008610,GO:0009058,GO:0009605,GO:0009607,GO:0009611,GO:0009617,GO:0009719,GO:0009725,GO:0009753,GO:0009987,GO:0009991,GO:0010033,GO:0010035,GO:0016101,GO:0016102,GO:0016114,GO:0016829,GO:0016835,GO:0016838,GO:0031667,GO:0042221,GO:0042493,GO:…	4.2.3.144	ko:K17982	ko00904,map00904	-	R10533	RC01821	ko00000,ko00001,ko01000	-	-	-	Terpene_synth,Terpene_synth_C
Pz_hap1_017609-RA	102107.XP_008230404.1	1.8e-229	648.0	COG0666@1|root,COG2801@1|root,KOG0017@2759|Eukaryota,KOG0504@2759|Eukaryota,37KGU@33090|Viridiplantae,3GG1J@35493|Streptophyta,4JT6Q@91835|fabids	35493|Streptophyta	L	Domain of unknown function	-	-	-	-	-	-	-	-	-	-	-	-	Ank_2,DUF4219,PGG
Pz_hap1_017633-RA	102107.XP_008230393.1	0.0	1046.0	COG0459@1|root,KOG0359@2759|Eukaryota,37J2X@33090|Viridiplantae,3GDA2@35493|Streptophyta,4JDFF@91835|fabids	35493|Streptophyta	O	assists the folding of proteins upon ATP hydrolysis	-	GO:0003674,GO:0005488,GO:0005515,GO:0005575,GO:0005622,GO:0005623,GO:0005737,GO:0005829,GO:0005832,GO:0006457,GO:0006458,GO:0008150,GO:0009987,GO:0010035,GO:0010038,GO:0010043,GO:0016020,GO:0032991,GO:0042221,GO:0044183,GO:0044424,GO:0044444,GO:0044445,GO:0044464,GO:0046686,GO:0050896,GO:0051082,GO:0061077,GO:0101031	-	ko:K09498	-	-	-	-	ko00000,ko03110,ko04147	-	-	-	Cpn60_TCP1
Pz_hap1_017632-RA	3760.EMJ18639	1.28e-21	95.5	COG1204@1|root,KOG0952@2759|Eukaryota,37HZZ@33090|Viridiplantae,3GB1G@35493|Streptophyta,4JFZ4@91835|fabids	35493|Streptophyta	A	Activating signal cointegrator 1 complex subunit	ASCC3	-	3.6.4.12	ko:K18663	-	-	-	-	ko00000,ko01000,ko03400	-	-	-	DEAD,Helicase_C,Sec63
Pz_hap1_017733-RA	102107.XP_008230312.1	6.4e-262	719.0	COG3240@1|root,2QR84@2759|Eukaryota,37T9K@33090|Viridiplantae,3GBD5@35493|Streptophyta,4JFG7@91835|fabids	35493|Streptophyta	I	Belongs to the 'GDSL' lipolytic enzyme family	-	GO:0003674,GO:0003824,GO:0016298,GO:0016787,GO:0016788	-	-	-	-	-	-	-	-	-	-	Lipase_GDSL
Pz_hap1_017716-RA	102107.XP_008245502.1	2.84e-41	147.0	COG0515@1|root,KOG1187@2759|Eukaryota,37T1P@33090|Viridiplantae,3GE23@35493|Streptophyta,4JGKK@91835|fabids	35493|Streptophyta	T	receptor-like protein kinase	-	GO:0000003,GO:0001558,GO:0003674,GO:0003824,GO:0004672,GO:0005575,GO:0005618,GO:0005623,GO:0005886,GO:0005911,GO:0006464,GO:0006468,GO:0006793,GO:0006796,GO:0006807,GO:0006950,GO:0006952,GO:0007275,GO:0008150,GO:0008152,GO:0009506,GO:0009605,GO:0009607,GO:0009620,GO:0009719,GO:0009723,GO:0009725,GO:0009741,GO:0009787,GO:0009788,GO:0009791,GO:0009856,GO:0009966,GO:0009968,GO:0009987,GO:0010033,GO:…	-	-	-	-	-	-	-	-	-	-	Malectin_like,Pkinase_Tyr
Pz_hap1_017833-RA	102107.XP_008230854.1	0.0	1877.0	COG0058@1|root,KOG2099@2759|Eukaryota,37R36@33090|Viridiplantae,3GBRD@35493|Streptophyta,4JIXW@91835|fabids	35493|Streptophyta	G	Phosphorylase is an important allosteric enzyme in carbohydrate metabolism. Enzymes from different sources differ in their regulatory mechanisms and in their natural substrates. However, all known phosphorylases share catalytic and structural properties	-	GO:0000272,GO:0001101,GO:0003674,GO:0003824,GO:0004645,GO:0005488,GO:0005515,GO:0005575,GO:0005622,GO:0005623,GO:0005737,GO:0005975,GO:0005976,GO:0005977,GO:0005980,GO:0006073,GO:0006091,GO:0006112,GO:0006950,GO:0008144,GO:0008150,GO:0008152,GO:0008184,GO:0009056,GO:0009057,GO:0009251,GO:0009266,GO:0009414,GO:0009415,GO:0009501,GO:0009507,GO:0009532,GO:0009536,GO:0009570,GO:0009628,GO:0009987,GO:…	2.4.1.1	ko:K00688	ko00500,ko01100,ko01110,ko02026,ko04217,ko04910,ko04922,ko04931,map00500,map01100,map01110,map02026,map04217,map04910,map04922,map04931	-	R02111	-	ko00000,ko00001,ko01000	-	GT35	-	Phosphorylase
Pz_hap1_017851-RA	102107.XP_008227917.1	2.84e-63	193.0	2BCY1@1|root,2S114@2759|Eukaryota,37UWQ@33090|Viridiplantae,3GIMX@35493|Streptophyta	35493|Streptophyta	S	early nodulin-like protein	-	-	-	-	-	-	-	-	-	-	-	-	Cu_bind_like
Pz_hap1_017852-RA	102107.XP_008227917.1	9.89e-64	194.0	2BCY1@1|root,2S114@2759|Eukaryota,37UWQ@33090|Viridiplantae,3GIMX@35493|Streptophyta	35493|Streptophyta	S	early nodulin-like protein	-	-	-	-	-	-	-	-	-	-	-	-	Cu_bind_like
Pz_hap1_017854-RA	102107.XP_008227917.1	3.53e-55	172.0	2BCY1@1|root,2S114@2759|Eukaryota,37UWQ@33090|Viridiplantae,3GIMX@35493|Streptophyta	35493|Streptophyta	S	early nodulin-like protein	-	-	-	-	-	-	-	-	-	-	-	-	Cu_bind_like
Pz_hap1_017871-RA	3750.XP_008350618.1	5.37e-12	68.6	2E9Q7@1|root,2SG15@2759|Eukaryota,37XYR@33090|Viridiplantae,3GMN8@35493|Streptophyta,4JVAR@91835|fabids	35493|Streptophyta	-	-	-	-	-	-	-	-	-	-	-	-	-	-	-
Pz_hap1_017889-RA	3750.XP_008350618.1	7.85e-17	81.3	2E9Q7@1|root,2SG15@2759|Eukaryota,37XYR@33090|Viridiplantae,3GMN8@35493|Streptophyta,4JVAR@91835|fabids	35493|Streptophyta	-	-	-	-	-	-	-	-	-	-	-	-	-	-	-
Pz_hap1_017896-RA	102107.XP_008227917.1	2.96e-56	176.0	2BCY1@1|root,2S114@2759|Eukaryota,37UWQ@33090|Viridiplantae,3GIMX@35493|Streptophyta	35493|Streptophyta	S	early nodulin-like protein	-	-	-	-	-	-	-	-	-	-	-	-	Cu_bind_like
Pz_hap1_017895-RA	102107.XP_008227917.1	1.11e-60	187.0	2BCY1@1|root,2S114@2759|Eukaryota,37UWQ@33090|Viridiplantae,3GIMX@35493|Streptophyta	35493|Streptophyta	S	early nodulin-like protein	-	-	-	-	-	-	-	-	-	-	-	-	Cu_bind_like
Pz_hap1_017897-RA	102107.XP_008244051.1	5.02e-35	122.0	2BCY1@1|root,2S114@2759|Eukaryota,37UWQ@33090|Viridiplantae,3GIMX@35493|Streptophyta,4JPZQ@91835|fabids	35493|Streptophyta	S	Early nodulin-like protein	-	-	-	-	-	-	-	-	-	-	-	-	Cu_bind_like
Pz_hap1_017926-RA	102107.XP_008230789.1	5.55e-27	98.6	2E1BT@1|root,2S8PA@2759|Eukaryota,37XCV@33090|Viridiplantae,3GMRW@35493|Streptophyta,4JV8T@91835|fabids	35493|Streptophyta	-	-	-	-	-	-	-	-	-	-	-	-	-	-	-
Pz_hap1_017939-RA	102107.XP_008230775.1	5.71e-237	651.0	KOG3077@1|root,KOG3077@2759|Eukaryota,37KDH@33090|Viridiplantae,3GAZ4@35493|Streptophyta,4JN61@91835|fabids	35493|Streptophyta	S	Neddylation of cullins play an essential role in the regulation of SCF-type complexes activity	-	-	-	ko:K17822	-	-	-	-	ko00000,ko04121	-	-	-	Cullin_binding
Pz_hap1_017968-RA	102107.XP_008230751.1	5.57e-55	172.0	2CXGJ@1|root,2S648@2759|Eukaryota,37W7P@33090|Viridiplantae,3GK2H@35493|Streptophyta,4JQFC@91835|fabids	35493|Streptophyta	K	transcription factor	-	GO:0000902,GO:0003674,GO:0003700,GO:0005575,GO:0005622,GO:0005623,GO:0005737,GO:0005773,GO:0006355,GO:0007275,GO:0008150,GO:0009314,GO:0009416,GO:0009628,GO:0009639,GO:0009640,GO:0009653,GO:0009719,GO:0009725,GO:0009741,GO:0009791,GO:0009826,GO:0009889,GO:0009987,GO:0010033,GO:0010468,GO:0010556,GO:0014070,GO:0016043,GO:0016049,GO:0019219,GO:0019222,GO:0031323,GO:0031326,GO:0032501,GO:0032502,GO:…	-	-	-	-	-	-	-	-	-	-	HLH
Pz_hap1_018010-RA	3760.EMJ16495	3.93e-133	391.0	COG0465@1|root,KOG0743@2759|Eukaryota,37QYB@33090|Viridiplantae,3G9CY@35493|Streptophyta,4JT1V@91835|fabids	35493|Streptophyta	O	mitochondrial chaperone	-	GO:0003674,GO:0005215,GO:0005575,GO:0005622,GO:0005623,GO:0005737,GO:0005739,GO:0006810,GO:0008104,GO:0008150,GO:0008320,GO:0008565,GO:0009987,GO:0015031,GO:0015833,GO:0016043,GO:0022607,GO:0022857,GO:0022884,GO:0033036,GO:0034622,GO:0042886,GO:0042887,GO:0043226,GO:0043227,GO:0043229,GO:0043231,GO:0043933,GO:0044085,GO:0044424,GO:0044444,GO:0044464,GO:0045184,GO:0051131,GO:0051179,GO:0051234,GO:…	-	ko:K08900	-	-	-	-	ko00000,ko03029	-	-	-	AAA,AAA_assoc
Pz_hap1_018016-RA	3760.EMJ18412	2.35e-110	333.0	COG0465@1|root,KOG0743@2759|Eukaryota,37QYB@33090|Viridiplantae,3G9CY@35493|Streptophyta,4JM9D@91835|fabids	35493|Streptophyta	O	Belongs to the AAA ATPase family	-	GO:0003674,GO:0005215,GO:0005575,GO:0005622,GO:0005623,GO:0005737,GO:0005739,GO:0006810,GO:0008104,GO:0008150,GO:0008320,GO:0008565,GO:0009987,GO:0015031,GO:0015833,GO:0016043,GO:0022607,GO:0022857,GO:0022884,GO:0033036,GO:0034622,GO:0042886,GO:0042887,GO:0043226,GO:0043227,GO:0043229,GO:0043231,GO:0043933,GO:0044085,GO:0044424,GO:0044444,GO:0044464,GO:0045184,GO:0051131,GO:0051179,GO:0051234,GO:…	-	ko:K08900	-	-	-	-	ko00000,ko03029	-	-	-	AAA,AAA_assoc
Pz_hap1_018015-RA	102107.XP_008230705.1	1.24e-112	340.0	COG0465@1|root,KOG0743@2759|Eukaryota,37QYB@33090|Viridiplantae,3G9CY@35493|Streptophyta,4JM9D@91835|fabids	35493|Streptophyta	O	Belongs to the AAA ATPase family	-	GO:0003674,GO:0005215,GO:0005575,GO:0005622,GO:0005623,GO:0005737,GO:0005739,GO:0006810,GO:0008104,GO:0008150,GO:0008320,GO:0008565,GO:0009987,GO:0015031,GO:0015833,GO:0016043,GO:0022607,GO:0022857,GO:0022884,GO:0033036,GO:0034622,GO:0042886,GO:0042887,GO:0043226,GO:0043227,GO:0043229,GO:0043231,GO:0043933,GO:0044085,GO:0044424,GO:0044444,GO:0044464,GO:0045184,GO:0051131,GO:0051179,GO:0051234,GO:…	-	ko:K08900	-	-	-	-	ko00000,ko03029	-	-	-	AAA,AAA_assoc
Pz_hap1_018014-RA	102107.XP_008230709.1	3.79e-104	318.0	COG0465@1|root,KOG0743@2759|Eukaryota,37QYB@33090|Viridiplantae,3G9CY@35493|Streptophyta,4JM9D@91835|fabids	35493|Streptophyta	O	Belongs to the AAA ATPase family	-	GO:0003674,GO:0005215,GO:0005575,GO:0005622,GO:0005623,GO:0005737,GO:0005739,GO:0006810,GO:0008104,GO:0008150,GO:0008320,GO:0008565,GO:0009987,GO:0015031,GO:0015833,GO:0016043,GO:0022607,GO:0022857,GO:0022884,GO:0033036,GO:0034622,GO:0042886,GO:0042887,GO:0043226,GO:0043227,GO:0043229,GO:0043231,GO:0043933,GO:0044085,GO:0044424,GO:0044444,GO:0044464,GO:0045184,GO:0051131,GO:0051179,GO:0051234,GO:…	-	ko:K08900	-	-	-	-	ko00000,ko03029	-	-	-	AAA,AAA_assoc
Pz_hap1_018012-RA	3760.EMJ18970	1.62e-90	279.0	COG0465@1|root,KOG0743@2759|Eukaryota,37QYB@33090|Viridiplantae,3G9CY@35493|Streptophyta,4JM9D@91835|fabids	35493|Streptophyta	O	Belongs to the AAA ATPase family	-	GO:0003674,GO:0005215,GO:0005575,GO:0005622,GO:0005623,GO:0005737,GO:0005739,GO:0006810,GO:0008104,GO:0008150,GO:0008320,GO:0008565,GO:0009987,GO:0015031,GO:0015833,GO:0016043,GO:0022607,GO:0022857,GO:0022884,GO:0033036,GO:0034622,GO:0042886,GO:0042887,GO:0043226,GO:0043227,GO:0043229,GO:0043231,GO:0043933,GO:0044085,GO:0044424,GO:0044444,GO:0044464,GO:0045184,GO:0051131,GO:0051179,GO:0051234,GO:…	-	ko:K08900	-	-	-	-	ko00000,ko03029	-	-	-	AAA,AAA_assoc
Pz_hap1_018031-RA	102107.XP_008230691.1	0.0	1208.0	COG1132@1|root,KOG0055@2759|Eukaryota,37S69@33090|Viridiplantae,3GFBI@35493|Streptophyta,4JJTP@91835|fabids	35493|Streptophyta	Q	ABC transporter B family member	-	GO:0005575,GO:0005623,GO:0005886,GO:0016020,GO:0044464,GO:0071944	3.6.3.44	ko:K05658	ko02010,ko04976,ko05206,ko05226,map02010,map04976,map05206,map05226	-	-	-	ko00000,ko00001,ko01000,ko02000,ko04090,ko04147	3.A.1.201	-	-	ABC_membrane,ABC_tran
Pz_hap1_018033-RA	102107.XP_008230690.1	0.0	1058.0	COG1132@1|root,KOG0055@2759|Eukaryota,37S69@33090|Viridiplantae,3GFBI@35493|Streptophyta,4JJTP@91835|fabids	35493|Streptophyta	Q	ABC transporter B family member	-	GO:0005575,GO:0005623,GO:0005886,GO:0016020,GO:0044464,GO:0071944	3.6.3.44	ko:K05658	ko02010,ko04976,ko05206,ko05226,map02010,map04976,map05206,map05226	-	-	-	ko00000,ko00001,ko01000,ko02000,ko04090,ko04147	3.A.1.201	-	-	ABC_membrane,ABC_tran
Pz_hap1_018071-RA	102107.XP_008230655.1	6.69e-50	169.0	2A83I@1|root,2RYFP@2759|Eukaryota,37TV8@33090|Viridiplantae,3GJTP@35493|Streptophyta,4JTVJ@91835|fabids	35493|Streptophyta	S	Gibberellin regulated protein	-	-	-	-	-	-	-	-	-	-	-	-	GASA
Pz_hap1_018134-RA	102107.XP_008230579.1	0.0	916.0	2CNFU@1|root,2QVZV@2759|Eukaryota,37QKF@33090|Viridiplantae,3G815@35493|Streptophyta,4JD9U@91835|fabids	35493|Streptophyta	S	DNA (cytosine-5)-methyltransferase	DRM2	GO:0003674,GO:0003824,GO:0003886,GO:0005575,GO:0005622,GO:0005623,GO:0005634,GO:0005654,GO:0006139,GO:0006259,GO:0006304,GO:0006305,GO:0006306,GO:0006325,GO:0006342,GO:0006346,GO:0006355,GO:0006464,GO:0006479,GO:0006725,GO:0006807,GO:0006950,GO:0006952,GO:0006996,GO:0008150,GO:0008152,GO:0008168,GO:0008213,GO:0008757,GO:0009008,GO:0009605,GO:0009607,GO:0009620,GO:0009743,GO:0009744,GO:0009746,GO:…	-	-	-	-	-	-	-	-	-	-	DNA_methylase
Pz_hap1_018133-RA	3760.EMJ16665	1.71e-221	615.0	COG0515@1|root,KOG0658@2759|Eukaryota,37IWS@33090|Viridiplantae,3G7U0@35493|Streptophyta,4JSUR@91835|fabids	35493|Streptophyta	T	Shaggy-related protein kinase epsilon	-	GO:0003674,GO:0003824,GO:0004672,GO:0004674,GO:0005575,GO:0005622,GO:0005623,GO:0005737,GO:0005829,GO:0006464,GO:0006468,GO:0006793,GO:0006796,GO:0006807,GO:0006950,GO:0006970,GO:0006972,GO:0008150,GO:0008152,GO:0009628,GO:0009651,GO:0009987,GO:0016301,GO:0016310,GO:0016740,GO:0016772,GO:0016773,GO:0019538,GO:0036211,GO:0043170,GO:0043412,GO:0044237,GO:0044238,GO:0044260,GO:0044267,GO:0044424,GO:…	2.7.11.26	ko:K03083	ko01521,ko04012,ko04062,ko04110,ko04150,ko04151,ko04310,ko04340,ko04341,ko04360,ko04390,ko04510,ko04550,ko04657,ko04660,ko04662,ko04711,ko04722,ko04728,ko04910,ko04916,ko04917,ko04919,ko04931,ko04932,ko04934,ko05010,ko05160,ko05162,ko05164,ko05165,ko05166,ko05167,ko05169,ko05200,ko05210,ko05213,ko05215,ko05217,ko05224,ko05225,ko05226,map01521,map04012,map04062,map04110,map04150,map04151,map04310,…	M00677	-	-	ko00000,ko00001,ko00002,ko01000,ko01001,ko03036	-	-	-	Pkinase
Pz_hap1_018145-RA	3760.EMJ28414	0.0	1144.0	KOG1121@1|root,KOG1121@2759|Eukaryota,37MSF@33090|Viridiplantae,3GDM8@35493|Streptophyta,4JSAI@91835|fabids	35493|Streptophyta	L	Zinc finger BED domain-containing protein	-	-	-	-	-	-	-	-	-	-	-	-	DUF4413,Dimer_Tnp_hAT,zf-BED
Pz_hap1_018210-RA	102107.XP_008230489.1	9.16e-197	548.0	KOG0118@1|root,KOG0118@2759|Eukaryota,37MBR@33090|Viridiplantae,3GC3A@35493|Streptophyta,4JJA9@91835|fabids	35493|Streptophyta	A	kDa ribonucleoprotein	-	-	-	ko:K11294	ko05130,map05130	-	-	-	ko00000,ko00001,ko03009,ko03036	-	-	-	RRM_1
Pz_hap1_018216-RA	102107.XP_008230480.1	1.43e-224	620.0	COG5641@1|root,KOG1601@2759|Eukaryota,37UHE@33090|Viridiplantae,3GI7C@35493|Streptophyta,4JPV8@91835|fabids	35493|Streptophyta	K	Zinc finger protein CONSTANS-like	-	GO:0005575,GO:0005622,GO:0005623,GO:0005634,GO:0006355,GO:0006605,GO:0006810,GO:0006886,GO:0008104,GO:0008150,GO:0009889,GO:0010468,GO:0010556,GO:0015031,GO:0015833,GO:0019219,GO:0019222,GO:0031323,GO:0031326,GO:0033036,GO:0033365,GO:0034613,GO:0042886,GO:0043226,GO:0043227,GO:0043229,GO:0043231,GO:0044424,GO:0044464,GO:0045036,GO:0045184,GO:0046907,GO:0050789,GO:0050794,GO:0051171,GO:0051179,GO:…	-	-	-	-	-	-	-	-	-	-	CCT
Pz_hap1_018218-RA	102107.XP_008230479.1	2.96e-111	320.0	2ATCU@1|root,2RZRT@2759|Eukaryota,37UNT@33090|Viridiplantae,3GJZF@35493|Streptophyta,4JQ35@91835|fabids	35493|Streptophyta	S	BAG family molecular chaperone regulator	-	-	-	-	-	-	-	-	-	-	-	-	ubiquitin
Pz_hap1_018213-RA	3760.EMJ16751	2.7e-270	742.0	COG0240@1|root,KOG2711@2759|Eukaryota,37HV9@33090|Viridiplantae,3G7PR@35493|Streptophyta,4JRHR@91835|fabids	35493|Streptophyta	C	glycerol-3-phosphate dehydrogenase NAD(	-	-	1.1.1.8	ko:K00006	ko00564,ko01110,ko04011,map00564,map01110,map04011	-	R00842	RC00029	ko00000,ko00001,ko01000	-	-	-	NAD_Gly3P_dh_C,NAD_Gly3P_dh_N
Pz_hap1_018215-RA	102107.XP_008230481.1	6.25e-278	783.0	COG3866@1|root,2QVCJ@2759|Eukaryota,37TG0@33090|Viridiplantae,3GFSW@35493|Streptophyta,4JIGQ@91835|fabids	35493|Streptophyta	G	Pectate lyase	-	GO:0005575,GO:0005576,GO:0008150,GO:0009605,GO:0009607,GO:0009624,GO:0043207,GO:0050896,GO:0051704,GO:0051707	4.2.2.2	ko:K01728	ko00040,ko02024,map00040,map02024	-	R02361,R06240	RC00049,RC00705	ko00000,ko00001,ko01000	-	-	-	Pec_lyase_C
Pz_hap1_018211-RA	102107.XP_008230485.1	1.02e-216	600.0	2CDXV@1|root,2RUXN@2759|Eukaryota,37TFP@33090|Viridiplantae,3GIIR@35493|Streptophyta,4JSWX@91835|fabids	35493|Streptophyta	S	Bromodomain extra-terminal - transcription regulation	-	-	-	-	-	-	-	-	-	-	-	-	BET,GATA
Pz_hap1_018209-RA	102107.XP_008230933.1	1.63e-290	796.0	COG2124@1|root,KOG0157@2759|Eukaryota,37M20@33090|Viridiplantae,3GA9S@35493|Streptophyta,4JI7Q@91835|fabids	35493|Streptophyta	Q	Belongs to the cytochrome P450 family	-	GO:0003674,GO:0003824,GO:0004497,GO:0005488,GO:0006629,GO:0006694,GO:0007275,GO:0008150,GO:0008152,GO:0008202,GO:0008610,GO:0009058,GO:0009314,GO:0009416,GO:0009628,GO:0009642,GO:0009646,GO:0009647,GO:0009791,GO:0010268,GO:0010817,GO:0016125,GO:0016128,GO:0016129,GO:0016131,GO:0016132,GO:0016491,GO:0020037,GO:0032501,GO:0032502,GO:0042445,GO:0042446,GO:0042592,GO:0044238,GO:0046906,GO:0048037,GO:…	-	ko:K12639	ko00905,ko01100,ko01110,map00905,map01100,map01110	M00371	-	-	ko00000,ko00001,ko00002,ko00199,ko01000	-	-	-	p450
Pz_hap1_018236-RA	102107.XP_008230465.1	3.92e-214	590.0	COG0479@1|root,KOG3049@2759|Eukaryota,37Q7U@33090|Viridiplantae,3G7PZ@35493|Streptophyta,4JT2H@91835|fabids	35493|Streptophyta	C	Succinate dehydrogenase ubiquinone iron-sulfur subunit	SDH2-1	GO:0000104,GO:0003674,GO:0003824,GO:0005488,GO:0005575,GO:0005622,GO:0005623,GO:0005737,GO:0005739,GO:0005740,GO:0005743,GO:0005746,GO:0005749,GO:0006091,GO:0006119,GO:0006121,GO:0006139,GO:0006163,GO:0006725,GO:0006753,GO:0006793,GO:0006796,GO:0006807,GO:0008150,GO:0008152,GO:0008270,GO:0009055,GO:0009060,GO:0009117,GO:0009123,GO:0009126,GO:0009141,GO:0009144,GO:0009150,GO:0009161,GO:0009167,GO:…	1.3.5.1	ko:K00235	ko00020,ko00190,ko01100,ko01110,ko01120,ko01130,ko01200,ko04714,ko04932,ko05010,ko05012,ko05016,map00020,map00190,map01100,map01110,map01120,map01130,map01200,map04714,map04932,map05010,map05012,map05016	M00009,M00011,M00148	R02164	RC00045	ko00000,ko00001,ko00002,ko01000	-	-	-	Fer2_3,Fer4_17,Ribosomal_S14
Pz_hap1_018233-RA	3760.EMJ16095	3.46e-123	400.0	KOG1833@1|root,KOG1833@2759|Eukaryota,37JU7@33090|Viridiplantae,3G9GS@35493|Streptophyta,4JK5F@91835|fabids	35493|Streptophyta	UY	Bacterial Ig-like domain 2	-	GO:0005575,GO:0005622,GO:0005623,GO:0005634,GO:0005635,GO:0005737,GO:0005783,GO:0012505,GO:0031967,GO:0031975,GO:0043226,GO:0043227,GO:0043229,GO:0043231,GO:0044422,GO:0044424,GO:0044428,GO:0044444,GO:0044446,GO:0044464	-	ko:K14314	ko03013,map03013	M00427	-	-	ko00000,ko00001,ko00002,ko03019	1.l.1	-	-	Big_2,RRM_1
Pz_hap1_018225-RA	3760.EMJ16095	5.58e-150	477.0	KOG1833@1|root,KOG1833@2759|Eukaryota,37JU7@33090|Viridiplantae,3G9GS@35493|Streptophyta,4JK5F@91835|fabids	35493|Streptophyta	UY	Bacterial Ig-like domain 2	-	GO:0005575,GO:0005622,GO:0005623,GO:0005634,GO:0005635,GO:0005737,GO:0005783,GO:0012505,GO:0031967,GO:0031975,GO:0043226,GO:0043227,GO:0043229,GO:0043231,GO:0044422,GO:0044424,GO:0044428,GO:0044444,GO:0044446,GO:0044464	-	ko:K14314	ko03013,map03013	M00427	-	-	ko00000,ko00001,ko00002,ko03019	1.l.1	-	-	Big_2,RRM_1
Pz_hap1_018238-RA	3760.EMJ18245	0.0	1719.0	COG1874@1|root,KOG0496@2759|Eukaryota,37N9P@33090|Viridiplantae,3GADG@35493|Streptophyta,4JSGE@91835|fabids	35493|Streptophyta	G	beta-galactosidase	-	GO:0003674,GO:0003824,GO:0004553,GO:0004565,GO:0005575,GO:0005618,GO:0005622,GO:0005623,GO:0005737,GO:0005773,GO:0015925,GO:0016787,GO:0016798,GO:0030312,GO:0043226,GO:0043227,GO:0043229,GO:0043231,GO:0044424,GO:0044444,GO:0044464,GO:0071944	-	-	-	-	-	-	-	-	-	-	Gal_Lectin,Glyco_hydro_35
Pz_hap1_018243-RA	3760.EMJ18246	0.0	1736.0	2CMIY@1|root,2QQG8@2759|Eukaryota,37HXX@33090|Viridiplantae,3G9YG@35493|Streptophyta,4JH27@91835|fabids	35493|Streptophyta	-	-	-	-	-	ko:K20781	ko00514,map00514	-	-	-	ko00000,ko00001,ko01000,ko01003	-	GT96	-	-
Pz_hap1_018242-RA	102107.XP_008230454.1	9.49e-247	687.0	28MUK@1|root,2QUCW@2759|Eukaryota,37HR6@33090|Viridiplantae,3G81S@35493|Streptophyta,4JF36@91835|fabids	35493|Streptophyta	S	Targeting protein for Xklp2 (TPX2)	-	-	-	-	-	-	-	-	-	-	-	-	TPX2
Pz_hap1_018280-RA	102107.XP_008231145.1	8.99e-99	286.0	COG5126@1|root,KOG0027@2759|Eukaryota,37V9H@33090|Viridiplantae,3GIZZ@35493|Streptophyta,4JQ7D@91835|fabids	35493|Streptophyta	T	calcium-binding protein	-	GO:0003674,GO:0005488,GO:0005509,GO:0005575,GO:0005623,GO:0005886,GO:0006950,GO:0008150,GO:0009611,GO:0016020,GO:0043167,GO:0043169,GO:0044464,GO:0046872,GO:0050896,GO:0071944	-	ko:K13448	ko04626,map04626	-	-	-	ko00000,ko00001	-	-	-	EF-hand_1,EF-hand_5,EF-hand_7,EF-hand_8
Pz_hap1_018281-RA	102107.XP_008231145.1	2.08e-67	210.0	COG5126@1|root,KOG0027@2759|Eukaryota,37V9H@33090|Viridiplantae,3GIZZ@35493|Streptophyta,4JQ7D@91835|fabids	35493|Streptophyta	T	calcium-binding protein	-	GO:0003674,GO:0005488,GO:0005509,GO:0005575,GO:0005623,GO:0005886,GO:0006950,GO:0008150,GO:0009611,GO:0016020,GO:0043167,GO:0043169,GO:0044464,GO:0046872,GO:0050896,GO:0071944	-	ko:K13448	ko04626,map04626	-	-	-	ko00000,ko00001	-	-	-	EF-hand_1,EF-hand_5,EF-hand_7,EF-hand_8
Pz_hap1_018293-RA	3760.EMJ16859	3.69e-195	543.0	28KFZ@1|root,2S0VP@2759|Eukaryota,37V0W@33090|Viridiplantae,3GJ96@35493|Streptophyta,4JPCW@91835|fabids	35493|Streptophyta	S	Nucleotide-diphospho-sugar transferase	-	-	-	-	-	-	-	-	-	-	-	-	Nucleotid_trans
Pz_hap1_018296-RA	3760.EMJ16244	2.9e-128	364.0	COG0091@1|root,KOG3353@2759|Eukaryota,37MXY@33090|Viridiplantae,3G8V9@35493|Streptophyta,4JRRX@91835|fabids	35493|Streptophyta	J	Belongs to the universal ribosomal protein uL22 family	-	-	-	ko:K02880	ko03010,map03010	M00177	-	-	br01610,ko00000,ko00001,ko00002,ko03011	-	-	-	Ribosomal_L22
Pz_hap1_018330-RA	3760.EMJ16588	1.45e-313	855.0	2CN02@1|root,2QT1H@2759|Eukaryota,37J8R@33090|Viridiplantae,3G8VN@35493|Streptophyta,4JIZX@91835|fabids	35493|Streptophyta	S	ACT domain	-	GO:0003674,GO:0005488,GO:0006355,GO:0006464,GO:0006807,GO:0006808,GO:0007154,GO:0007584,GO:0008150,GO:0008152,GO:0009605,GO:0009719,GO:0009889,GO:0009891,GO:0009893,GO:0009987,GO:0009991,GO:0010033,GO:0010243,GO:0010468,GO:0010556,GO:0010557,GO:0010604,GO:0010628,GO:0016597,GO:0018175,GO:0018177,GO:0019219,GO:0019222,GO:0019538,GO:0031323,GO:0031325,GO:0031326,GO:0031328,GO:0031406,GO:0031667,GO:…	-	-	-	-	-	-	-	-	-	-	ACT,ACT_6
Pz_hap1_018331-RA	102107.XP_008231087.1	0.0	989.0	KOG4197@1|root,KOG4197@2759|Eukaryota,37HVA@33090|Viridiplantae,3G74R@35493|Streptophyta,4JIAY@91835|fabids	35493|Streptophyta	S	Pentatricopeptide repeat-containing protein	-	GO:0003674,GO:0003676,GO:0003723,GO:0003824,GO:0004518,GO:0004519,GO:0005488,GO:0005575,GO:0005622,GO:0005623,GO:0005737,GO:0006139,GO:0006725,GO:0006807,GO:0008150,GO:0008152,GO:0009451,GO:0009507,GO:0009536,GO:0009987,GO:0016070,GO:0016787,GO:0016788,GO:0034641,GO:0043170,GO:0043226,GO:0043227,GO:0043229,GO:0043231,GO:0043412,GO:0044237,GO:0044238,GO:0044424,GO:0044444,GO:0044464,GO:0046483,GO:…	-	-	-	-	-	-	-	-	-	-	MNE1,PPR,PPR_2,PPR_3
Pz_hap1_018333-RA	102107.XP_008231081.1	0.0	2901.0	KOG1862@1|root,KOG1862@2759|Eukaryota,37IX9@33090|Viridiplantae,3G73F@35493|Streptophyta,4JJUP@91835|fabids	35493|Streptophyta	S	GYF domain	-	-	-	ko:K18730	-	-	-	-	ko00000,ko03019	-	-	-	GYF
Pz_hap1_018332-RA	3760.EMJ17336	0.0	1561.0	COG0475@1|root,KOG1650@2759|Eukaryota,37SQF@33090|Viridiplantae,3GGBS@35493|Streptophyta,4JN2Z@91835|fabids	35493|Streptophyta	P	cation H( ) antiporter 15-like	-	GO:0005575,GO:0005623,GO:0006810,GO:0006811,GO:0006812,GO:0006885,GO:0008150,GO:0012505,GO:0015672,GO:0042592,GO:0044464,GO:0048878,GO:0050801,GO:0051179,GO:0051234,GO:0055067,GO:0055080,GO:0065007,GO:0065008,GO:0098771	-	-	-	-	-	-	-	-	-	-	Na_H_Exchanger
Pz_hap1_018335-RA	102107.XP_008231072.1	1.43e-313	888.0	KOG2669@1|root,KOG2669@2759|Eukaryota,37I9U@33090|Viridiplantae,3GBAY@35493|Streptophyta,4JCZP@91835|fabids	35493|Streptophyta	A	Regulation of nuclear pre-mRNA domain-containing protein	-	-	-	ko:K15559	-	-	-	-	ko00000,ko03021	-	-	-	CTD_bind
Pz_hap1_018339-RA	102107.XP_008231068.1	2.91e-67	206.0	28I65@1|root,2QQGB@2759|Eukaryota,37V5M@33090|Viridiplantae,3GIW4@35493|Streptophyta,4JPDJ@91835|fabids	35493|Streptophyta	S	Pollen proteins Ole e I like	-	-	-	-	-	-	-	-	-	-	-	-	Pollen_Ole_e_I
Pz_hap1_018337-RA	102107.XP_008231069.1	2.8e-81	240.0	2ANCE@1|root,2RZE2@2759|Eukaryota,37UHU@33090|Viridiplantae,3GJ1K@35493|Streptophyta,4JTYT@91835|fabids	35493|Streptophyta	S	May serve as docking site to facilitate the association of other proteins to the plasma membrane	-	-	-	-	-	-	-	-	-	-	-	-	Rad60-SLD_2
Pz_hap1_018336-RA	102107.XP_008231071.1	7.52e-87	255.0	COG0695@1|root,KOG1752@2759|Eukaryota,37UFC@33090|Viridiplantae,3GJKM@35493|Streptophyta,4JPEW@91835|fabids	35493|Streptophyta	O	Glutaredoxin	-	-	-	ko:K03676	-	-	-	-	ko00000,ko03110	-	-	-	Glutaredoxin
Pz_hap1_018338-RA	102107.XP_008231070.1	0.0	1335.0	28K9J@1|root,2QUV6@2759|Eukaryota,37PIK@33090|Viridiplantae,3GDTB@35493|Streptophyta,4JKKG@91835|fabids	35493|Streptophyta	K	Belongs to the GRAS family	-	-	-	-	-	-	-	-	-	-	-	-	GRAS
Pz_hap1_018334-RA	225117.XP_009344222.1	1.21e-169	475.0	COG1358@1|root,KOG3166@2759|Eukaryota,37PYS@33090|Viridiplantae,3G7AX@35493|Streptophyta,4JSU2@91835|fabids	35493|Streptophyta	J	60S ribosomal Protein	-	GO:0000470,GO:0003674,GO:0003676,GO:0003723,GO:0005488,GO:0005575,GO:0005622,GO:0005623,GO:0005737,GO:0005829,GO:0005840,GO:0006139,GO:0006364,GO:0006396,GO:0006412,GO:0006518,GO:0006725,GO:0006807,GO:0008150,GO:0008152,GO:0009058,GO:0009059,GO:0009987,GO:0010467,GO:0015934,GO:0016070,GO:0016072,GO:0019538,GO:0022613,GO:0022625,GO:0022626,GO:0032991,GO:0034470,GO:0034641,GO:0034645,GO:0034660,GO:…	-	ko:K02936	ko03010,map03010	M00177,M00179	-	-	br01610,ko00000,ko00001,ko00002,ko03009,ko03011	-	-	-	Ribosomal_L7Ae
Pz_hap1_018398-RA	3760.EMJ16602	1.9e-316	861.0	COG1503@1|root,KOG0688@2759|Eukaryota,37HQU@33090|Viridiplantae,3GBN1@35493|Streptophyta,4JHVE@91835|fabids	35493|Streptophyta	J	Eukaryotic peptide chain release factor subunit	-	GO:0003674,GO:0003676,GO:0003723,GO:0003747,GO:0005488,GO:0005575,GO:0005622,GO:0005623,GO:0005737,GO:0006412,GO:0006415,GO:0006518,GO:0006807,GO:0008079,GO:0008135,GO:0008150,GO:0008152,GO:0009058,GO:0009059,GO:0009987,GO:0010467,GO:0016043,GO:0019538,GO:0022411,GO:0032984,GO:0034641,GO:0034645,GO:0043043,GO:0043170,GO:0043603,GO:0043604,GO:0043624,GO:0043933,GO:0044237,GO:0044238,GO:0044249,GO:…	-	ko:K03265	ko03015,map03015	-	-	-	ko00000,ko00001,ko03012,ko03019	-	-	-	eRF1_1,eRF1_2,eRF1_3
Pz_hap1_026116-RA	102107.XP_008244860.1	1.42e-115	335.0	KOG1075@1|root,KOG1075@2759|Eukaryota,37ZQ4@33090|Viridiplantae,3GK8S@35493|Streptophyta	35493|Streptophyta	S	Domain of unknown function (DUF4283)	-	-	-	-	-	-	-	-	-	-	-	-	DUF4283,zf-CCHC_4
Pz_hap1_026124-RA	102107.XP_008244860.1	2.18e-168	473.0	KOG1075@1|root,KOG1075@2759|Eukaryota,37ZQ4@33090|Viridiplantae,3GK8S@35493|Streptophyta	35493|Streptophyta	S	Domain of unknown function (DUF4283)	-	-	-	-	-	-	-	-	-	-	-	-	DUF4283,zf-CCHC_4
Pz_hap1_026133-RA	102107.XP_008237273.1	3.1e-275	806.0	KOG1075@1|root,KOG1075@2759|Eukaryota,37TIF@33090|Viridiplantae,3G9IZ@35493|Streptophyta	35493|Streptophyta	L	ribonuclease H protein	-	-	-	-	-	-	-	-	-	-	-	-	RVT_1,RVT_3,zf-RVT
Pz_hap1_026261-RA	102107.XP_008224000.1	0.0	3573.0	28JZI@1|root,2QSDY@2759|Eukaryota,37J4T@33090|Viridiplantae,3GC2Z@35493|Streptophyta,4JREA@91835|fabids	35493|Streptophyta	U	Involved in protein precursor import into chloroplasts. May be part of an intermediate translocation complex acting as a protein-conducting channel at the inner envelope	ycf1	GO:0003674,GO:0005215,GO:0005575,GO:0005622,GO:0005623,GO:0005737,GO:0006810,GO:0008104,GO:0008150,GO:0008565,GO:0009507,GO:0009526,GO:0009528,GO:0009536,GO:0009706,GO:0009941,GO:0015031,GO:0015833,GO:0016020,GO:0019866,GO:0031090,GO:0031967,GO:0031969,GO:0031975,GO:0033036,GO:0042170,GO:0042886,GO:0043226,GO:0043227,GO:0043229,GO:0043231,GO:0044422,GO:0044424,GO:0044434,GO:0044435,GO:0044444,GO:…	-	-	-	-	-	-	-	-	-	-	Ycf1
Pz_hap1_021133-RA	102107.XP_008235117.1	9.91e-243	665.0	COG0596@1|root,KOG4178@2759|Eukaryota,37P84@33090|Viridiplantae,3G9C1@35493|Streptophyta,4JFID@91835|fabids	35493|Streptophyta	I	epoxide hydrolase	-	GO:0000287,GO:0001676,GO:0003008,GO:0003013,GO:0003018,GO:0003674,GO:0003824,GO:0004301,GO:0005102,GO:0005488,GO:0005515,GO:0005575,GO:0005622,GO:0005623,GO:0005737,GO:0005777,GO:0005782,GO:0005829,GO:0006082,GO:0006605,GO:0006625,GO:0006629,GO:0006631,GO:0006633,GO:0006690,GO:0006725,GO:0006793,GO:0006796,GO:0006805,GO:0006810,GO:0006873,GO:0006874,GO:0006875,GO:0006886,GO:0006950,GO:0006952,GO:…	-	-	-	-	-	-	-	-	-	-	Abhydrolase_1,Abhydrolase_6
Pz_hap1_021142-RA	102107.XP_008244417.1	0.0	1086.0	KOG1037@1|root,KOG1037@2759|Eukaryota,37M1M@33090|Viridiplantae,3GF90@35493|Streptophyta,4JE7T@91835|fabids	35493|Streptophyta	KLO	poly ADP-ribose polymerase	-	GO:0000726,GO:0003674,GO:0003824,GO:0003909,GO:0003910,GO:0005575,GO:0005622,GO:0005623,GO:0005634,GO:0005737,GO:0006139,GO:0006259,GO:0006260,GO:0006261,GO:0006266,GO:0006271,GO:0006273,GO:0006281,GO:0006302,GO:0006303,GO:0006725,GO:0006807,GO:0006950,GO:0006974,GO:0008150,GO:0008152,GO:0009058,GO:0009059,GO:0009987,GO:0016070,GO:0016874,GO:0016886,GO:0022616,GO:0033554,GO:0034641,GO:0034645,GO:…	2.4.2.30	ko:K10798	ko03410,ko04210,ko04212,ko04214,ko04217,map03410,map04210,map04212,map04214,map04217	M00296	-	-	ko00000,ko00001,ko00002,ko01000,ko03032,ko03036,ko03400	-	-	-	PARP,PARP_reg,SAP,WGR
Pz_hap1_021160-RA	102107.XP_008235229.1	4.77e-250	684.0	28IKJ@1|root,2QQ62@2759|Eukaryota,37IUA@33090|Viridiplantae,3GBJX@35493|Streptophyta,4JEJW@91835|fabids	35493|Streptophyta	S	Phytochrome A-associated F-box	-	GO:0000003,GO:0003006,GO:0003674,GO:0003824,GO:0004842,GO:0005575,GO:0005622,GO:0005623,GO:0005634,GO:0006464,GO:0006807,GO:0007154,GO:0007165,GO:0007275,GO:0007602,GO:0008150,GO:0008152,GO:0009314,GO:0009416,GO:0009581,GO:0009582,GO:0009583,GO:0009585,GO:0009605,GO:0009628,GO:0009639,GO:0009648,GO:0009791,GO:0009987,GO:0010017,GO:0010099,GO:0010228,GO:0016567,GO:0016740,GO:0019538,GO:0019787,GO:…	-	-	-	-	-	-	-	-	-	-	F-box,F-box-like
Pz_hap1_021198-RA	102107.XP_008235037.1	2.75e-208	577.0	COG0190@1|root,KOG0089@2759|Eukaryota,37K6Z@33090|Viridiplantae,3GCGD@35493|Streptophyta,4JHXA@91835|fabids	35493|Streptophyta	H	Bifunctional protein FolD	-	GO:0003674,GO:0003824,GO:0004477,GO:0004488,GO:0005575,GO:0005622,GO:0005623,GO:0005737,GO:0005829,GO:0006082,GO:0006575,GO:0006725,GO:0006730,GO:0006732,GO:0006760,GO:0006807,GO:0008150,GO:0008152,GO:0009507,GO:0009536,GO:0009987,GO:0016491,GO:0016645,GO:0016646,GO:0016787,GO:0016810,GO:0016814,GO:0019219,GO:0019222,GO:0019238,GO:0019752,GO:0031323,GO:0034641,GO:0042558,GO:0043226,GO:0043227,GO:…	-	-	-	-	-	-	-	-	-	-	THF_DHG_CYH,THF_DHG_CYH_C
Pz_hap1_021190-RA	102107.XP_008235037.1	1.59e-207	575.0	COG0190@1|root,KOG0089@2759|Eukaryota,37K6Z@33090|Viridiplantae,3GCGD@35493|Streptophyta,4JHXA@91835|fabids	35493|Streptophyta	H	Bifunctional protein FolD	-	GO:0003674,GO:0003824,GO:0004477,GO:0004488,GO:0005575,GO:0005622,GO:0005623,GO:0005737,GO:0005829,GO:0006082,GO:0006575,GO:0006725,GO:0006730,GO:0006732,GO:0006760,GO:0006807,GO:0008150,GO:0008152,GO:0009507,GO:0009536,GO:0009987,GO:0016491,GO:0016645,GO:0016646,GO:0016787,GO:0016810,GO:0016814,GO:0019219,GO:0019222,GO:0019238,GO:0019752,GO:0031323,GO:0034641,GO:0042558,GO:0043226,GO:0043227,GO:…	-	-	-	-	-	-	-	-	-	-	THF_DHG_CYH,THF_DHG_CYH_C
Pz_hap1_021235-RA	3760.EMJ00574	2.8e-122	353.0	KOG4851@1|root,KOG4851@2759|Eukaryota,37VEN@33090|Viridiplantae,3GJBN@35493|Streptophyta,4JQ13@91835|fabids	35493|Streptophyta	S	rRNA processing	-	-	-	-	-	-	-	-	-	-	-	-	rRNA_processing
Pz_hap1_021232-RA	102107.XP_008235081.1	0.0	910.0	KOG1339@1|root,KOG1339@2759|Eukaryota,37YG1@33090|Viridiplantae	33090|Viridiplantae	O	Belongs to the peptidase A1 family	-	-	-	-	-	-	-	-	-	-	-	-	TAXi_C,TAXi_N
Pz_hap1_021233-RA	102107.XP_008235080.1	8.86e-280	769.0	KOG1339@1|root,KOG1339@2759|Eukaryota,37YG1@33090|Viridiplantae	33090|Viridiplantae	O	Belongs to the peptidase A1 family	-	-	-	-	-	-	-	-	-	-	-	-	TAXi_C,TAXi_N
Pz_hap1_021228-RA	3760.EMJ02617	1.46e-77	233.0	2BBVA@1|root,2S0YQ@2759|Eukaryota,37UNN@33090|Viridiplantae,3GIZU@35493|Streptophyta,4JQEG@91835|fabids	35493|Streptophyta	O	May serve as docking site to facilitate the association of other proteins to the plasma membrane	-	-	-	-	-	-	-	-	-	-	-	-	Rad60-SLD_2
Pz_hap1_021270-RA	102107.XP_008234962.1	1.84e-247	685.0	COG0667@1|root,KOG1575@2759|Eukaryota,37I2A@33090|Viridiplantae,3GDN6@35493|Streptophyta,4JHIG@91835|fabids	35493|Streptophyta	C	Aldo-keto reductase-like isoform X1	-	-	-	-	-	-	-	-	-	-	-	-	Aldo_ket_red
Pz_hap1_021333-RA	102107.XP_008235257.1	3.16e-315	860.0	KOG1339@1|root,KOG1339@2759|Eukaryota,37Q1N@33090|Viridiplantae,3G89Y@35493|Streptophyta,4JIDB@91835|fabids	35493|Streptophyta	O	Belongs to the peptidase A1 family	-	-	-	-	-	-	-	-	-	-	-	-	TAXi_C,TAXi_N
Pz_hap1_021326-RA	102107.XP_008235246.1	1.64e-283	775.0	2CMKH@1|root,2QQPG@2759|Eukaryota,37QXP@33090|Viridiplantae,3GDEM@35493|Streptophyta,4JMCX@91835|fabids	35493|Streptophyta	S	Protein ROOT PRIMORDIUM DEFECTIVE 1	-	-	-	-	-	-	-	-	-	-	-	-	PORR
Pz_hap1_021337-RA	102107.XP_008235262.1	7.17e-283	771.0	28NKP@1|root,2QWKW@2759|Eukaryota,37NJD@33090|Viridiplantae,3GCDS@35493|Streptophyta,4JNKG@91835|fabids	35493|Streptophyta	S	F-Box protein	-	-	-	-	-	-	-	-	-	-	-	-	F-box
Pz_hap1_021330-RA	57918.XP_004290670.1	3.34e-242	706.0	COG0384@1|root,KOG3033@2759|Eukaryota,37R5F@33090|Viridiplantae,3GCZZ@35493|Streptophyta,4JRM0@91835|fabids	35493|Streptophyta	S	R3H-associated N-terminal domain	-	-	-	-	-	-	-	-	-	-	-	-	PhzC-PhzF
Pz_hap1_021336-RA	102107.XP_008235260.1	2.74e-57	182.0	COG1958@1|root,KOG3428@2759|Eukaryota,37USP@33090|Viridiplantae,3GIRG@35493|Streptophyta,4JPCE@91835|fabids	35493|Streptophyta	A	Small nuclear ribonucleoprotein SM	-	GO:0000243,GO:0000245,GO:0000375,GO:0000377,GO:0000387,GO:0000398,GO:0003674,GO:0003676,GO:0003723,GO:0005488,GO:0005575,GO:0005622,GO:0005623,GO:0005634,GO:0005654,GO:0005681,GO:0005682,GO:0005684,GO:0005685,GO:0005686,GO:0005687,GO:0005689,GO:0005730,GO:0005737,GO:0005773,GO:0005774,GO:0005829,GO:0006139,GO:0006396,GO:0006397,GO:0006725,GO:0006807,GO:0008150,GO:0008152,GO:0008380,GO:0009892,GO:…	-	ko:K11087	ko03040,ko05322,map03040,map05322	M00351,M00352,M00354,M00355,M00398	-	-	ko00000,ko00001,ko00002,ko03032,ko03041	-	-	-	LSM
Pz_hap1_021332-RA	102107.XP_008235255.1	3.92e-216	596.0	COG0384@1|root,KOG3033@2759|Eukaryota,37R5F@33090|Viridiplantae,3GCZZ@35493|Streptophyta,4JKWK@91835|fabids	35493|Streptophyta	S	Phenazine biosynthesis-like domain-containing protein	-	-	-	-	-	-	-	-	-	-	-	-	PhzC-PhzF
Pz_hap1_021321-RA	29730.Gorai.004G083300.1	2.25e-16	80.5	28VN9@1|root,2R2DX@2759|Eukaryota,383WF@33090|Viridiplantae,3GS7M@35493|Streptophyta	35493|Streptophyta	S	Glutamyl-tRNAGlu reductase, dimerisation domain	-	-	-	-	-	-	-	-	-	-	-	-	GlutR_dimer
Pz_hap1_021335-RA	102107.XP_008235258.1	0.0	1294.0	COG5226@1|root,KOG2386@2759|Eukaryota,37QNS@33090|Viridiplantae,3GMYR@35493|Streptophyta,4JTJS@91835|fabids	35493|Streptophyta	A	mRNA-capping enzyme-like	-	-	2.7.7.50	ko:K13917	ko03015,map03015	-	R03828,R10814	RC00002	ko00000,ko00001,ko01000,ko03019	-	-	-	DSPc,mRNA_cap_C,mRNA_cap_enzyme
Pz_hap1_021339-RA	3988.XP_002520756.1	2.91e-42	155.0	COG0201@1|root,2QPS8@2759|Eukaryota,37S5S@33090|Viridiplantae,3G8CA@35493|Streptophyta,4JKPF@91835|fabids	35493|Streptophyta	U	Belongs to the SecY SEC61-alpha family	-	GO:0005575,GO:0005622,GO:0005623,GO:0005737,GO:0006996,GO:0008104,GO:0008150,GO:0009526,GO:0009536,GO:0009657,GO:0009658,GO:0009668,GO:0009987,GO:0010027,GO:0016043,GO:0031967,GO:0031975,GO:0033036,GO:0033365,GO:0034613,GO:0043226,GO:0043227,GO:0043229,GO:0043231,GO:0044422,GO:0044424,GO:0044435,GO:0044444,GO:0044446,GO:0044464,GO:0051179,GO:0051641,GO:0061024,GO:0070727,GO:0071840,GO:0072598	-	-	-	-	-	-	-	-	-	-	SecY
Pz_hap1_021331-RA	102107.XP_008235073.1	3.25e-50	176.0	KOG0254@1|root,KOG0254@2759|Eukaryota,37NK1@33090|Viridiplantae,3GACZ@35493|Streptophyta,4JN5C@91835|fabids	35493|Streptophyta	U	Belongs to the major facilitator superfamily. Sugar transporter (TC 2.A.1.1) family	-	GO:0000041,GO:0000325,GO:0003674,GO:0005215,GO:0005351,GO:0005355,GO:0005402,GO:0005575,GO:0005622,GO:0005623,GO:0005737,GO:0005773,GO:0005774,GO:0006810,GO:0006811,GO:0006812,GO:0006829,GO:0008150,GO:0008324,GO:0008643,GO:0008645,GO:0009507,GO:0009536,GO:0009705,GO:0015075,GO:0015077,GO:0015078,GO:0015144,GO:0015145,GO:0015149,GO:0015291,GO:0015293,GO:0015294,GO:0015295,GO:0015318,GO:0015672,GO:…	-	ko:K08145	-	-	-	-	ko00000,ko02000	2.A.1.1.46	-	-	Sugar_tr
Pz_hap1_021338-RA	3760.EMJ01036	0.0	926.0	28K4X@1|root,2QPPC@2759|Eukaryota,37KE6@33090|Viridiplantae,3GC6G@35493|Streptophyta,4JKQD@91835|fabids	35493|Streptophyta	S	protein trichome birefringence-like	-	-	-	-	-	-	-	-	-	-	-	-	PC-Esterase,PMR5N
Pz_hap1_021360-RA	102107.XP_008235289.1	3.67e-51	169.0	COG0233@1|root,KOG4759@2759|Eukaryota,37S94@33090|Viridiplantae,3GGVU@35493|Streptophyta,4JMZD@91835|fabids	35493|Streptophyta	J	Ribosome-recycling factor	-	GO:0000003,GO:0002181,GO:0002184,GO:0002376,GO:0003006,GO:0003674,GO:0005488,GO:0005507,GO:0005575,GO:0005622,GO:0005623,GO:0005737,GO:0006412,GO:0006415,GO:0006518,GO:0006807,GO:0006950,GO:0006952,GO:0006955,GO:0006996,GO:0007275,GO:0008150,GO:0008152,GO:0009058,GO:0009059,GO:0009507,GO:0009532,GO:0009536,GO:0009570,GO:0009579,GO:0009605,GO:0009607,GO:0009617,GO:0009620,GO:0009657,GO:0009658,GO:…	-	ko:K02838	-	-	-	-	ko00000,ko03012	-	-	-	RRF
Pz_hap1_021367-RA	3760.EMJ00854	0.0	1112.0	KOG4341@1|root,KOG4341@2759|Eukaryota,37N4E@33090|Viridiplantae,3GEK2@35493|Streptophyta,4JIFY@91835|fabids	35493|Streptophyta	S	f-box protein	-	-	-	ko:K10268	-	-	-	-	ko00000,ko04121	-	-	-	F-box-like
Pz_hap1_021387-RA	102107.XP_008235387.1	0.0	1505.0	28P3C@1|root,2QVPW@2759|Eukaryota,37MEU@33090|Viridiplantae,3G7TJ@35493|Streptophyta,4JIQ9@91835|fabids	35493|Streptophyta	S	Pentatricopeptide repeat-containing protein At1g03100	-	GO:0003674,GO:0003676,GO:0003723,GO:0003824,GO:0004518,GO:0004519,GO:0005488,GO:0005575,GO:0005622,GO:0005623,GO:0006139,GO:0006725,GO:0006807,GO:0008150,GO:0008152,GO:0009451,GO:0009987,GO:0016070,GO:0016787,GO:0016788,GO:0034641,GO:0043170,GO:0043226,GO:0043227,GO:0043229,GO:0043231,GO:0043412,GO:0044237,GO:0044238,GO:0044424,GO:0044464,GO:0046483,GO:0071704,GO:0090304,GO:0090305,GO:0097159,GO:…	-	-	-	-	-	-	-	-	-	-	PPR,PPR_2,PPR_3
Pz_hap1_021389-RA	3760.EMJ00242	2.59e-48	158.0	COG0647@1|root,KOG2882@2759|Eukaryota,37JJ1@33090|Viridiplantae,3GCGJ@35493|Streptophyta,4JMR0@91835|fabids	35493|Streptophyta	P	Phosphoglycolate	-	GO:0003674,GO:0003824,GO:0005575,GO:0005622,GO:0005623,GO:0005737,GO:0005829,GO:0006793,GO:0006796,GO:0008150,GO:0008152,GO:0009987,GO:0016311,GO:0016787,GO:0016788,GO:0016791,GO:0042578,GO:0044237,GO:0044424,GO:0044444,GO:0044464	3.1.3.18,3.1.3.48	ko:K19269	ko00630,ko01100,ko01110,ko01130,ko01200,map00630,map01100,map01110,map01130,map01200	M00532	R01334	RC00017	ko00000,ko00001,ko00002,ko01000,ko01009	-	-	-	Hydrolase_6,Hydrolase_like
Pz_hap1_021410-RA	102107.XP_008235358.1	0.0	1984.0	COG0631@1|root,KOG0698@2759|Eukaryota,37K47@33090|Viridiplantae,3G85E@35493|Streptophyta,4JHA9@91835|fabids	35493|Streptophyta	T	Serine/threonine phosphatases, family 2C, catalytic domain	-	GO:0003674,GO:0003824,GO:0004672,GO:0004674,GO:0005575,GO:0005622,GO:0005623,GO:0005634,GO:0005737,GO:0006464,GO:0006468,GO:0006793,GO:0006796,GO:0006807,GO:0007154,GO:0007165,GO:0008150,GO:0008152,GO:0009987,GO:0010468,GO:0016301,GO:0016310,GO:0016740,GO:0016772,GO:0016773,GO:0019222,GO:0019538,GO:0023052,GO:0035556,GO:0036211,GO:0043170,GO:0043226,GO:0043227,GO:0043229,GO:0043231,GO:0043412,GO:…	3.1.3.16	ko:K17505	-	-	-	-	ko00000,ko01000,ko01009	-	-	-	PP2C,Pkinase
Pz_hap1_021425-RA	102107.XP_008235341.1	2.83e-164	463.0	28KBF@1|root,2QSSG@2759|Eukaryota,37SVR@33090|Viridiplantae,3GB9M@35493|Streptophyta,4JF7K@91835|fabids	35493|Streptophyta	S	Beta-carotene isomerase D27	D27	GO:0001763,GO:0003674,GO:0003824,GO:0005488,GO:0005506,GO:0005575,GO:0005622,GO:0005623,GO:0005737,GO:0006629,GO:0006714,GO:0006720,GO:0006721,GO:0007275,GO:0008150,GO:0008152,GO:0008299,GO:0008610,GO:0009058,GO:0009507,GO:0009536,GO:0009653,GO:0009987,GO:0010016,GO:0010223,GO:0010346,GO:0010817,GO:0016106,GO:0016114,GO:0016853,GO:0016859,GO:0018130,GO:0032501,GO:0032502,GO:0042445,GO:0042446,GO:…	5.2.1.14	ko:K17911	ko00906,map00906	-	R10282	RC01640	ko00000,ko00001,ko01000	-	-	-	DUF4033
Pz_hap1_021433-RA	102107.XP_008235331.1	6.19e-173	488.0	2CM8D@1|root,2QPM5@2759|Eukaryota,37IJE@33090|Viridiplantae,3GAEU@35493|Streptophyta,4JFGT@91835|fabids	35493|Streptophyta	K	transcription factor	-	GO:0000003,GO:0000976,GO:0000981,GO:0001046,GO:0001047,GO:0001067,GO:0001228,GO:0003674,GO:0003676,GO:0003677,GO:0003690,GO:0003700,GO:0005488,GO:0005575,GO:0005622,GO:0005623,GO:0005634,GO:0006139,GO:0006351,GO:0006355,GO:0006357,GO:0006366,GO:0006725,GO:0006807,GO:0008150,GO:0008152,GO:0009058,GO:0009059,GO:0009566,GO:0009567,GO:0009889,GO:0009891,GO:0009893,GO:0009987,GO:0010467,GO:0010468,GO:…	-	-	-	-	-	-	-	-	-	-	HLH
Pz_hap1_021448-RA	3760.EMJ02229	5.8e-196	550.0	COG0814@1|root,KOG1303@2759|Eukaryota,37IWD@33090|Viridiplantae,3GF2Y@35493|Streptophyta,4JCYW@91835|fabids	35493|Streptophyta	E	GABA transporter 1-like	-	-	-	-	-	-	-	-	-	-	-	-	Aa_trans
Pz_hap1_021472-RA	102107.XP_008235724.1	3.57e-158	457.0	COG5052@1|root,KOG2186@1|root,KOG1725@2759|Eukaryota,KOG2186@2759|Eukaryota,37TJI@33090|Viridiplantae,3G8JW@35493|Streptophyta,4JNU0@91835|fabids	35493|Streptophyta	U	HVA22-like protein	-	GO:0001101,GO:0006950,GO:0006970,GO:0006972,GO:0008150,GO:0009266,GO:0009409,GO:0009414,GO:0009415,GO:0009628,GO:0009651,GO:0009719,GO:0009725,GO:0009737,GO:0010033,GO:0010035,GO:0033993,GO:0042221,GO:0042538,GO:0050896,GO:0097305,GO:1901700	-	ko:K17279	-	-	-	-	ko00000,ko04147	-	-	-	TB2_DP1_HVA22,zf-met
Pz_hap1_021533-RA	3760.EMJ02551	2.29e-251	690.0	COG0794@1|root,2RDRP@2759|Eukaryota,37SS0@33090|Viridiplantae,3G97R@35493|Streptophyta,4JN2S@91835|fabids	35493|Streptophyta	M	Belongs to the SIS family. GutQ KpsF subfamily	-	GO:0003674,GO:0003824,GO:0003938,GO:0005575,GO:0005622,GO:0005623,GO:0005737,GO:0006139,GO:0006163,GO:0006164,GO:0006183,GO:0006725,GO:0006753,GO:0006793,GO:0006796,GO:0006807,GO:0008150,GO:0008152,GO:0009058,GO:0009116,GO:0009117,GO:0009119,GO:0009141,GO:0009142,GO:0009144,GO:0009145,GO:0009150,GO:0009152,GO:0009163,GO:0009165,GO:0009199,GO:0009201,GO:0009205,GO:0009206,GO:0009259,GO:0009260,GO:…	5.3.1.13	ko:K06041	ko00540,ko01100,map00540,map01100	M00063	R01530	RC00541	ko00000,ko00001,ko00002,ko01000,ko01005	-	-	-	CBS,SIS
Pz_hap1_021599-RA	102107.XP_008235597.1	0.0	1575.0	KOG1258@1|root,KOG1258@2759|Eukaryota,37NFX@33090|Viridiplantae,3GCG8@35493|Streptophyta,4JJ6E@91835|fabids	35493|Streptophyta	A	pre-mRNA-processing factor	-	GO:0000243,GO:0000245,GO:0000375,GO:0000377,GO:0000395,GO:0000398,GO:0005575,GO:0005622,GO:0005623,GO:0005634,GO:0005681,GO:0005684,GO:0005685,GO:0006139,GO:0006376,GO:0006396,GO:0006397,GO:0006725,GO:0006807,GO:0008150,GO:0008152,GO:0008380,GO:0009987,GO:0010467,GO:0016043,GO:0016070,GO:0016071,GO:0022607,GO:0022613,GO:0022618,GO:0030532,GO:0032991,GO:0034622,GO:0034641,GO:0043170,GO:0043226,GO:…	-	ko:K13217	-	-	-	-	ko00000,ko03041	-	-	-	-
Pz_hap1_021631-RA	102107.XP_008235757.1	1.8e-175	511.0	2C5NK@1|root,2S2YF@2759|Eukaryota,37UCV@33090|Viridiplantae,3GHX0@35493|Streptophyta	35493|Streptophyta	S	F-box kelch-repeat protein	-	-	-	-	-	-	-	-	-	-	-	-	F-box,F-box-like,FBA_1
Pz_hap1_021633-RA	102107.XP_008235567.1	1.56e-238	657.0	COG1062@1|root,KOG0022@2759|Eukaryota,37KE4@33090|Viridiplantae,3GCIE@35493|Streptophyta,4JJB9@91835|fabids	35493|Streptophyta	Q	Belongs to the zinc-containing alcohol dehydrogenase family. Class-III subfamily	-	-	1.1.1.1,1.1.1.284	ko:K00121	ko00010,ko00071,ko00350,ko00625,ko00626,ko00680,ko00830,ko00980,ko00982,ko01100,ko01110,ko01120,ko01130,ko01200,ko01220,ko05204,map00010,map00071,map00350,map00625,map00626,map00680,map00830,map00980,map00982,map01100,map01110,map01120,map01130,map01200,map01220,map05204	-	R00623,R00754,R02124,R04880,R05233,R05234,R06917,R06927,R06983,R07105,R08281,R08306,R08310	RC00050,RC00087,RC00088,RC00099,RC00116,RC00649,RC01715,RC01734,RC02273	ko00000,ko00001,ko01000	-	-	-	ADH_N,ADH_zinc_N
Pz_hap1_021630-RA	102107.XP_008235757.1	6.28e-186	531.0	2C5NK@1|root,2S2YF@2759|Eukaryota,37UCV@33090|Viridiplantae,3GHX0@35493|Streptophyta	35493|Streptophyta	S	F-box kelch-repeat protein	-	-	-	-	-	-	-	-	-	-	-	-	F-box,F-box-like,FBA_1
Pz_hap1_021657-RA	3750.XP_008382799.1	7.51e-295	821.0	2CDD7@1|root,2S3E5@2759|Eukaryota,37VF3@33090|Viridiplantae,3GIUZ@35493|Streptophyta,4JR4Z@91835|fabids	35493|Streptophyta	-	-	-	-	-	-	-	-	-	-	-	-	-	-	-
Pz_hap1_021674-RA	102107.XP_008235746.1	9.2e-113	322.0	2EKPM@1|root,2SQIK@2759|Eukaryota,380EJ@33090|Viridiplantae,3GK6T@35493|Streptophyta,4JQQX@91835|fabids	35493|Streptophyta	S	Plant self-incompatibility protein S1	-	GO:0000003,GO:0007154,GO:0008150,GO:0009856,GO:0009875,GO:0009987,GO:0022414,GO:0032501,GO:0044706,GO:0051704	-	-	-	-	-	-	-	-	-	-	Self-incomp_S1
Pz_hap1_021708-RA	4155.Migut.C01043.1.p	1.27e-22	97.8	COG1062@1|root,KOG0022@2759|Eukaryota,37KYW@33090|Viridiplantae,3GBVV@35493|Streptophyta,44I9W@71274|asterids	35493|Streptophyta	Q	alcohol dehydrogenase	ADH1	-	1.1.1.1	ko:K00001,ko:K18857	ko00010,ko00071,ko00350,ko00592,ko00625,ko00626,ko00830,ko00980,ko00982,ko01100,ko01110,ko01120,ko01130,ko01220,map00010,map00071,map00350,map00592,map00625,map00626,map00830,map00980,map00982,map01100,map01110,map01120,map01130,map01220	-	R00623,R00754,R02124,R04805,R04880,R05233,R05234,R06917,R06927,R07105,R08281,R08306,R08310,R10783	RC00050,RC00087,RC00088,RC00099,RC00116,RC00649,RC01734,RC02273	ko00000,ko00001,ko01000	-	-	-	ADH_N,ADH_zinc_N
Pz_hap1_021733-RA	102107.XP_008235496.1	0.0	1313.0	2CMUD@1|root,2QRZM@2759|Eukaryota,37STU@33090|Viridiplantae,3GFJ5@35493|Streptophyta,4JN3K@91835|fabids	35493|Streptophyta	-	-	-	-	-	-	-	-	-	-	-	-	-	-	NHL
Pz_hap1_021833-RA	102107.XP_008244684.1	0.0	1013.0	2CCVI@1|root,2QRSF@2759|Eukaryota,37R7T@33090|Viridiplantae,3G9HJ@35493|Streptophyta,4JD67@91835|fabids	35493|Streptophyta	K	transcription factor	-	GO:0003674,GO:0003700,GO:0005575,GO:0005622,GO:0005623,GO:0005634,GO:0006355,GO:0008150,GO:0009314,GO:0009416,GO:0009628,GO:0009637,GO:0009889,GO:0010468,GO:0010556,GO:0019219,GO:0019222,GO:0031323,GO:0031326,GO:0043226,GO:0043227,GO:0043229,GO:0043231,GO:0044424,GO:0044464,GO:0050789,GO:0050794,GO:0050896,GO:0051171,GO:0051252,GO:0060255,GO:0065007,GO:0080090,GO:0140110,GO:1903506,GO:2000112,GO:…	-	-	-	-	-	-	-	-	-	-	HLH
Pz_hap1_021866-RA	102107.XP_008244716.1	5.79e-106	305.0	2E1W5@1|root,2S95V@2759|Eukaryota,37X8G@33090|Viridiplantae,3GIVD@35493|Streptophyta,4JR4X@91835|fabids	35493|Streptophyta	-	-	-	-	-	-	-	-	-	-	-	-	-	-	-
Pz_hap1_021933-RA	102107.XP_008235843.1	0.0	1949.0	KOG0610@1|root,2QPPH@2759|Eukaryota,37K7B@33090|Viridiplantae,3GDW8@35493|Streptophyta,4JFP8@91835|fabids	35493|Streptophyta	T	Phototropin-2-like	PHOT2	GO:0000166,GO:0003674,GO:0003676,GO:0003723,GO:0003729,GO:0003824,GO:0004672,GO:0004674,GO:0005488,GO:0005515,GO:0005575,GO:0005622,GO:0005623,GO:0005634,GO:0005737,GO:0005773,GO:0005794,GO:0005886,GO:0006464,GO:0006468,GO:0006793,GO:0006796,GO:0006807,GO:0006996,GO:0007154,GO:0007165,GO:0007623,GO:0008150,GO:0008152,GO:0009314,GO:0009416,GO:0009605,GO:0009606,GO:0009628,GO:0009637,GO:0009638,GO:…	2.7.11.1	ko:K20715	-	-	-	-	ko00000,ko01000,ko01001	-	-	-	PAS_9,Pkinase
Pz_hap1_021940-RA	102107.XP_008235837.1	0.0	1083.0	28ISY@1|root,2QR48@2759|Eukaryota,37Q5Q@33090|Viridiplantae,3GFPY@35493|Streptophyta,4JJY2@91835|fabids	35493|Streptophyta	S	protein FAR1-RELATED SEQUENCE	-	-	-	-	-	-	-	-	-	-	-	-	MULE,SWIM
Pz_hap1_021998-RA	102107.XP_008240770.1	0.0	935.0	28Q0M@1|root,2QWP8@2759|Eukaryota,37SGC@33090|Viridiplantae,3G8GC@35493|Streptophyta,4JQCT@91835|fabids	35493|Streptophyta	S	Zinc knuckle family protein	-	-	-	-	-	-	-	-	-	-	-	-	MP,RVP,zf-CCHC
Pz_hap1_022033-RA	102107.XP_008236099.1	7.89e-216	596.0	2CHKY@1|root,2QV09@2759|Eukaryota,37PVI@33090|Viridiplantae,3GGBI@35493|Streptophyta,4JGIG@91835|fabids	35493|Streptophyta	S	Late embryogenesis abundant protein	-	-	-	-	-	-	-	-	-	-	-	-	LEA_2
Pz_hap1_022133-RA	102107.XP_008236207.1	1.64e-194	548.0	2C1KS@1|root,2QWKA@2759|Eukaryota,37IPB@33090|Viridiplantae,3GAJZ@35493|Streptophyta,4JE4B@91835|fabids	35493|Streptophyta	S	Pollen proteins Ole e I like	-	-	-	-	-	-	-	-	-	-	-	-	Pollen_Ole_e_I
Pz_hap1_022137-RA	102107.XP_008236201.1	0.0	3747.0	KOG4833@1|root,KOG4833@2759|Eukaryota,37JTU@33090|Viridiplantae,3G8YF@35493|Streptophyta,4JE59@91835|fabids	35493|Streptophyta	S	glomerular visceral epithelial cell migration	-	-	-	ko:K14311	ko03013,map03013	M00427	-	-	ko00000,ko00001,ko00002,ko03019	1.I.1	-	-	Nup188
Pz_hap1_022152-RA	102107.XP_008236186.1	1.01e-41	143.0	28MG5@1|root,2QTZK@2759|Eukaryota,37MBI@33090|Viridiplantae,3G86V@35493|Streptophyta,4JG9K@91835|fabids	35493|Streptophyta	S	5'-methylthioadenosine S-adenosylhomocysteine nucleosidase	-	GO:0000003,GO:0000096,GO:0000097,GO:0003674,GO:0003824,GO:0006082,GO:0006520,GO:0006555,GO:0006790,GO:0006807,GO:0008150,GO:0008152,GO:0008477,GO:0008652,GO:0008930,GO:0009058,GO:0009066,GO:0009067,GO:0009086,GO:0009888,GO:0009987,GO:0010087,GO:0016053,GO:0016787,GO:0016798,GO:0016799,GO:0017144,GO:0019509,GO:0019752,GO:0032502,GO:0043094,GO:0043102,GO:0043436,GO:0044237,GO:0044238,GO:0044249,GO:…	3.2.2.16	ko:K01244	ko00270,ko01100,map00270,map01100	M00034	R01401	RC00063,RC00318	ko00000,ko00001,ko00002,ko01000	-	-	-	B3,PNP_UDP_1
Pz_hap1_022177-RA	3641.EOX97274	0.0	1099.0	COG0654@1|root,KOG1298@2759|Eukaryota	2759|Eukaryota	CH	squalene monooxygenase activity	-	-	1.14.14.17	ko:K00511	ko00100,ko00909,ko01100,ko01110,ko01130,map00100,map00909,map01100,map01110,map01130	-	R02874	RC00201	ko00000,ko00001,ko01000	-	-	-	FAD_binding_3,SE
Pz_hap1_022209-RA	102107.XP_008236228.1	1.89e-76	235.0	COG2273@1|root,2QQ71@2759|Eukaryota,37S73@33090|Viridiplantae,3GE7N@35493|Streptophyta,4JKHS@91835|fabids	35493|Streptophyta	G	Catalyzes xyloglucan endohydrolysis (XEH) and or endotransglycosylation (XET). Cleaves and religates xyloglucan polymers, an essential constituent of the primary cell wall, and thereby participates in cell wall construction of growing tissues	-	-	2.4.1.207	ko:K08235	-	-	-	-	ko00000,ko01000	-	-	-	Glyco_hydro_16,XET_C
Pz_hap1_022217-RA	102107.XP_008229392.1	6.97e-72	243.0	28Q0M@1|root,2QWP8@2759|Eukaryota,37SGC@33090|Viridiplantae,3G8GC@35493|Streptophyta,4JQCT@91835|fabids	35493|Streptophyta	S	Zinc knuckle family protein	-	-	-	-	-	-	-	-	-	-	-	-	MP,RVP,zf-CCHC
Pz_hap1_022233-RA	102107.XP_008236339.1	6.82e-113	325.0	COG0515@1|root,KOG1187@2759|Eukaryota,37V3X@33090|Viridiplantae	33090|Viridiplantae	T	Inactive serine threonine-protein kinase At1g67470-like	-	GO:0003674,GO:0003824,GO:0004672,GO:0004674,GO:0005575,GO:0005623,GO:0005886,GO:0006464,GO:0006468,GO:0006793,GO:0006796,GO:0006807,GO:0007154,GO:0007165,GO:0007166,GO:0008150,GO:0008152,GO:0009987,GO:0016020,GO:0016301,GO:0016310,GO:0016740,GO:0016772,GO:0016773,GO:0019538,GO:0023052,GO:0036211,GO:0043170,GO:0043412,GO:0044237,GO:0044238,GO:0044260,GO:0044267,GO:0044464,GO:0050789,GO:0050794,GO:…	2.7.11.1	ko:K04733	ko04010,ko04064,ko04620,ko04621,ko04624,ko04722,ko05133,ko05140,ko05142,ko05145,ko05152,ko05162,ko05164,map04010,map04064,map04620,map04621,map04624,map04722,map05133,map05140,map05142,map05145,map05152,map05162,map05164	M00686	-	-	ko00000,ko00001,ko00002,ko01000,ko01001	-	-	-	Pkinase,Pkinase_Tyr
Pz_hap1_022235-RA	102107.XP_008236333.1	1.29e-109	326.0	COG0515@1|root,KOG1187@2759|Eukaryota,37V3X@33090|Viridiplantae,3GJ00@35493|Streptophyta,4JSAS@91835|fabids	35493|Streptophyta	T	wall-associated receptor kinase-like	-	GO:0003674,GO:0003824,GO:0004672,GO:0004674,GO:0005575,GO:0005623,GO:0005886,GO:0006464,GO:0006468,GO:0006793,GO:0006796,GO:0006807,GO:0006950,GO:0006952,GO:0007154,GO:0007165,GO:0007166,GO:0008150,GO:0008152,GO:0009605,GO:0009607,GO:0009617,GO:0009987,GO:0016020,GO:0016301,GO:0016310,GO:0016740,GO:0016772,GO:0016773,GO:0019538,GO:0023052,GO:0036211,GO:0042742,GO:0043170,GO:0043207,GO:0043412,GO:…	2.7.11.1	ko:K04733	ko04010,ko04064,ko04620,ko04621,ko04624,ko04722,ko05133,ko05140,ko05142,ko05145,ko05152,ko05162,ko05164,map04010,map04064,map04620,map04621,map04624,map04722,map05133,map05140,map05142,map05145,map05152,map05162,map05164	M00686	-	-	ko00000,ko00001,ko00002,ko01000,ko01001	-	-	-	Pkinase,Pkinase_Tyr
Pz_hap1_022293-RA	3750.XP_008382760.1	4.3e-317	966.0	COG2801@1|root,KOG0017@2759|Eukaryota,382YI@33090|Viridiplantae,3GY1I@35493|Streptophyta,4JW89@91835|fabids	35493|Streptophyta	L	WD40 repeats	-	-	-	-	-	-	-	-	-	-	-	-	-
Pz_hap1_022331-RA	102107.XP_008236429.1	2.21e-253	695.0	28MBI@1|root,2QRE7@2759|Eukaryota,37NWV@33090|Viridiplantae,3GDA9@35493|Streptophyta,4JKKA@91835|fabids	35493|Streptophyta	S	Transcriptional regulator of RNA polII, SAGA, subunit	-	-	-	-	-	-	-	-	-	-	-	-	SAGA-Tad1
Pz_hap1_022330-RA	102107.XP_008236430.1	4.85e-257	704.0	28MBI@1|root,2QRE7@2759|Eukaryota,37NWV@33090|Viridiplantae,3GDA9@35493|Streptophyta,4JKKA@91835|fabids	35493|Streptophyta	S	Transcriptional regulator of RNA polII, SAGA, subunit	-	-	-	-	-	-	-	-	-	-	-	-	SAGA-Tad1
Pz_hap1_022332-RA	102107.XP_008236428.1	1.62e-183	510.0	KOG1944@1|root,KOG1944@2759|Eukaryota,37MM8@33090|Viridiplantae,3GCA3@35493|Streptophyta,4JFDR@91835|fabids	35493|Streptophyta	S	Belongs to the peroxisomal membrane protein PXMP2 4 family	-	GO:0005575,GO:0005622,GO:0005623,GO:0005737,GO:0044424,GO:0044464	-	ko:K13348	ko04146,map04146	-	-	-	ko00000,ko00001	-	-	-	Mpv17_PMP22
Pz_hap1_022338-RA	102107.XP_008236419.1	1.89e-192	535.0	KOG0800@1|root,KOG0800@2759|Eukaryota,37UD3@33090|Viridiplantae,3GH90@35493|Streptophyta,4JQ7T@91835|fabids	35493|Streptophyta	O	E3 ubiquitin-protein ligase	-	GO:0001664,GO:0003674,GO:0003824,GO:0004842,GO:0005102,GO:0005109,GO:0005488,GO:0005515,GO:0005575,GO:0005623,GO:0005886,GO:0005887,GO:0006464,GO:0006508,GO:0006511,GO:0006807,GO:0007154,GO:0007165,GO:0007166,GO:0007267,GO:0008150,GO:0008152,GO:0008283,GO:0009056,GO:0009057,GO:0009966,GO:0009968,GO:0009987,GO:0010498,GO:0010646,GO:0010648,GO:0016020,GO:0016021,GO:0016055,GO:0016567,GO:0016740,GO:…	-	-	-	-	-	-	-	-	-	-	zf-RING_2
Pz_hap1_022334-RA	102107.XP_008236425.1	1.13e-78	239.0	2AKP1@1|root,2RZ9Y@2759|Eukaryota,37UIV@33090|Viridiplantae,3GIM7@35493|Streptophyta,4JPNJ@91835|fabids	35493|Streptophyta	S	mediator of RNA polymerase II transcription subunit	-	GO:0005575,GO:0005622,GO:0005623,GO:0005634,GO:0005654,GO:0008150,GO:0016592,GO:0031974,GO:0031981,GO:0032991,GO:0043226,GO:0043227,GO:0043229,GO:0043231,GO:0043233,GO:0044422,GO:0044424,GO:0044428,GO:0044446,GO:0044451,GO:0044464,GO:0048831,GO:0050789,GO:0050793,GO:0051239,GO:0065007,GO:0070013,GO:1900055,GO:2000024,GO:2000026	-	ko:K15141	-	-	-	-	ko00000,ko03021	-	-	-	-
Pz_hap1_022339-RA	102107.XP_008236469.1	4.73e-278	779.0	28KK3@1|root,2QT1I@2759|Eukaryota,37NEM@33090|Viridiplantae,3GBN2@35493|Streptophyta,4JCZF@91835|fabids	35493|Streptophyta	S	Domain of unknown function (DUF2828)	-	-	-	-	-	-	-	-	-	-	-	-	DUF2828
Pz_hap1_022335-RA	102107.XP_008236424.1	0.0	1354.0	28MCP@1|root,2QTW4@2759|Eukaryota,37S00@33090|Viridiplantae,3G7KD@35493|Streptophyta,4JGC5@91835|fabids	35493|Streptophyta	-	-	-	-	-	-	-	-	-	-	-	-	-	-	-
Pz_hap1_022336-RA	102107.XP_008236423.1	1.59e-203	564.0	KOG1591@1|root,KOG1591@2759|Eukaryota,37N5X@33090|Viridiplantae,3G7T9@35493|Streptophyta,4JRUA@91835|fabids	35493|Streptophyta	E	Prolyl 4-hydroxylase alpha subunit homologues.	-	GO:0005575,GO:0005622,GO:0005623,GO:0005737,GO:0005794,GO:0012505,GO:0043226,GO:0043227,GO:0043229,GO:0043231,GO:0044424,GO:0044444,GO:0044464	1.14.11.2	ko:K00472	ko00330,ko01100,map00330,map01100	-	R01252	RC00478	ko00000,ko00001,ko01000	-	-	-	2OG-FeII_Oxy_3
Pz_hap1_022333-RA	3641.EOX98430	5.96e-76	243.0	COG4886@1|root,KOG0619@2759|Eukaryota,37J4Q@33090|Viridiplantae,3GAFD@35493|Streptophyta	35493|Streptophyta	S	Somatic embryogenesis receptor kinase	-	GO:0000003,GO:0003006,GO:0003674,GO:0003824,GO:0004672,GO:0004674,GO:0004675,GO:0004888,GO:0005102,GO:0005488,GO:0005515,GO:0005575,GO:0005622,GO:0005623,GO:0005737,GO:0005783,GO:0005789,GO:0005886,GO:0006464,GO:0006468,GO:0006793,GO:0006796,GO:0006807,GO:0006996,GO:0007030,GO:0007049,GO:0007154,GO:0007165,GO:0007166,GO:0007167,GO:0007178,GO:0007275,GO:0008150,GO:0008152,GO:0009555,GO:0009556,GO:…	-	-	-	-	-	-	-	-	-	-	LRRNT_2,LRR_1,LRR_8
Pz_hap1_022337-RA	102107.XP_008236421.1	3.73e-80	238.0	2DZN3@1|root,2S75A@2759|Eukaryota,37WWD@33090|Viridiplantae,3GKVW@35493|Streptophyta,4JQZT@91835|fabids	35493|Streptophyta	S	Late embryogenesis abundant protein	-	-	-	-	-	-	-	-	-	-	-	-	LEA_3
Pz_hap1_022405-RA	102107.XP_008236453.1	1.1e-77	239.0	COG1878@1|root,2QRBQ@2759|Eukaryota,37SYB@33090|Viridiplantae,3G76A@35493|Streptophyta,4JN4N@91835|fabids	35493|Streptophyta	S	Kynurenine formamidase-like	-	-	-	-	-	-	-	-	-	-	-	-	Cyclase
Pz_hap1_022402-RA	3760.EMJ00623	2.4e-71	214.0	COG1878@1|root,2QRBQ@2759|Eukaryota,37SYB@33090|Viridiplantae,3G76A@35493|Streptophyta,4JN4N@91835|fabids	35493|Streptophyta	S	Kynurenine formamidase-like	-	-	-	-	-	-	-	-	-	-	-	-	Cyclase
Pz_hap1_022441-RA	3760.EMJ02396	0.0	1229.0	KOG0123@1|root,KOG0123@2759|Eukaryota,37JW4@33090|Viridiplantae,3GC2V@35493|Streptophyta,4JD3G@91835|fabids	35493|Streptophyta	AJ	Binds the poly(A) tail of mRNA	-	GO:0003674,GO:0003676,GO:0003723,GO:0003729,GO:0003743,GO:0005488,GO:0005575,GO:0005622,GO:0005623,GO:0005737,GO:0005829,GO:0006412,GO:0006413,GO:0006417,GO:0006446,GO:0006518,GO:0006807,GO:0006950,GO:0006970,GO:0008135,GO:0008150,GO:0008152,GO:0009058,GO:0009059,GO:0009628,GO:0009651,GO:0009889,GO:0009894,GO:0009987,GO:0010467,GO:0010468,GO:0010556,GO:0010608,GO:0019219,GO:0019222,GO:0019538,GO:…	-	ko:K13126	ko03013,ko03015,ko03018,map03013,map03015,map03018	-	-	-	ko00000,ko00001,ko03019,ko03041	-	-	-	PABP,RRM_1
Pz_hap1_022452-RA	102107.XP_008236478.1	0.0	938.0	28MFN@1|root,2QU8B@2759|Eukaryota,3890R@33090|Viridiplantae,3GXV8@35493|Streptophyta,4JW8M@91835|fabids	35493|Streptophyta	S	Wax ester synthase-like Acyl-CoA acyltransferase domain	-	-	-	-	-	-	-	-	-	-	-	-	DUF1298,WES_acyltransf
Pz_hap1_022449-RA	102107.XP_008236478.1	0.0	914.0	28MFN@1|root,2QU8B@2759|Eukaryota,3890R@33090|Viridiplantae,3GXV8@35493|Streptophyta,4JW8M@91835|fabids	35493|Streptophyta	S	Wax ester synthase-like Acyl-CoA acyltransferase domain	-	-	-	-	-	-	-	-	-	-	-	-	DUF1298,WES_acyltransf
Pz_hap1_022447-RA	3760.EMJ02825	0.0	909.0	28MFN@1|root,2QTZ2@2759|Eukaryota,37QR0@33090|Viridiplantae,3GDFZ@35493|Streptophyta,4JKEH@91835|fabids	35493|Streptophyta	S	O-acyltransferase (WSD1-like)	-	GO:0003674,GO:0003824,GO:0004144,GO:0005575,GO:0005622,GO:0005623,GO:0005737,GO:0005783,GO:0005886,GO:0006629,GO:0006638,GO:0006639,GO:0006641,GO:0008150,GO:0008152,GO:0008374,GO:0008610,GO:0009058,GO:0009987,GO:0010025,GO:0010166,GO:0012505,GO:0016020,GO:0016411,GO:0016740,GO:0016746,GO:0016747,GO:0019432,GO:0043226,GO:0043227,GO:0043229,GO:0043231,GO:0044237,GO:0044238,GO:0044249,GO:0044255,GO:…	-	-	-	-	-	-	-	-	-	-	DUF1298,WES_acyltransf
Pz_hap1_022480-RA	102107.XP_008236585.1	0.0	1003.0	KOG2619@1|root,KOG2619@2759|Eukaryota,37QW4@33090|Viridiplantae,3GBS0@35493|Streptophyta,4JD77@91835|fabids	35493|Streptophyta	EG	Glycoprotein 3-alpha-l-fucosyltransferase	-	GO:0003674,GO:0003824,GO:0005575,GO:0005622,GO:0005623,GO:0005737,GO:0005768,GO:0005794,GO:0005802,GO:0005975,GO:0005996,GO:0006004,GO:0006464,GO:0006486,GO:0006487,GO:0006807,GO:0008150,GO:0008152,GO:0008417,GO:0009056,GO:0009058,GO:0009059,GO:0009100,GO:0009101,GO:0009987,GO:0012505,GO:0016052,GO:0016740,GO:0016757,GO:0016758,GO:0018392,GO:0019317,GO:0019318,GO:0019320,GO:0019538,GO:0031410,GO:…	2.4.1.214	ko:K00753	ko00513,ko01100,map00513,map01100	-	R06015,R09318,R11318	-	ko00000,ko00001,ko01000,ko01003	-	GT10	-	Glyco_transf_10
Pz_hap1_022467-RA	102107.XP_008236489.1	1.2e-86	257.0	2CMDW@1|root,2QQ2Q@2759|Eukaryota,37HRF@33090|Viridiplantae,3G8W4@35493|Streptophyta,4JF7I@91835|fabids	35493|Streptophyta	S	PI-PLC X domain-containing protein	-	-	-	-	-	-	-	-	-	-	-	-	-
Pz_hap1_022491-RA	102107.XP_008236506.1	1.63e-169	476.0	2BVD2@1|root,2S258@2759|Eukaryota,37UDD@33090|Viridiplantae,3GI93@35493|Streptophyta,4JVZ2@91835|fabids	35493|Streptophyta	K	Transcription factor	-	GO:0003674,GO:0003700,GO:0006355,GO:0006950,GO:0006952,GO:0008150,GO:0009605,GO:0009607,GO:0009620,GO:0009888,GO:0009889,GO:0009987,GO:0010033,GO:0010087,GO:0010200,GO:0010243,GO:0010468,GO:0010556,GO:0019219,GO:0019222,GO:0031323,GO:0031326,GO:0032502,GO:0042221,GO:0042493,GO:0043207,GO:0048856,GO:0050789,GO:0050794,GO:0050832,GO:0050896,GO:0051171,GO:0051252,GO:0051301,GO:0051704,GO:0051707,GO:…	-	-	-	-	-	-	-	-	-	-	AP2
Pz_hap1_022485-RA	102107.XP_008236500.1	0.0	1170.0	COG0155@1|root,KOG0560@2759|Eukaryota,37KV0@33090|Viridiplantae,3G8EW@35493|Streptophyta,4JNG4@91835|fabids	35493|Streptophyta	P	Ferredoxin-nitrite reductase	NIR	GO:0001101,GO:0003674,GO:0003824,GO:0005575,GO:0005576,GO:0005622,GO:0005623,GO:0005737,GO:0005739,GO:0008150,GO:0008152,GO:0009507,GO:0009532,GO:0009536,GO:0009570,GO:0010035,GO:0010167,GO:0016020,GO:0016491,GO:0016661,GO:0016662,GO:0042221,GO:0043226,GO:0043227,GO:0043229,GO:0043231,GO:0044422,GO:0044424,GO:0044434,GO:0044435,GO:0044444,GO:0044446,GO:0044464,GO:0048046,GO:0050421,GO:0050896,GO:…	1.7.7.1	ko:K00366	ko00910,ko01120,map00910,map01120	M00531	R00790	RC00176	ko00000,ko00001,ko00002,ko01000	-	-	-	NIR_SIR,NIR_SIR_ferr
Pz_hap1_022486-RA	102107.XP_008236501.1	0.0	926.0	COG2124@1|root,KOG0157@2759|Eukaryota,37JW0@33090|Viridiplantae,3GFFA@35493|Streptophyta,4JFVK@91835|fabids	35493|Streptophyta	Q	Belongs to the cytochrome P450 family	-	GO:0003674,GO:0003824,GO:0004497,GO:0006629,GO:0006694,GO:0007275,GO:0008150,GO:0008152,GO:0008202,GO:0008610,GO:0009058,GO:0010268,GO:0010295,GO:0010817,GO:0016125,GO:0016128,GO:0016129,GO:0016131,GO:0016132,GO:0016491,GO:0016705,GO:0016709,GO:0032501,GO:0032502,GO:0042445,GO:0042446,GO:0042592,GO:0044238,GO:0048856,GO:0048878,GO:0055088,GO:0055114,GO:0065007,GO:0065008,GO:0071704,GO:1901360,GO:…	1.14.13.93	ko:K09843	ko00906,map00906	-	R07202	RC00257	ko00000,ko00001,ko00199,ko01000	-	-	-	p450
Pz_hap1_022504-RA	102107.XP_008236545.1	0.0	942.0	COG4886@1|root,KOG0619@2759|Eukaryota,37IHA@33090|Viridiplantae,3GBJF@35493|Streptophyta,4JNI8@91835|fabids	35493|Streptophyta	S	receptor-like serine threonine-protein kinase	-	-	-	-	-	-	-	-	-	-	-	-	LRRNT_2,LRR_1,LRR_4,LRR_8,Malectin_like
Pz_hap1_022515-RA	3760.EMJ02394	0.0	1230.0	COG1028@1|root,COG2130@1|root,KOG1196@2759|Eukaryota,KOG4169@2759|Eukaryota,37N7H@33090|Viridiplantae,3GCSJ@35493|Streptophyta,4JM5J@91835|fabids	35493|Streptophyta	Q	Zinc-binding alcohol dehydrogenase domain-containing protein	-	-	1.1.1.141	ko:K00069,ko:K07119	ko05202,map05202	-	-	-	ko00000,ko00001,ko01000,ko04147	-	-	-	ADH_N,ADH_zinc_N,adh_short
Pz_hap1_022495-RA	57918.XP_004306001.1	3.24e-28	124.0	2CY70@1|root,2S2H2@2759|Eukaryota,37VQX@33090|Viridiplantae,3GIWN@35493|Streptophyta,4JTWP@91835|fabids	35493|Streptophyta	S	F-box FBD LRR-repeat protein	-	-	-	-	-	-	-	-	-	-	-	-	F-box
Pz_hap1_022514-RA	102107.XP_008236521.1	3.51e-298	823.0	COG1028@1|root,COG2130@1|root,KOG1196@2759|Eukaryota,KOG4169@2759|Eukaryota,37N7H@33090|Viridiplantae,3GCSJ@35493|Streptophyta,4JM5J@91835|fabids	35493|Streptophyta	Q	Zinc-binding alcohol dehydrogenase domain-containing protein	-	-	1.1.1.141	ko:K00069,ko:K07119	ko05202,map05202	-	-	-	ko00000,ko00001,ko01000,ko04147	-	-	-	ADH_N,ADH_zinc_N,adh_short
Pz_hap1_022507-RA	102107.XP_008236515.1	1.45e-271	759.0	KOG4197@1|root,KOG4197@2759|Eukaryota,37QXB@33090|Viridiplantae,3G7B0@35493|Streptophyta,4JEIJ@91835|fabids	35493|Streptophyta	S	Pentatricopeptide repeat-containing protein	-	GO:0000003,GO:0003006,GO:0003674,GO:0003676,GO:0003723,GO:0003824,GO:0004518,GO:0004519,GO:0005488,GO:0005575,GO:0005622,GO:0005623,GO:0005737,GO:0005739,GO:0006139,GO:0006725,GO:0006807,GO:0007275,GO:0008150,GO:0008152,GO:0009451,GO:0009507,GO:0009536,GO:0009790,GO:0009791,GO:0009793,GO:0009987,GO:0010154,GO:0016070,GO:0016787,GO:0016788,GO:0022414,GO:0032501,GO:0032502,GO:0034641,GO:0043170,GO:…	-	-	-	-	-	-	-	-	-	-	DYW_deaminase,PPR,PPR_2
Pz_hap1_022500-RA	3760.EMJ00950	0.0	1239.0	COG5167@1|root,KOG2395@2759|Eukaryota,37P07@33090|Viridiplantae,3G939@35493|Streptophyta,4JISW@91835|fabids	35493|Streptophyta	U	VID27 cytoplasmic protein	-	-	-	-	-	-	-	-	-	-	-	-	VID27
Pz_hap1_022496-RA	3760.EMJ17502	3.38e-28	121.0	2CY70@1|root,2S2H2@2759|Eukaryota,37VQX@33090|Viridiplantae	33090|Viridiplantae	S	LRR-repeat protein	-	-	-	-	-	-	-	-	-	-	-	-	F-box,LRR_2
Pz_hap1_022506-RA	3760.EMJ02541	1.04e-84	254.0	COG5126@1|root,KOG0027@2759|Eukaryota,37MUP@33090|Viridiplantae,3GHBP@35493|Streptophyta,4JVSQ@91835|fabids	35493|Streptophyta	T	EF-hand domain	-	GO:0003674,GO:0005488,GO:0005509,GO:0005575,GO:0005622,GO:0005623,GO:0005737,GO:0005739,GO:0043167,GO:0043169,GO:0043226,GO:0043227,GO:0043229,GO:0043231,GO:0044424,GO:0044444,GO:0044464,GO:0046872	-	ko:K13448	ko04626,map04626	-	-	-	ko00000,ko00001	-	-	-	EF-hand_1,EF-hand_5,EF-hand_6,EF-hand_8
Pz_hap1_022547-RA	225117.XP_009353810.1	1.55e-205	598.0	28XIB@1|root,2R4BG@2759|Eukaryota,37T5Z@33090|Viridiplantae,3GHA6@35493|Streptophyta,4JRR9@91835|fabids	35493|Streptophyta	T	TMV resistance protein N-like	-	-	-	-	-	-	-	-	-	-	-	-	NB-ARC,TIR
Pz_hap1_022537-RA	102107.XP_008236535.1	2.9e-204	577.0	COG0657@1|root,KOG1515@2759|Eukaryota,37R02@33090|Viridiplantae,3G9R7@35493|Streptophyta	35493|Streptophyta	V	Carboxylesterase	-	-	-	-	-	-	-	-	-	-	-	-	Abhydrolase_3
Pz_hap1_022533-RA	3760.EMJ00421	1.76e-199	565.0	COG0657@1|root,KOG1515@2759|Eukaryota,37R02@33090|Viridiplantae,3G9R7@35493|Streptophyta,4JM9X@91835|fabids	35493|Streptophyta	V	Carboxylesterase	-	-	-	-	-	-	-	-	-	-	-	-	Abhydrolase_3
Pz_hap1_022575-RA	102107.XP_008246059.1	4.52e-25	102.0	2EIS7@1|root,2SP49@2759|Eukaryota,37VX3@33090|Viridiplantae,3GYVB@35493|Streptophyta,4JU3X@91835|fabids	35493|Streptophyta	S	Myb/SANT-like DNA-binding domain	-	-	-	-	-	-	-	-	-	-	-	-	Myb_DNA-bind_3
Pz_hap1_022635-RA	3760.EMJ00581	0.0	1739.0	28XIB@1|root,2R4BG@2759|Eukaryota,37T5Z@33090|Viridiplantae,3GHA6@35493|Streptophyta,4JRR9@91835|fabids	35493|Streptophyta	T	TMV resistance protein N-like	-	-	-	-	-	-	-	-	-	-	-	-	NB-ARC,TIR
Pz_hap1_022624-RA	3760.EMJ02875	2.55e-172	514.0	28XIB@1|root,2R4BG@2759|Eukaryota,37T5Z@33090|Viridiplantae,3GHA6@35493|Streptophyta,4JRR9@91835|fabids	35493|Streptophyta	T	TMV resistance protein N-like	-	-	-	-	-	-	-	-	-	-	-	-	NB-ARC,TIR
Pz_hap1_022640-RA	102107.XP_008236725.1	0.0	973.0	28NJC@1|root,2QV50@2759|Eukaryota,37IK6@33090|Viridiplantae,3GCJV@35493|Streptophyta,4JKSA@91835|fabids	35493|Streptophyta	Q	Belongs to the cytochrome P450 family	HPL	GO:0003674,GO:0003824,GO:0004497,GO:0006629,GO:0008150,GO:0008152,GO:0008202,GO:0016125,GO:0016491,GO:0044238,GO:0055114,GO:0071704,GO:1901360,GO:1901615	4.2.1.121,4.2.1.92	ko:K01723,ko:K17874	ko00592,ko01100,ko01110,map00592,map01100,map01110	M00113	R07863,R07865	RC02105	ko00000,ko00001,ko00002,ko00199,ko01000	-	-	-	p450
Pz_hap1_022642-RA	3760.EMJ00503	0.0	1266.0	28XIB@1|root,2R4BG@2759|Eukaryota,37T5Z@33090|Viridiplantae,3GHA6@35493|Streptophyta,4JRR9@91835|fabids	35493|Streptophyta	T	TMV resistance protein N-like	-	-	-	-	-	-	-	-	-	-	-	-	NB-ARC,TIR
Pz_hap1_022654-RA	102107.XP_008236755.1	0.0	1573.0	28XIB@1|root,2R4BG@2759|Eukaryota,37T5Z@33090|Viridiplantae,3GHA6@35493|Streptophyta,4JRR9@91835|fabids	35493|Streptophyta	T	TMV resistance protein N-like	-	-	-	ko:K19613,ko:K22038	ko04014,map04014	-	-	-	ko00000,ko00001,ko02000	1.A.25.3	-	-	NB-ARC,TIR
Pz_hap1_022687-RA	102107.XP_008240770.1	4.89e-253	735.0	28Q0M@1|root,2QWP8@2759|Eukaryota,37SGC@33090|Viridiplantae,3G8GC@35493|Streptophyta,4JQCT@91835|fabids	35493|Streptophyta	S	Zinc knuckle family protein	-	-	-	-	-	-	-	-	-	-	-	-	MP,RVP,zf-CCHC
Pz_hap1_022729-RA	3760.EMJ00645	1.86e-71	238.0	2CN5X@1|root,2QU1T@2759|Eukaryota,37T40@33090|Viridiplantae	33090|Viridiplantae	-	-	-	-	-	-	-	-	-	-	-	-	-	-	DBD_Tnp_Mut,MULE,SWIM
Pz_hap1_022727-RA	102107.XP_008236861.1	5.74e-62	197.0	COG0020@1|root,KOG2818@2759|Eukaryota,37SMS@33090|Viridiplantae,3GEUU@35493|Streptophyta,4JHYN@91835|fabids	35493|Streptophyta	I	Dehydrodolichyl diphosphate syntase complex subunit	-	-	2.5.1.87	ko:K11290,ko:K11778	ko00900,ko01110,map00900,map01110	-	R05556	RC00279,RC02839	ko00000,ko00001,ko01000,ko01006,ko03036	-	-	-	-
Pz_hap1_022726-RA	102107.XP_008229392.1	3.48e-220	644.0	28Q0M@1|root,2QWP8@2759|Eukaryota,37SGC@33090|Viridiplantae,3G8GC@35493|Streptophyta,4JQCT@91835|fabids	35493|Streptophyta	S	Zinc knuckle family protein	-	-	-	-	-	-	-	-	-	-	-	-	MP,RVP,zf-CCHC
Pz_hap1_022724-RA	102107.XP_008236861.1	5.12e-28	107.0	COG0020@1|root,KOG2818@2759|Eukaryota,37SMS@33090|Viridiplantae,3GEUU@35493|Streptophyta,4JHYN@91835|fabids	35493|Streptophyta	I	Dehydrodolichyl diphosphate syntase complex subunit	-	-	2.5.1.87	ko:K11290,ko:K11778	ko00900,ko01110,map00900,map01110	-	R05556	RC00279,RC02839	ko00000,ko00001,ko01000,ko01006,ko03036	-	-	-	-
Pz_hap1_022731-RA	102107.XP_008236861.1	5.74e-62	197.0	COG0020@1|root,KOG2818@2759|Eukaryota,37SMS@33090|Viridiplantae,3GEUU@35493|Streptophyta,4JHYN@91835|fabids	35493|Streptophyta	I	Dehydrodolichyl diphosphate syntase complex subunit	-	-	2.5.1.87	ko:K11290,ko:K11778	ko00900,ko01110,map00900,map01110	-	R05556	RC00279,RC02839	ko00000,ko00001,ko01000,ko01006,ko03036	-	-	-	-
Pz_hap1_022733-RA	102107.XP_008245260.1	7.76e-171	478.0	COG0020@1|root,KOG2818@2759|Eukaryota,37SMS@33090|Viridiplantae,3GEUU@35493|Streptophyta,4JHYN@91835|fabids	35493|Streptophyta	I	Dehydrodolichyl diphosphate syntase complex subunit	-	-	2.5.1.87	ko:K11290,ko:K11778	ko00900,ko01110,map00900,map01110	-	R05556	RC00279,RC02839	ko00000,ko00001,ko01000,ko01006,ko03036	-	-	-	-
Pz_hap1_022769-RA	3760.EMJ00189	0.0	1165.0	COG2132@1|root,KOG1263@2759|Eukaryota,37KUQ@33090|Viridiplantae,3GCUA@35493|Streptophyta,4JTNI@91835|fabids	35493|Streptophyta	Q	Belongs to the multicopper oxidase family	-	-	1.10.3.2	ko:K05909	-	-	-	-	ko00000,ko01000	-	-	-	Cu-oxidase,Cu-oxidase_2,Cu-oxidase_3,Pectinesterase
Pz_hap1_022784-RA	102107.XP_008236999.1	0.0	1175.0	COG2132@1|root,KOG1263@2759|Eukaryota,37KUQ@33090|Viridiplantae,3GCUA@35493|Streptophyta,4JTNI@91835|fabids	35493|Streptophyta	Q	Belongs to the multicopper oxidase family	-	-	1.10.3.2	ko:K05909	-	-	-	-	ko00000,ko01000	-	-	-	Cu-oxidase,Cu-oxidase_2,Cu-oxidase_3,Pectinesterase
Pz_hap1_022788-RA	3760.EMJ00189	1.43e-290	802.0	COG2132@1|root,KOG1263@2759|Eukaryota,37KUQ@33090|Viridiplantae,3GCUA@35493|Streptophyta,4JTNI@91835|fabids	35493|Streptophyta	Q	Belongs to the multicopper oxidase family	-	-	1.10.3.2	ko:K05909	-	-	-	-	ko00000,ko01000	-	-	-	Cu-oxidase,Cu-oxidase_2,Cu-oxidase_3,Pectinesterase
Pz_hap1_022780-RA	102107.XP_008236909.1	1.19e-118	339.0	28PZG@1|root,2QWN6@2759|Eukaryota,37Q9M@33090|Viridiplantae,3GB63@35493|Streptophyta,4JJIG@91835|fabids	35493|Streptophyta	S	Universal stress protein family	-	-	-	-	-	-	-	-	-	-	-	-	Usp
Pz_hap1_022777-RA	102107.XP_008239592.1	3.25e-59	198.0	2CN5X@1|root,2QU1T@2759|Eukaryota,37T40@33090|Viridiplantae	33090|Viridiplantae	-	-	-	-	-	-	-	-	-	-	-	-	-	-	DBD_Tnp_Mut,MULE,SWIM
Pz_hap1_022782-RA	4530.OS04T0624450-00	2.59e-12	65.9	28NRM@1|root,2QVBP@2759|Eukaryota,37QAQ@33090|Viridiplantae,3GD2R@35493|Streptophyta,3KS9W@4447|Liliopsida,3IEBQ@38820|Poales	35493|Streptophyta	S	Common central domain of tyrosinase	-	GO:0005575,GO:0005622,GO:0005623,GO:0005737,GO:0009507,GO:0009534,GO:0009536,GO:0009543,GO:0009579,GO:0031976,GO:0031977,GO:0031978,GO:0031984,GO:0043226,GO:0043227,GO:0043229,GO:0043231,GO:0044422,GO:0044424,GO:0044434,GO:0044435,GO:0044436,GO:0044444,GO:0044446,GO:0044464	1.10.3.1	ko:K00422	ko00350,ko00950,ko01100,ko01110,map00350,map00950,map01100,map01110	-	R00031,R00045,R02078	RC00046,RC00180	ko00000,ko00001,ko01000	-	-	-	PPO1_DWL,PPO1_KFDV,Tyrosinase
Pz_hap1_022833-RA	102107.XP_008236952.1	0.0	1308.0	KOG0773@1|root,KOG0773@2759|Eukaryota,37MAS@33090|Viridiplantae,3G8FZ@35493|Streptophyta,4JG2U@91835|fabids	35493|Streptophyta	K	BEL1-like homeodomain protein	-	GO:0001067,GO:0003674,GO:0003676,GO:0003677,GO:0003700,GO:0005488,GO:0006355,GO:0008150,GO:0009889,GO:0010468,GO:0010556,GO:0019219,GO:0019222,GO:0031323,GO:0031326,GO:0044212,GO:0050789,GO:0050794,GO:0051171,GO:0051252,GO:0060255,GO:0065007,GO:0080090,GO:0097159,GO:0140110,GO:1901363,GO:1903506,GO:2000112,GO:2001141	-	-	-	-	-	-	-	-	-	-	Homeobox_KN,POX
Pz_hap1_022880-RA	102107.XP_008236851.1	0.0	2408.0	COG2940@1|root,COG5531@1|root,KOG1862@1|root,KOG1081@2759|Eukaryota,KOG1862@2759|Eukaryota,KOG1946@2759|Eukaryota,37IGA@33090|Viridiplantae,3GFDC@35493|Streptophyta,4JN51@91835|fabids	35493|Streptophyta	K	zinc finger CCCH domain-containing protein	-	GO:0003674,GO:0005488,GO:0005515,GO:0005575,GO:0005622,GO:0005623,GO:0005634,GO:0005737,GO:0005829,GO:0006139,GO:0006259,GO:0006304,GO:0006305,GO:0006306,GO:0006355,GO:0006725,GO:0006807,GO:0008150,GO:0008152,GO:0009889,GO:0009987,GO:0010468,GO:0010556,GO:0010964,GO:0019219,GO:0019222,GO:0031323,GO:0031326,GO:0031935,GO:0032259,GO:0032776,GO:0033043,GO:0033044,GO:0034641,GO:0042393,GO:0043170,GO:…	-	-	-	-	-	-	-	-	-	-	GYF,Plus-3,SWIB,zf-CCCH
Pz_hap1_022905-RA	102107.XP_008221315.1	5.64e-95	279.0	COG0636@1|root,KOG0232@2759|Eukaryota,37J2Q@33090|Viridiplantae,3G8P4@35493|Streptophyta	35493|Streptophyta	C	Proton-conducting pore forming subunit of the membrane integral V0 complex of vacuolar ATPase. V-ATPase is responsible for acidifying a variety of intracellular compartments in eukaryotic cells	-	GO:0000220,GO:0003674,GO:0003824,GO:0005215,GO:0005575,GO:0005622,GO:0005623,GO:0005737,GO:0005773,GO:0005774,GO:0006810,GO:0006811,GO:0006812,GO:0006873,GO:0006885,GO:0007035,GO:0008150,GO:0008324,GO:0009987,GO:0015075,GO:0015077,GO:0015078,GO:0015318,GO:0015399,GO:0015405,GO:0015672,GO:0016020,GO:0016021,GO:0016462,GO:0016469,GO:0016787,GO:0016817,GO:0016818,GO:0016887,GO:0017111,GO:0019725,GO:…	-	ko:K02155	ko00190,ko01100,ko04142,ko04145,ko04721,ko04966,ko05110,ko05120,ko05152,ko05323,map00190,map01100,map04142,map04145,map04721,map04966,map05110,map05120,map05152,map05323	M00160	-	-	ko00000,ko00001,ko00002	3.A.2.2	-	-	ATP-synt_C
Pz_hap1_022933-RA	3760.EMJ00984	0.0	1011.0	COG0373@1|root,2QQ1H@2759|Eukaryota,37ZE8@33090|Viridiplantae,3GNRT@35493|Streptophyta,4JTHG@91835|fabids	35493|Streptophyta	H	Belongs to the glutamyl-tRNA reductase family	-	-	1.2.1.70	ko:K02492	ko00860,ko01100,ko01110,ko01120,map00860,map01100,map01110,map01120	M00121	R04109	RC00055,RC00149	ko00000,ko00001,ko00002,ko01000	-	-	-	GlutR_N,GlutR_dimer,Shikimate_DH
Pz_hap1_022977-RA	3760.EMJ17140	4.58e-23	93.6	KOG3061@1|root,KOG3061@2759|Eukaryota,37U04@33090|Viridiplantae,3GHX3@35493|Streptophyta,4JPQZ@91835|fabids	35493|Streptophyta	O	cyclin-B1-2-like	-	-	-	ko:K11599	ko03050,map03050	-	-	-	ko00000,ko00001,ko03051	-	-	-	UMP1
Pz_hap1_023028-RA	3760.EMJ00307	4.12e-179	514.0	KOG1121@1|root,KOG1121@2759|Eukaryota,37MSF@33090|Viridiplantae,3GDM8@35493|Streptophyta	35493|Streptophyta	L	Zinc finger BED domain-containing protein RICESLEEPER	-	-	-	-	-	-	-	-	-	-	-	-	DUF4413,Dimer_Tnp_hAT,zf-BED
Pz_hap1_023133-RA	102107.XP_008237315.1	7.01e-210	626.0	COG4886@1|root,2QUNV@2759|Eukaryota,37IEF@33090|Viridiplantae,3G861@35493|Streptophyta,4JIKP@91835|fabids	35493|Streptophyta	T	Leucine-rich repeat receptor-like tyrosine-protein kinase	-	-	-	-	-	-	-	-	-	-	-	-	LRRNT_2,LRR_1,LRR_4,LRR_6,LRR_8,Pkinase,Pkinase_Tyr
Pz_hap1_023167-RA	102107.XP_008245549.1	2.28e-65	202.0	2CHJP@1|root,2S3PF@2759|Eukaryota,37VYB@33090|Viridiplantae,3GK1K@35493|Streptophyta	35493|Streptophyta	S	Egg cell-secreted protein	-	-	-	-	-	-	-	-	-	-	-	-	Prolamin_like
Pz_hap1_023165-RA	3760.EMJ00268	1.16e-138	431.0	COG4886@1|root,2R41B@2759|Eukaryota,37TDP@33090|Viridiplantae,3GCY2@35493|Streptophyta	35493|Streptophyta	S	TMV resistance protein N-like	-	-	-	-	-	-	-	-	-	-	-	-	LRR_3,NB-ARC,TIR
Pz_hap1_023166-RA	102107.XP_008245549.1	2.03e-55	176.0	2CHJP@1|root,2S3PF@2759|Eukaryota,37VYB@33090|Viridiplantae,3GK1K@35493|Streptophyta	35493|Streptophyta	S	Egg cell-secreted protein	-	-	-	-	-	-	-	-	-	-	-	-	Prolamin_like
Pz_hap1_023172-RA	3760.EMJ09943	2.83e-56	192.0	28VNW@1|root,2R2EI@2759|Eukaryota,37SA0@33090|Viridiplantae,3GGT4@35493|Streptophyta,4JRZY@91835|fabids	35493|Streptophyta	S	protein FAR1-RELATED SEQUENCE	-	-	-	-	-	-	-	-	-	-	-	-	FAR1,MULE,PEARLI-4,SWIM
Pz_hap1_023189-RA	102107.XP_008237333.1	4.41e-270	739.0	2CMX5@1|root,2QSH3@2759|Eukaryota,37N5C@33090|Viridiplantae,3GDWM@35493|Streptophyta,4JFN4@91835|fabids	35493|Streptophyta	S	Belongs to the 'GDSL' lipolytic enzyme family	-	GO:0005575,GO:0005576,GO:0005618,GO:0005622,GO:0005623,GO:0005737,GO:0009507,GO:0009534,GO:0009536,GO:0009579,GO:0030312,GO:0031976,GO:0031984,GO:0043226,GO:0043227,GO:0043229,GO:0043231,GO:0044422,GO:0044424,GO:0044434,GO:0044435,GO:0044444,GO:0044446,GO:0044464,GO:0048046,GO:0071944	-	-	-	-	-	-	-	-	-	-	Lipase_GDSL
Pz_hap1_023233-RA	102107.XP_008237404.1	1.2e-162	487.0	COG4886@1|root,2R41B@2759|Eukaryota,37TDP@33090|Viridiplantae,3GCY2@35493|Streptophyta,4JFD5@91835|fabids	35493|Streptophyta	S	resistance protein	-	-	-	-	-	-	-	-	-	-	-	-	LRR_3,NB-ARC,TIR
Pz_hap1_023267-RA	3760.EMJ23415	2.14e-19	92.0	COG0109@1|root,KOG1380@2759|Eukaryota,37J9A@33090|Viridiplantae,3GFDX@35493|Streptophyta,4JFEM@91835|fabids	35493|Streptophyta	H	Protoheme IX farnesyltransferase	-	GO:0003674,GO:0003824,GO:0004311,GO:0004659,GO:0005575,GO:0005622,GO:0005623,GO:0005737,GO:0005739,GO:0006091,GO:0006725,GO:0006778,GO:0006779,GO:0006783,GO:0006807,GO:0008150,GO:0008152,GO:0009058,GO:0009987,GO:0015980,GO:0016740,GO:0016765,GO:0018130,GO:0019438,GO:0033013,GO:0033014,GO:0034641,GO:0042168,GO:0042440,GO:0043226,GO:0043227,GO:0043229,GO:0043231,GO:0044237,GO:0044249,GO:0044271,GO:…	2.5.1.141	ko:K02257	ko00190,ko00860,ko01100,ko01110,ko04714,map00190,map00860,map01100,map01110,map04714	M00154	R07411	RC01786	ko00000,ko00001,ko00002,ko01000,ko01006,ko03029	-	-	-	UbiA
Pz_hap1_023280-RA	102107.XP_008237458.1	0.0	1783.0	KOG1052@1|root,KOG1052@2759|Eukaryota,37K5G@33090|Viridiplantae,3GEFA@35493|Streptophyta,4JH94@91835|fabids	35493|Streptophyta	EPT	Glutamate receptor	-	GO:0001101,GO:0003674,GO:0004888,GO:0005215,GO:0005216,GO:0005261,GO:0005262,GO:0005575,GO:0005623,GO:0005886,GO:0006810,GO:0006811,GO:0006812,GO:0006816,GO:0007154,GO:0007165,GO:0008066,GO:0008150,GO:0008324,GO:0009719,GO:0009987,GO:0010033,GO:0010243,GO:0015075,GO:0015085,GO:0015267,GO:0015318,GO:0016020,GO:0019722,GO:0019932,GO:0022803,GO:0022838,GO:0022857,GO:0022890,GO:0023052,GO:0030001,GO:…	-	ko:K05387	-	-	-	-	ko00000,ko04040	1.A.10.1.10,1.A.10.1.18,1.A.10.1.7	-	-	ANF_receptor,Lig_chan,SBP_bac_3
Pz_hap1_023291-RA	3760.EMJ21144	7.06e-141	423.0	KOG1075@1|root,KOG1075@2759|Eukaryota,37W4F@33090|Viridiplantae,3GIQB@35493|Streptophyta	35493|Streptophyta	S	Domain of unknown function (DUF4283)	-	-	-	-	-	-	-	-	-	-	-	-	DUF4283,zf-CCHC_4
Pz_hap1_023299-RA	3760.EMJ25510	4.96e-88	277.0	2CMNZ@1|root,2QR4C@2759|Eukaryota,37R7C@33090|Viridiplantae,3GEJS@35493|Streptophyta,4JFXG@91835|fabids	35493|Streptophyta	S	Protein FAR1-RELATED SEQUENCE 5-like	-	-	-	-	-	-	-	-	-	-	-	-	FAR1,MULE,SWIM
Pz_hap1_023303-RA	102107.XP_008237480.1	0.0	2145.0	28MP6@1|root,2QU75@2759|Eukaryota,37JQA@33090|Viridiplantae,3GBE2@35493|Streptophyta,4JM0M@91835|fabids	35493|Streptophyta	S	GIGANTEA-like	GI	GO:0000003,GO:0000302,GO:0003006,GO:0005575,GO:0005622,GO:0005623,GO:0005634,GO:0005654,GO:0005737,GO:0006355,GO:0006950,GO:0006979,GO:0007275,GO:0007623,GO:0008150,GO:0009266,GO:0009314,GO:0009409,GO:0009416,GO:0009628,GO:0009636,GO:0009637,GO:0009639,GO:0009791,GO:0009889,GO:0009908,GO:0010035,GO:0010218,GO:0010378,GO:0010468,GO:0010556,GO:0019219,GO:0019222,GO:0022414,GO:0031323,GO:0031326,GO:…	-	ko:K12124	ko04712,map04712	-	-	-	ko00000,ko00001	-	-	-	-
Pz_hap1_023300-RA	3760.EMJ02983	2.08e-82	259.0	COG0154@1|root,KOG1211@2759|Eukaryota,37JFQ@33090|Viridiplantae,3GBRU@35493|Streptophyta	35493|Streptophyta	J	amidase C869.01	-	GO:0003674,GO:0003824,GO:0016787,GO:0016810,GO:0016811	3.5.1.4	ko:K01426	ko00330,ko00360,ko00380,ko00627,ko00643,ko01120,map00330,map00360,map00380,map00627,map00643,map01120	-	R02540,R03096,R03180,R03909,R05551,R05590	RC00010,RC00100,RC00950,RC01025	ko00000,ko00001,ko01000	-	-	-	Amidase
Pz_hap1_023304-RA	102107.XP_008237484.1	1.98e-233	643.0	KOG1441@1|root,KOG1441@2759|Eukaryota,37ISK@33090|Viridiplantae,3GE7Q@35493|Streptophyta,4JIDM@91835|fabids	35493|Streptophyta	EG	UDP-galactose transporter 2-like	-	GO:0003674,GO:0005215,GO:0005575,GO:0005622,GO:0005623,GO:0005737,GO:0005794,GO:0005886,GO:0006810,GO:0008150,GO:0012505,GO:0015291,GO:0015297,GO:0015780,GO:0015931,GO:0016020,GO:0022804,GO:0022857,GO:0043226,GO:0043227,GO:0043229,GO:0043231,GO:0044424,GO:0044444,GO:0044464,GO:0051179,GO:0051234,GO:0055085,GO:0071702,GO:0071705,GO:0071944,GO:0090480,GO:1901264	-	ko:K15285	-	-	-	-	ko00000,ko02000	-	-	-	TPT
Pz_hap1_023301-RA	102107.XP_008237475.1	8.73e-302	827.0	KOG2649@1|root,KOG2649@2759|Eukaryota,37KT8@33090|Viridiplantae,3G9UJ@35493|Streptophyta,4JCY2@91835|fabids	35493|Streptophyta	S	Carboxypeptidase	-	GO:0003674,GO:0003824,GO:0004180,GO:0004181,GO:0004185,GO:0005488,GO:0005515,GO:0005575,GO:0005576,GO:0005615,GO:0005622,GO:0005623,GO:0005634,GO:0005737,GO:0005768,GO:0005794,GO:0005802,GO:0006508,GO:0006518,GO:0006807,GO:0008150,GO:0008152,GO:0008233,GO:0008235,GO:0008236,GO:0008237,GO:0008238,GO:0009987,GO:0010008,GO:0010467,GO:0012505,GO:0016020,GO:0016485,GO:0016787,GO:0017171,GO:0019538,GO:…	3.4.17.22	ko:K07752	-	-	-	-	ko00000,ko01000,ko01002	-	-	-	Peptidase_M14
Pz_hap1_023302-RA	225117.XP_009375796.1	3.32e-38	143.0	2CU6P@1|root,2RJJK@2759|Eukaryota,37T0A@33090|Viridiplantae,3GFI7@35493|Streptophyta	35493|Streptophyta	-	-	-	-	-	-	-	-	-	-	-	-	-	-	DUF659,Dimer_Tnp_hAT
Pz_hap1_023306-RA	102107.XP_008237489.1	3.86e-142	401.0	29MMU@1|root,2RUXZ@2759|Eukaryota,37QB7@33090|Viridiplantae,3GBGI@35493|Streptophyta,4JDWC@91835|fabids	35493|Streptophyta	-	-	-	-	-	-	-	-	-	-	-	-	-	-	-
Pz_hap1_023310-RA	3760.EMJ01585	1.84e-237	653.0	COG0470@1|root,KOG0991@2759|Eukaryota,37MIC@33090|Viridiplantae,3GB7C@35493|Streptophyta,4JDDU@91835|fabids	35493|Streptophyta	L	Replication factor C subunit	-	GO:0000166,GO:0000723,GO:0000731,GO:0003674,GO:0005488,GO:0005524,GO:0005575,GO:0005622,GO:0005623,GO:0005634,GO:0005654,GO:0005657,GO:0005663,GO:0005694,GO:0006139,GO:0006259,GO:0006260,GO:0006261,GO:0006275,GO:0006281,GO:0006283,GO:0006289,GO:0006296,GO:0006297,GO:0006301,GO:0006725,GO:0006807,GO:0006950,GO:0006974,GO:0006996,GO:0007049,GO:0008144,GO:0008150,GO:0008152,GO:0009058,GO:0009059,GO:…	-	ko:K10755	ko03030,ko03420,ko03430,map03030,map03420,map03430	M00289,M00295	-	-	ko00000,ko00001,ko00002,ko03032,ko03036,ko03400	-	-	-	AAA,Rep_fac_C
Pz_hap1_023311-RA	3760.EMJ10061	4.39e-266	749.0	28J2C@1|root,2QREH@2759|Eukaryota,37PRA@33090|Viridiplantae,3G9H9@35493|Streptophyta,4JJYY@91835|fabids	35493|Streptophyta	S	Male gamete fusion factor	-	GO:0000003,GO:0003006,GO:0005575,GO:0005622,GO:0005623,GO:0005737,GO:0005783,GO:0005886,GO:0005887,GO:0007275,GO:0007276,GO:0008150,GO:0009555,GO:0009566,GO:0009567,GO:0009987,GO:0012505,GO:0016020,GO:0016021,GO:0016043,GO:0019953,GO:0022412,GO:0022414,GO:0030154,GO:0031224,GO:0031226,GO:0032501,GO:0032502,GO:0032504,GO:0043226,GO:0043227,GO:0043229,GO:0043231,GO:0044424,GO:0044425,GO:0044444,GO:…	-	-	-	-	-	-	-	-	-	-	HAP2-GCS1
Pz_hap1_023305-RA	102107.XP_008237488.1	7.8e-156	437.0	2CCPC@1|root,2QQY0@2759|Eukaryota,37R6U@33090|Viridiplantae,3G7HY@35493|Streptophyta,4JKX7@91835|fabids	35493|Streptophyta	S	conserved protein UCP009193	-	-	-	-	-	-	-	-	-	-	-	-	DUF4588
Pz_hap1_023308-RA	3760.EMJ10243	1.78e-104	335.0	KOG1121@1|root,KOG1121@2759|Eukaryota	2759|Eukaryota	E	protein dimerization activity	-	-	-	-	-	-	-	-	-	-	-	-	DUF4413,Dimer_Tnp_hAT
Pz_hap1_023307-RA	102107.XP_008237490.1	3.61e-93	276.0	2CXIH@1|root,2RXUG@2759|Eukaryota,37TYJ@33090|Viridiplantae,3GHZF@35493|Streptophyta,4JSNA@91835|fabids	35493|Streptophyta	S	One-helix protein	-	GO:0005575,GO:0005622,GO:0005623,GO:0005737,GO:0008150,GO:0009314,GO:0009416,GO:0009507,GO:0009534,GO:0009535,GO:0009536,GO:0009579,GO:0009628,GO:0009642,GO:0016020,GO:0031976,GO:0031984,GO:0034357,GO:0042651,GO:0043226,GO:0043227,GO:0043229,GO:0043231,GO:0044422,GO:0044424,GO:0044434,GO:0044435,GO:0044436,GO:0044444,GO:0044446,GO:0044464,GO:0050896,GO:0055035	-	-	-	-	-	-	-	-	-	-	Chloroa_b-bind
Pz_hap1_023309-RA	3760.EMJ00430	2.6e-35	122.0	2E1BZ@1|root,2S8PF@2759|Eukaryota,37XEI@33090|Viridiplantae,3GM5A@35493|Streptophyta,4JV7T@91835|fabids	35493|Streptophyta	-	-	-	-	-	-	-	-	-	-	-	-	-	-	-
Pz_hap1_023329-RA	3760.EMJ01049	8.39e-304	832.0	COG5273@1|root,KOG1311@2759|Eukaryota,37J6G@33090|Viridiplantae,3G93S@35493|Streptophyta,4JJIT@91835|fabids	35493|Streptophyta	S	Belongs to the DHHC palmitoyltransferase family	-	GO:0005575,GO:0005623,GO:0005886,GO:0016020,GO:0044464,GO:0071944	2.3.1.225	ko:K16675	ko04391,map04391	-	-	-	ko00000,ko00001,ko01000	-	-	-	DHHC
Pz_hap1_023328-RA	102107.XP_008237499.1	0.0	1689.0	COG2940@1|root,KOG4442@2759|Eukaryota,3894W@33090|Viridiplantae,3GY11@35493|Streptophyta,4JW7X@91835|fabids	35493|Streptophyta	U	isoform X1	-	-	2.1.1.43	ko:K11423	ko00310,map00310	-	R03875,R03938,R04866,R04867	RC00003,RC00060,RC00181,RC00496	ko00000,ko00001,ko01000,ko03036	-	-	-	FAR1,MULE,SET
Pz_hap1_023331-RA	3760.EMJ01293	8.66e-102	297.0	2CZ0Q@1|root,2S7NT@2759|Eukaryota,37X8S@33090|Viridiplantae,3GKGH@35493|Streptophyta,4JQZV@91835|fabids	35493|Streptophyta	S	Plant invertase/pectin methylesterase inhibitor	-	-	-	-	-	-	-	-	-	-	-	-	PMEI
Pz_hap1_023330-RA	3750.XP_008351189.1	7.98e-18	76.6	COG0308@1|root,KOG1046@2759|Eukaryota,37KDN@33090|Viridiplantae,3GF9G@35493|Streptophyta,4JD8X@91835|fabids	35493|Streptophyta	EO	aminopeptidase	-	GO:0001666,GO:0003674,GO:0003824,GO:0004177,GO:0005488,GO:0005575,GO:0005622,GO:0005623,GO:0005737,GO:0005829,GO:0005886,GO:0006508,GO:0006518,GO:0006807,GO:0006810,GO:0006950,GO:0008144,GO:0008150,GO:0008152,GO:0008233,GO:0008235,GO:0008237,GO:0008238,GO:0008270,GO:0009056,GO:0009628,GO:0009914,GO:0009926,GO:0009987,GO:0010013,GO:0010817,GO:0016020,GO:0016787,GO:0019538,GO:0031090,GO:0031406,GO:…	-	ko:K08776	-	-	-	-	ko00000,ko01000,ko01002	-	-	-	ERAP1_C,Peptidase_M1
Pz_hap1_023325-RA	102107.XP_008237497.1	0.0	1164.0	2CNFU@1|root,2QVZV@2759|Eukaryota,37QKF@33090|Viridiplantae,3G815@35493|Streptophyta,4JD9U@91835|fabids	35493|Streptophyta	S	DNA (cytosine-5)-methyltransferase	DRM2	GO:0003674,GO:0003824,GO:0003886,GO:0005575,GO:0005622,GO:0005623,GO:0005634,GO:0005654,GO:0006139,GO:0006259,GO:0006304,GO:0006305,GO:0006306,GO:0006325,GO:0006342,GO:0006346,GO:0006355,GO:0006464,GO:0006479,GO:0006725,GO:0006807,GO:0006950,GO:0006952,GO:0006996,GO:0008150,GO:0008152,GO:0008168,GO:0008213,GO:0008757,GO:0009008,GO:0009605,GO:0009607,GO:0009620,GO:0009743,GO:0009744,GO:0009746,GO:…	-	-	-	-	-	-	-	-	-	-	DNA_methylase
Pz_hap1_023320-RA	102107.XP_008237551.1	9.58e-66	219.0	COG0515@1|root,2QWDY@2759|Eukaryota,37QJ4@33090|Viridiplantae,3G71R@35493|Streptophyta,4JSFW@91835|fabids	35493|Streptophyta	T	Cysteine-rich receptor-like protein kinase	-	GO:0003674,GO:0003824,GO:0004672,GO:0004674,GO:0005575,GO:0005623,GO:0005886,GO:0006464,GO:0006468,GO:0006793,GO:0006796,GO:0006807,GO:0006950,GO:0006952,GO:0008150,GO:0008152,GO:0009605,GO:0009607,GO:0009617,GO:0009987,GO:0016020,GO:0016301,GO:0016310,GO:0016740,GO:0016772,GO:0016773,GO:0019538,GO:0036211,GO:0042742,GO:0043170,GO:0043207,GO:0043412,GO:0044237,GO:0044238,GO:0044260,GO:0044267,GO:…	-	-	-	-	-	-	-	-	-	-	Pkinase,Pkinase_Tyr,Stress-antifung
Pz_hap1_023312-RA	3760.EMJ00820	0.0	1071.0	KOG0600@1|root,KOG0600@2759|Eukaryota,37JWP@33090|Viridiplantae,3G988@35493|Streptophyta,4JIBR@91835|fabids	35493|Streptophyta	T	Serine threonine-protein kinase	-	GO:0003674,GO:0003824,GO:0004672,GO:0004674,GO:0004693,GO:0005575,GO:0005622,GO:0005623,GO:0005634,GO:0005886,GO:0006464,GO:0006468,GO:0006793,GO:0006796,GO:0006807,GO:0008150,GO:0008152,GO:0009987,GO:0016020,GO:0016301,GO:0016310,GO:0016740,GO:0016772,GO:0016773,GO:0019538,GO:0036211,GO:0043170,GO:0043226,GO:0043227,GO:0043229,GO:0043231,GO:0043412,GO:0044237,GO:0044238,GO:0044260,GO:0044267,GO:…	2.7.11.22,2.7.11.23	ko:K08819	-	-	-	-	ko00000,ko01000,ko01001	-	-	-	Pkinase
Pz_hap1_023313-RA	102107.XP_008237550.1	3.41e-170	498.0	COG0515@1|root,2QWDY@2759|Eukaryota,37QJ4@33090|Viridiplantae,3G71R@35493|Streptophyta,4JSFW@91835|fabids	35493|Streptophyta	T	Cysteine-rich receptor-like protein kinase	-	GO:0003674,GO:0003824,GO:0004672,GO:0004674,GO:0005575,GO:0005623,GO:0005886,GO:0006464,GO:0006468,GO:0006793,GO:0006796,GO:0006807,GO:0006950,GO:0006952,GO:0008150,GO:0008152,GO:0009605,GO:0009607,GO:0009617,GO:0009987,GO:0016020,GO:0016301,GO:0016310,GO:0016740,GO:0016772,GO:0016773,GO:0019538,GO:0036211,GO:0042742,GO:0043170,GO:0043207,GO:0043412,GO:0044237,GO:0044238,GO:0044260,GO:0044267,GO:…	-	-	-	-	-	-	-	-	-	-	Pkinase,Pkinase_Tyr,Stress-antifung
Pz_hap1_023318-RA	102107.XP_008237551.1	1.06e-187	541.0	COG0515@1|root,2QWDY@2759|Eukaryota,37QJ4@33090|Viridiplantae,3G71R@35493|Streptophyta,4JSFW@91835|fabids	35493|Streptophyta	T	Cysteine-rich receptor-like protein kinase	-	GO:0003674,GO:0003824,GO:0004672,GO:0004674,GO:0005575,GO:0005623,GO:0005886,GO:0006464,GO:0006468,GO:0006793,GO:0006796,GO:0006807,GO:0006950,GO:0006952,GO:0008150,GO:0008152,GO:0009605,GO:0009607,GO:0009617,GO:0009987,GO:0016020,GO:0016301,GO:0016310,GO:0016740,GO:0016772,GO:0016773,GO:0019538,GO:0036211,GO:0042742,GO:0043170,GO:0043207,GO:0043412,GO:0044237,GO:0044238,GO:0044260,GO:0044267,GO:…	-	-	-	-	-	-	-	-	-	-	Pkinase,Pkinase_Tyr,Stress-antifung
Pz_hap1_023316-RA	102107.XP_008237550.1	4.14e-140	417.0	COG0515@1|root,2QWDY@2759|Eukaryota,37QJ4@33090|Viridiplantae,3G71R@35493|Streptophyta,4JSFW@91835|fabids	35493|Streptophyta	T	Cysteine-rich receptor-like protein kinase	-	GO:0003674,GO:0003824,GO:0004672,GO:0004674,GO:0005575,GO:0005623,GO:0005886,GO:0006464,GO:0006468,GO:0006793,GO:0006796,GO:0006807,GO:0006950,GO:0006952,GO:0008150,GO:0008152,GO:0009605,GO:0009607,GO:0009617,GO:0009987,GO:0016020,GO:0016301,GO:0016310,GO:0016740,GO:0016772,GO:0016773,GO:0019538,GO:0036211,GO:0042742,GO:0043170,GO:0043207,GO:0043412,GO:0044237,GO:0044238,GO:0044260,GO:0044267,GO:…	-	-	-	-	-	-	-	-	-	-	Pkinase,Pkinase_Tyr,Stress-antifung
Pz_hap1_023322-RA	102107.XP_008237495.1	6.3e-151	427.0	KOG4234@1|root,KOG4234@2759|Eukaryota,37PT2@33090|Viridiplantae,3G9QT@35493|Streptophyta,4JMG1@91835|fabids	35493|Streptophyta	S	tetratricopeptide repeat protein	-	-	-	-	-	-	-	-	-	-	-	-	TPR_1,TPR_2,TPR_8
Pz_hap1_023323-RA	102107.XP_008237496.1	5.2e-252	692.0	2C0PQ@1|root,2QT8W@2759|Eukaryota,37QSI@33090|Viridiplantae,3GBJG@35493|Streptophyta,4JDK4@91835|fabids	35493|Streptophyta	Q	Belongs to the peroxidase family. Classical plant (class III) peroxidase subfamily	-	GO:0003674,GO:0003824,GO:0004601,GO:0005575,GO:0005618,GO:0005622,GO:0005623,GO:0005737,GO:0005773,GO:0005911,GO:0008150,GO:0008152,GO:0009505,GO:0009506,GO:0009636,GO:0009664,GO:0009987,GO:0016020,GO:0016043,GO:0016209,GO:0016491,GO:0016684,GO:0030054,GO:0030312,GO:0042221,GO:0043226,GO:0043227,GO:0043229,GO:0043231,GO:0044424,GO:0044444,GO:0044464,GO:0045229,GO:0050896,GO:0051716,GO:0055044,GO:…	1.11.1.7	ko:K00430	ko00940,ko01100,ko01110,map00940,map01100,map01110	-	R00602,R02596,R03919,R04007,R07443	RC00034	ko00000,ko00001,ko01000	-	-	-	peroxidase
Pz_hap1_023321-RA	3760.EMJ02632	8.39e-57	177.0	2DEB9@1|root,2S5PU@2759|Eukaryota,37W32@33090|Viridiplantae,3GKFJ@35493|Streptophyta,4JUFZ@91835|fabids	35493|Streptophyta	S	Domain of unknown function (DUF3511)	-	-	-	-	-	-	-	-	-	-	-	-	DUF3511
Pz_hap1_023319-RA	3760.EMJ22636	0.0	905.0	KOG1121@1|root,KOG1121@2759|Eukaryota,37MSF@33090|Viridiplantae,3GDM8@35493|Streptophyta,4JSAI@91835|fabids	35493|Streptophyta	L	Zinc finger BED domain-containing protein	-	-	-	-	-	-	-	-	-	-	-	-	DUF4413,Dimer_Tnp_hAT,zf-BED
Pz_hap1_023314-RA	3760.EMJ02686	2.14e-242	677.0	COG0515@1|root,2QWDY@2759|Eukaryota,37QJ4@33090|Viridiplantae,3G71R@35493|Streptophyta,4JSFW@91835|fabids	35493|Streptophyta	T	Cysteine-rich receptor-like protein kinase	-	GO:0003674,GO:0003824,GO:0004672,GO:0004674,GO:0005575,GO:0005623,GO:0005886,GO:0006464,GO:0006468,GO:0006793,GO:0006796,GO:0006807,GO:0006950,GO:0006952,GO:0008150,GO:0008152,GO:0009605,GO:0009607,GO:0009617,GO:0009987,GO:0016020,GO:0016301,GO:0016310,GO:0016740,GO:0016772,GO:0016773,GO:0019538,GO:0036211,GO:0042742,GO:0043170,GO:0043207,GO:0043412,GO:0044237,GO:0044238,GO:0044260,GO:0044267,GO:…	-	-	-	-	-	-	-	-	-	-	Pkinase,Pkinase_Tyr,Stress-antifung
Pz_hap1_023326-RA	102107.XP_008237498.1	6.08e-208	575.0	COG0515@1|root,KOG1187@2759|Eukaryota,37MEM@33090|Viridiplantae,3GAUV@35493|Streptophyta,4JJ7I@91835|fabids	35493|Streptophyta	T	Belongs to the protein kinase superfamily	-	GO:0001653,GO:0003674,GO:0005575,GO:0005622,GO:0005623,GO:0005737,GO:0005886,GO:0007154,GO:0007165,GO:0008150,GO:0009507,GO:0009536,GO:0009987,GO:0016020,GO:0023052,GO:0038023,GO:0043226,GO:0043227,GO:0043229,GO:0043231,GO:0044424,GO:0044444,GO:0044464,GO:0050789,GO:0050794,GO:0050896,GO:0051716,GO:0060089,GO:0065007,GO:0071944	2.7.11.1	ko:K04733	ko04010,ko04064,ko04620,ko04621,ko04624,ko04722,ko05133,ko05140,ko05142,ko05145,ko05152,ko05162,ko05164,map04010,map04064,map04620,map04621,map04624,map04722,map05133,map05140,map05142,map05145,map05152,map05162,map05164	M00686	-	-	ko00000,ko00001,ko00002,ko01000,ko01001	-	-	-	Pkinase,Pkinase_Tyr
Pz_hap1_023317-RA	3760.EMJ00820	2.33e-34	134.0	KOG0600@1|root,KOG0600@2759|Eukaryota,37JWP@33090|Viridiplantae,3G988@35493|Streptophyta,4JIBR@91835|fabids	35493|Streptophyta	T	Serine threonine-protein kinase	-	GO:0003674,GO:0003824,GO:0004672,GO:0004674,GO:0004693,GO:0005575,GO:0005622,GO:0005623,GO:0005634,GO:0005886,GO:0006464,GO:0006468,GO:0006793,GO:0006796,GO:0006807,GO:0008150,GO:0008152,GO:0009987,GO:0016020,GO:0016301,GO:0016310,GO:0016740,GO:0016772,GO:0016773,GO:0019538,GO:0036211,GO:0043170,GO:0043226,GO:0043227,GO:0043229,GO:0043231,GO:0043412,GO:0044237,GO:0044238,GO:0044260,GO:0044267,GO:…	2.7.11.22,2.7.11.23	ko:K08819	-	-	-	-	ko00000,ko01000,ko01001	-	-	-	Pkinase
Pz_hap1_023324-RA	3760.EMJ18297	9.91e-13	68.2	KOG1075@1|root,KOG1075@2759|Eukaryota	2759|Eukaryota	E	Ribonuclease H protein	-	-	-	-	-	-	-	-	-	-	-	-	-
Pz_hap1_023334-RA	3750.XP_008344927.1	6.25e-21	102.0	COG0417@1|root,KOG1798@2759|Eukaryota,37RK5@33090|Viridiplantae,3GCMP@35493|Streptophyta,4JGWX@91835|fabids	35493|Streptophyta	L	DNA polymerase epsilon catalytic subunit	POLE	GO:0000082,GO:0000228,GO:0000278,GO:0000731,GO:0003674,GO:0003676,GO:0003677,GO:0003682,GO:0003824,GO:0003887,GO:0004518,GO:0004527,GO:0004529,GO:0004536,GO:0005488,GO:0005575,GO:0005622,GO:0005623,GO:0005634,GO:0005654,GO:0005694,GO:0005886,GO:0006139,GO:0006259,GO:0006260,GO:0006261,GO:0006271,GO:0006272,GO:0006281,GO:0006284,GO:0006287,GO:0006289,GO:0006297,GO:0006725,GO:0006807,GO:0006950,GO:…	2.7.7.7	ko:K02324	ko00230,ko00240,ko01100,ko03030,ko03410,ko03420,ko05166,map00230,map00240,map01100,map03030,map03410,map03420,map05166	M00263	R00375,R00376,R00377,R00378	RC02795	ko00000,ko00001,ko00002,ko01000,ko03032,ko03400	-	-	-	DNA_pol_B,DNA_pol_B_exo1,DUF1744
Pz_hap1_023337-RA	3760.EMJ01806	1.34e-135	390.0	COG2928@1|root,2QQ9F@2759|Eukaryota,37PVF@33090|Viridiplantae,3G87A@35493|Streptophyta,4JTP2@91835|fabids	35493|Streptophyta	S	Protein of unknown function (DUF502)	-	-	-	-	-	-	-	-	-	-	-	-	DUF502
Pz_hap1_023333-RA	3750.XP_008344927.1	4.74e-18	89.4	COG0417@1|root,KOG1798@2759|Eukaryota,37RK5@33090|Viridiplantae,3GCMP@35493|Streptophyta,4JGWX@91835|fabids	35493|Streptophyta	L	DNA polymerase epsilon catalytic subunit	POLE	GO:0000082,GO:0000228,GO:0000278,GO:0000731,GO:0003674,GO:0003676,GO:0003677,GO:0003682,GO:0003824,GO:0003887,GO:0004518,GO:0004527,GO:0004529,GO:0004536,GO:0005488,GO:0005575,GO:0005622,GO:0005623,GO:0005634,GO:0005654,GO:0005694,GO:0005886,GO:0006139,GO:0006259,GO:0006260,GO:0006261,GO:0006271,GO:0006272,GO:0006281,GO:0006284,GO:0006287,GO:0006289,GO:0006297,GO:0006725,GO:0006807,GO:0006950,GO:…	2.7.7.7	ko:K02324	ko00230,ko00240,ko01100,ko03030,ko03410,ko03420,ko05166,map00230,map00240,map01100,map03030,map03410,map03420,map05166	M00263	R00375,R00376,R00377,R00378	RC02795	ko00000,ko00001,ko00002,ko01000,ko03032,ko03400	-	-	-	DNA_pol_B,DNA_pol_B_exo1,DUF1744
Pz_hap1_023335-RA	102107.XP_008237504.1	6.24e-269	744.0	28NI5@1|root,2QV3S@2759|Eukaryota,37PGQ@33090|Viridiplantae,3GGZB@35493|Streptophyta,4JPPY@91835|fabids	35493|Streptophyta	K	transcription factor	-	GO:0001101,GO:0003674,GO:0003700,GO:0006355,GO:0006950,GO:0006952,GO:0006970,GO:0008150,GO:0009605,GO:0009607,GO:0009620,GO:0009628,GO:0009719,GO:0009725,GO:0009737,GO:0009743,GO:0009746,GO:0009749,GO:0009787,GO:0009788,GO:0009889,GO:0009891,GO:0009893,GO:0009966,GO:0009968,GO:0010033,GO:0010468,GO:0010556,GO:0010557,GO:0010604,GO:0010628,GO:0010646,GO:0010648,GO:0019219,GO:0019222,GO:0023051,GO:…	-	-	-	-	-	-	-	-	-	-	AP2
Pz_hap1_023336-RA	102107.XP_008237505.1	0.0	1626.0	COG0209@1|root,KOG1112@2759|Eukaryota,37YB3@33090|Viridiplantae,3GP36@35493|Streptophyta,4JSM4@91835|fabids	35493|Streptophyta	F	Provides the precursors necessary for DNA synthesis. Catalyzes the biosynthesis of deoxyribonucleotides from the corresponding ribonucleotides	-	-	1.17.4.1	ko:K10807	ko00230,ko00240,ko00480,ko00983,ko01100,map00230,map00240,map00480,map00983,map01100	M00053	R02017,R02019,R02024,R08363,R08364,R11893	RC00613,RC01003	ko00000,ko00001,ko00002,ko01000,ko03400	-	-	-	ATP-cone,Ribonuc_red_lgC,Ribonuc_red_lgN
Pz_hap1_023342-RA	102107.XP_008237511.1	2.12e-136	393.0	KOG2567@1|root,KOG2567@2759|Eukaryota,37MQY@33090|Viridiplantae,3GEIG@35493|Streptophyta,4JTGM@91835|fabids	35493|Streptophyta	S	Alba	-	-	3.1.26.5	ko:K14525	ko03008,ko03013,map03008,map03013	-	-	-	ko00000,ko00001,ko01000,ko03009,ko03016,ko03029	-	-	-	Alba
Pz_hap1_023340-RA	102107.XP_008237508.1	0.0	1169.0	COG0144@1|root,KOG1122@2759|Eukaryota,37M2F@33090|Viridiplantae,3GC52@35493|Streptophyta,4JGGR@91835|fabids	35493|Streptophyta	A	Belongs to the class I-like SAM-binding methyltransferase superfamily. RsmB NOP family	-	GO:0000027,GO:0000154,GO:0000470,GO:0001510,GO:0003674,GO:0003824,GO:0005575,GO:0005622,GO:0005623,GO:0005634,GO:0005730,GO:0006139,GO:0006364,GO:0006396,GO:0006725,GO:0006807,GO:0006996,GO:0008150,GO:0008152,GO:0008168,GO:0008169,GO:0008173,GO:0008284,GO:0008649,GO:0008757,GO:0009383,GO:0009451,GO:0009966,GO:0009987,GO:0010467,GO:0010646,GO:0016043,GO:0016070,GO:0016072,GO:0016434,GO:0016740,GO:…	2.1.1.310	ko:K14835	-	-	-	-	ko00000,ko01000,ko03009	-	-	-	Methyltr_RsmB-F,Methyltr_RsmF_N
Pz_hap1_023347-RA	3760.EMJ01604	1.14e-149	422.0	COG0563@1|root,KOG3079@2759|Eukaryota,37NUC@33090|Viridiplantae,3GCTP@35493|Streptophyta,4JRQB@91835|fabids	35493|Streptophyta	F	Catalyzes the phosphorylation of pyrimidine nucleoside monophosphates at the expense of ATP. Plays an important role in de novo pyrimidine nucleotide biosynthesis. Has preference for UMP and CMP as phosphate acceptors	-	-	2.7.4.14,3.6.3.14	ko:K02133,ko:K13800	ko00190,ko00240,ko00983,ko01100,ko04714,ko05010,ko05012,ko05016,map00190,map00240,map00983,map01100,map04714,map05010,map05012,map05016	M00052,M00158	R00158,R00512,R01665,R11891,R11892	RC00002	ko00000,ko00001,ko00002,ko01000	3.A.2.1	-	-	ADK
Pz_hap1_023344-RA	3760.EMJ01404	5.87e-137	387.0	COG5574@1|root,KOG0823@2759|Eukaryota	2759|Eukaryota	O	ER-associated misfolded protein catabolic process	-	-	2.3.2.27,3.6.4.13	ko:K10666,ko:K20103	ko04141,map04141	-	-	-	ko00000,ko00001,ko01000,ko03019,ko04121	-	-	-	Prok-RING_4,zf-C3HC4,zf-C3HC4_3,zf-RING_5
Pz_hap1_023339-RA	102107.XP_008237507.1	2.34e-264	724.0	COG0212@1|root,KOG4410@2759|Eukaryota,37HP3@33090|Viridiplantae,3GC8W@35493|Streptophyta,4JF3V@91835|fabids	35493|Streptophyta	H	5-formyltetrahydrofolate cyclo-ligase-like protein COG0212	-	GO:0005575,GO:0005622,GO:0005623,GO:0005737,GO:0006403,GO:0008150,GO:0008298,GO:0009507,GO:0009536,GO:0033036,GO:0043226,GO:0043227,GO:0043229,GO:0043231,GO:0044424,GO:0044444,GO:0044464,GO:0051179,GO:0051641,GO:0070727	6.3.3.2	ko:K01934	ko00670,ko01100,map00670,map01100	-	R02301	RC00183	ko00000,ko00001,ko01000	-	-	-	5-FTHF_cyc-lig
Pz_hap1_023346-RA	102107.XP_008237515.1	4.54e-285	778.0	COG0087@1|root,KOG0746@2759|Eukaryota,37JSY@33090|Viridiplantae,3GDS5@35493|Streptophyta,4JF15@91835|fabids	35493|Streptophyta	J	Belongs to the universal ribosomal protein uL3 family	-	GO:0000027,GO:0003674,GO:0003676,GO:0003723,GO:0003735,GO:0005198,GO:0005488,GO:0005575,GO:0005622,GO:0005623,GO:0005737,GO:0005829,GO:0005840,GO:0006412,GO:0006518,GO:0006807,GO:0006996,GO:0008150,GO:0008152,GO:0009058,GO:0009059,GO:0009987,GO:0010467,GO:0015934,GO:0016043,GO:0019538,GO:0022607,GO:0022613,GO:0022618,GO:0022625,GO:0022626,GO:0032991,GO:0034622,GO:0034641,GO:0034645,GO:0042254,GO:…	-	ko:K02925	ko03010,map03010	M00177	-	-	br01610,ko00000,ko00001,ko00002,ko03011	-	-	-	Ribosomal_L3
Pz_hap1_023348-RA	102107.XP_008237521.1	4.85e-168	469.0	2BYKQ@1|root,2QQ4A@2759|Eukaryota,37KIT@33090|Viridiplantae,3G7XG@35493|Streptophyta,4JH18@91835|fabids	35493|Streptophyta	S	Germin-like protein subfamily 1 member	-	-	-	-	-	-	-	-	-	-	-	-	Cupin_1
Pz_hap1_023350-RA	102107.XP_008237522.1	4.64e-159	446.0	2BYKQ@1|root,2QQ4A@2759|Eukaryota,37KIT@33090|Viridiplantae,3G7XG@35493|Streptophyta,4JH18@91835|fabids	35493|Streptophyta	S	Germin-like protein subfamily 1 member	-	-	-	-	-	-	-	-	-	-	-	-	Cupin_1
Pz_hap1_023349-RA	102107.XP_008237525.1	1.19e-168	471.0	2BYKQ@1|root,2QQ4A@2759|Eukaryota,37KIT@33090|Viridiplantae,3G7XG@35493|Streptophyta,4JH18@91835|fabids	35493|Streptophyta	S	Germin-like protein subfamily 1 member	-	-	-	-	-	-	-	-	-	-	-	-	Cupin_1
Pz_hap1_023345-RA	3760.EMJ24192	7.54e-114	333.0	COG5636@1|root,KOG4020@2759|Eukaryota,37J5T@33090|Viridiplantae,3GB38@35493|Streptophyta,4JREK@91835|fabids	35493|Streptophyta	S	Component of the cytosolic iron-sulfur (Fe-S) protein assembly (CIA) machinery. Required for the maturation of extramitochondrial Fe-S proteins. Part of an electron transfer chain functioning in an early step of cytosolic Fe-S biogenesis. Electrons are transferred to the Fe-S cluster from NADPH via a FAD- and FMN-containing diflavin oxidoreductase. Has anti- apoptotic effects in the cell	-	GO:0005575,GO:0005622,GO:0005623,GO:0005737,GO:0006790,GO:0008150,GO:0008152,GO:0009987,GO:0016043,GO:0016226,GO:0022607,GO:0031163,GO:0044085,GO:0044237,GO:0044424,GO:0044464,GO:0051186,GO:0071840	-	-	-	-	-	-	-	-	-	-	CIAPIN1,Methyltransf_11
Pz_hap1_023360-RA	102107.XP_008237564.1	0.0	1272.0	2C729@1|root,2S31H@2759|Eukaryota,37WUX@33090|Viridiplantae,3GJUM@35493|Streptophyta,4JUMC@91835|fabids	35493|Streptophyta	-	-	-	-	-	-	-	-	-	-	-	-	-	-	-
Pz_hap1_023364-RA	102107.XP_008237567.1	2.91e-77	232.0	2CHJP@1|root,2S3PF@2759|Eukaryota,37VYB@33090|Viridiplantae,3GK1K@35493|Streptophyta	35493|Streptophyta	S	Egg cell-secreted protein	-	-	-	-	-	-	-	-	-	-	-	-	Prolamin_like
Pz_hap1_023361-RA	102107.XP_008237530.1	0.0	2232.0	COG1215@1|root,2QQGG@2759|Eukaryota,37Q1B@33090|Viridiplantae,3GB09@35493|Streptophyta,4JICX@91835|fabids	35493|Streptophyta	G	Belongs to the glycosyltransferase 2 family. Plant cellulose synthase subfamily	-	GO:0000226,GO:0000271,GO:0000278,GO:0000281,GO:0000910,GO:0003674,GO:0003824,GO:0005575,GO:0005622,GO:0005623,GO:0005737,GO:0005794,GO:0005886,GO:0005887,GO:0005975,GO:0005976,GO:0006073,GO:0006996,GO:0007010,GO:0007017,GO:0007049,GO:0008150,GO:0008152,GO:0009058,GO:0009059,GO:0009250,GO:0009825,GO:0009832,GO:0009833,GO:0009987,GO:0010330,GO:0012505,GO:0016020,GO:0016021,GO:0016043,GO:0016049,GO:…	2.4.1.12	ko:K10999	-	-	-	-	ko00000,ko01000,ko01003,ko02000	4.D.3.1.4,4.D.3.1.7	GT2	-	Cellulose_synt,zf-UDP
Pz_hap1_023352-RA	3760.EMJ03061	2.31e-158	444.0	2BYKQ@1|root,2QQ4A@2759|Eukaryota,37KIT@33090|Viridiplantae,3G7XG@35493|Streptophyta,4JH18@91835|fabids	35493|Streptophyta	S	Germin-like protein subfamily 1 member	-	-	-	-	-	-	-	-	-	-	-	-	Cupin_1
Pz_hap1_023351-RA	102107.XP_008237525.1	4.15e-169	472.0	2BYKQ@1|root,2QQ4A@2759|Eukaryota,37KIT@33090|Viridiplantae,3G7XG@35493|Streptophyta,4JH18@91835|fabids	35493|Streptophyta	S	Germin-like protein subfamily 1 member	-	-	-	-	-	-	-	-	-	-	-	-	Cupin_1
Pz_hap1_023357-RA	102107.XP_008242970.1	5.11e-313	866.0	COG5190@1|root,KOG0323@2759|Eukaryota,37JYQ@33090|Viridiplantae,3G7ZC@35493|Streptophyta,4JE1T@91835|fabids	35493|Streptophyta	K	RNA polymerase II C-terminal domain phosphatase-like	-	GO:0000428,GO:0003674,GO:0003824,GO:0004721,GO:0004722,GO:0005488,GO:0005515,GO:0005575,GO:0005622,GO:0005623,GO:0005634,GO:0005654,GO:0006355,GO:0006357,GO:0006464,GO:0006470,GO:0006793,GO:0006796,GO:0006807,GO:0006950,GO:0006970,GO:0008022,GO:0008150,GO:0008152,GO:0008420,GO:0009628,GO:0009651,GO:0009889,GO:0009987,GO:0010468,GO:0010556,GO:0016311,GO:0016591,GO:0016787,GO:0016788,GO:0016791,GO:…	3.1.3.16	ko:K18999	-	-	-	-	ko00000,ko01000,ko01009,ko03021	-	-	-	BRCT,NIF,PTCB-BRCT
Pz_hap1_023353-RA	102107.XP_008237527.1	0.0	908.0	2CMVB@1|root,2QS6I@2759|Eukaryota,37N6M@33090|Viridiplantae,3GDXA@35493|Streptophyta,4JDR4@91835|fabids	35493|Streptophyta	K	NAC domain-containing protein	-	GO:0003674,GO:0003700,GO:0005575,GO:0005622,GO:0005623,GO:0005634,GO:0005737,GO:0006355,GO:0008150,GO:0009314,GO:0009416,GO:0009628,GO:0009642,GO:0009644,GO:0009889,GO:0009891,GO:0009893,GO:0009962,GO:0010468,GO:0010556,GO:0010557,GO:0010604,GO:0010628,GO:0019219,GO:0019222,GO:0031323,GO:0031325,GO:0031326,GO:0031328,GO:0043226,GO:0043227,GO:0043229,GO:0043231,GO:0044424,GO:0044464,GO:0045893,GO:…	-	-	-	-	-	-	-	-	-	-	NAM
Pz_hap1_023354-RA	3760.EMJ02591	1.18e-254	698.0	2CMVB@1|root,2QS6I@2759|Eukaryota,37N6M@33090|Viridiplantae,3GDXA@35493|Streptophyta,4JDR4@91835|fabids	35493|Streptophyta	K	NAC domain-containing protein	-	GO:0003674,GO:0003700,GO:0005575,GO:0005622,GO:0005623,GO:0005634,GO:0005737,GO:0006355,GO:0008150,GO:0009314,GO:0009416,GO:0009628,GO:0009642,GO:0009644,GO:0009889,GO:0009891,GO:0009893,GO:0009962,GO:0010468,GO:0010556,GO:0010557,GO:0010604,GO:0010628,GO:0019219,GO:0019222,GO:0031323,GO:0031325,GO:0031326,GO:0031328,GO:0043226,GO:0043227,GO:0043229,GO:0043231,GO:0044424,GO:0044464,GO:0045893,GO:…	-	-	-	-	-	-	-	-	-	-	NAM
Pz_hap1_023358-RA	3760.EMJ02591	2.26e-137	397.0	2CMVB@1|root,2QS6I@2759|Eukaryota,37N6M@33090|Viridiplantae,3GDXA@35493|Streptophyta,4JDR4@91835|fabids	35493|Streptophyta	K	NAC domain-containing protein	-	GO:0003674,GO:0003700,GO:0005575,GO:0005622,GO:0005623,GO:0005634,GO:0005737,GO:0006355,GO:0008150,GO:0009314,GO:0009416,GO:0009628,GO:0009642,GO:0009644,GO:0009889,GO:0009891,GO:0009893,GO:0009962,GO:0010468,GO:0010556,GO:0010557,GO:0010604,GO:0010628,GO:0019219,GO:0019222,GO:0031323,GO:0031325,GO:0031326,GO:0031328,GO:0043226,GO:0043227,GO:0043229,GO:0043231,GO:0044424,GO:0044464,GO:0045893,GO:…	-	-	-	-	-	-	-	-	-	-	NAM
Pz_hap1_023356-RA	3760.EMJ03023	5.8e-37	135.0	2CMVB@1|root,2QS6I@2759|Eukaryota,37N6M@33090|Viridiplantae,3GDXA@35493|Streptophyta,4JDR4@91835|fabids	35493|Streptophyta	K	NAC domain-containing protein	-	GO:0003674,GO:0003700,GO:0005575,GO:0005622,GO:0005623,GO:0005634,GO:0005737,GO:0006355,GO:0008150,GO:0009314,GO:0009416,GO:0009628,GO:0009642,GO:0009644,GO:0009889,GO:0009891,GO:0009893,GO:0009962,GO:0010468,GO:0010556,GO:0010557,GO:0010604,GO:0010628,GO:0019219,GO:0019222,GO:0031323,GO:0031325,GO:0031326,GO:0031328,GO:0043226,GO:0043227,GO:0043229,GO:0043231,GO:0044424,GO:0044464,GO:0045893,GO:…	-	-	-	-	-	-	-	-	-	-	NAM
Pz_hap1_023355-RA	3750.XP_008350103.1	1.19e-23	97.4	KOG0254@1|root,KOG0254@2759|Eukaryota,37NK1@33090|Viridiplantae,3GACZ@35493|Streptophyta,4JN5C@91835|fabids	35493|Streptophyta	U	Belongs to the major facilitator superfamily. Sugar transporter (TC 2.A.1.1) family	-	GO:0000041,GO:0000325,GO:0003674,GO:0005215,GO:0005351,GO:0005355,GO:0005402,GO:0005575,GO:0005622,GO:0005623,GO:0005737,GO:0005773,GO:0005774,GO:0006810,GO:0006811,GO:0006812,GO:0006829,GO:0008150,GO:0008324,GO:0008643,GO:0008645,GO:0009507,GO:0009536,GO:0009705,GO:0015075,GO:0015077,GO:0015078,GO:0015144,GO:0015145,GO:0015149,GO:0015291,GO:0015293,GO:0015294,GO:0015295,GO:0015318,GO:0015672,GO:…	-	ko:K08145	-	-	-	-	ko00000,ko02000	2.A.1.1.46	-	-	Sugar_tr
Pz_hap1_023362-RA	102107.XP_008237567.1	4.75e-51	164.0	2CHJP@1|root,2S3PF@2759|Eukaryota,37VYB@33090|Viridiplantae,3GK1K@35493|Streptophyta	35493|Streptophyta	S	Egg cell-secreted protein	-	-	-	-	-	-	-	-	-	-	-	-	Prolamin_like
Pz_hap1_023367-RA	102107.XP_008237567.1	1.11e-92	271.0	2CHJP@1|root,2S3PF@2759|Eukaryota,37VYB@33090|Viridiplantae,3GK1K@35493|Streptophyta	35493|Streptophyta	S	Egg cell-secreted protein	-	-	-	-	-	-	-	-	-	-	-	-	Prolamin_like
Pz_hap1_023378-RA	102107.XP_008237863.1	9.47e-158	442.0	28T1K@1|root,2QZRP@2759|Eukaryota,37MTK@33090|Viridiplantae,3GE6V@35493|Streptophyta	35493|Streptophyta	S	Citrate-binding protein-like	-	-	-	-	-	-	-	-	-	-	-	-	Alginate_lyase2
Pz_hap1_023376-RA	102107.XP_008237848.1	1.18e-115	332.0	COG0526@1|root,KOG0910@2759|Eukaryota,37UFW@33090|Viridiplantae,3GIWR@35493|Streptophyta,4JPEK@91835|fabids	35493|Streptophyta	O	Thioredoxin Y1	-	GO:0003674,GO:0003824,GO:0004791,GO:0005575,GO:0005622,GO:0005623,GO:0005737,GO:0006950,GO:0006979,GO:0008047,GO:0008150,GO:0008152,GO:0009507,GO:0009532,GO:0009536,GO:0009570,GO:0009636,GO:0009987,GO:0015035,GO:0015036,GO:0016209,GO:0016491,GO:0016651,GO:0016667,GO:0016668,GO:0016671,GO:0019725,GO:0030234,GO:0033554,GO:0034599,GO:0042221,GO:0042592,GO:0043085,GO:0043226,GO:0043227,GO:0043229,GO:…	-	-	-	-	-	-	-	-	-	-	Thioredoxin
Pz_hap1_023377-RA	102107.XP_008237849.1	0.0	879.0	KOG3058@1|root,KOG3058@2759|Eukaryota,37INF@33090|Viridiplantae,3G9RA@35493|Streptophyta,4JK0U@91835|fabids	35493|Streptophyta	S	PAP2 superfamily C-terminal	-	-	-	ko:K11426	-	-	-	-	ko00000,ko03036	-	-	-	PAP2_C
Pz_hap1_023373-RA	3760.EMJ01522	0.0	1096.0	KOG0495@1|root,KOG0495@2759|Eukaryota,37MES@33090|Viridiplantae,3GGG5@35493|Streptophyta,4JM61@91835|fabids	35493|Streptophyta	A	pre-mRNA-processing factor	-	GO:0000244,GO:0000375,GO:0000377,GO:0000387,GO:0000398,GO:0003674,GO:0003676,GO:0003712,GO:0003713,GO:0003723,GO:0005102,GO:0005488,GO:0005515,GO:0005575,GO:0005622,GO:0005623,GO:0005634,GO:0005654,GO:0005681,GO:0005682,GO:0005684,GO:0006139,GO:0006259,GO:0006304,GO:0006305,GO:0006306,GO:0006355,GO:0006357,GO:0006396,GO:0006397,GO:0006403,GO:0006725,GO:0006807,GO:0006950,GO:0007275,GO:0008134,GO:…	-	ko:K12855	ko03040,map03040	M00354	-	-	ko00000,ko00001,ko00002,ko03041	-	-	-	PRP1_N,TPR_14,TPR_16,TPR_19,TPR_8,ubiquitin
Pz_hap1_023372-RA	3760.EMJ02498	2.44e-67	211.0	2BPZB@1|root,2S1T2@2759|Eukaryota,37VP5@33090|Viridiplantae,3GJHE@35493|Streptophyta	35493|Streptophyta	S	Abscisic stress-ripening protein	-	GO:0001101,GO:0003674,GO:0005488,GO:0005515,GO:0005575,GO:0005622,GO:0005623,GO:0005634,GO:0006950,GO:0008150,GO:0008270,GO:0009414,GO:0009415,GO:0009628,GO:0010035,GO:0032991,GO:0042221,GO:0042802,GO:0042803,GO:0043167,GO:0043169,GO:0043226,GO:0043227,GO:0043229,GO:0043231,GO:0044424,GO:0044464,GO:0046872,GO:0046914,GO:0046983,GO:0050896,GO:1901700	-	-	-	-	-	-	-	-	-	-	ABA_WDS
Pz_hap1_023371-RA	3760.EMJ03070	4.43e-39	144.0	2BPZB@1|root,2S1T2@2759|Eukaryota,37VP5@33090|Viridiplantae,3GJHE@35493|Streptophyta,4JU5T@91835|fabids	35493|Streptophyta	S	ABA/WDS induced protein	-	GO:0001101,GO:0003674,GO:0005488,GO:0005515,GO:0005575,GO:0005622,GO:0005623,GO:0005634,GO:0006950,GO:0008150,GO:0008270,GO:0009414,GO:0009415,GO:0009628,GO:0010035,GO:0032991,GO:0042221,GO:0042802,GO:0042803,GO:0043167,GO:0043169,GO:0043226,GO:0043227,GO:0043229,GO:0043231,GO:0044424,GO:0044464,GO:0046872,GO:0046914,GO:0046983,GO:0050896,GO:1901700	-	-	-	-	-	-	-	-	-	-	ABA_WDS
Pz_hap1_023375-RA	102107.XP_008237847.1	0.0	1331.0	2CN1Y@1|root,2QTE7@2759|Eukaryota,37S2S@33090|Viridiplantae,3G8UQ@35493|Streptophyta,4JFIZ@91835|fabids	35493|Streptophyta	S	Protein SET DOMAIN GROUP	-	-	-	ko:K11426	-	-	-	-	ko00000,ko03036	-	-	-	SET
Pz_hap1_023365-RA	3760.EMJ01262	5.94e-66	218.0	COG4886@1|root,2R41B@2759|Eukaryota,37TDP@33090|Viridiplantae,3GCY2@35493|Streptophyta	35493|Streptophyta	S	TMV resistance protein N-like	-	-	-	-	-	-	-	-	-	-	-	-	LRR_3,NB-ARC,TIR
Pz_hap1_023366-RA	102107.XP_008237566.1	6.92e-131	392.0	COG4886@1|root,2R41B@2759|Eukaryota,37TDP@33090|Viridiplantae,3GCY2@35493|Streptophyta	35493|Streptophyta	S	TMV resistance protein N-like	-	-	-	-	-	-	-	-	-	-	-	-	LRR_3,NB-ARC,TIR
Pz_hap1_023370-RA	102107.XP_008245549.1	3.46e-76	229.0	2CHJP@1|root,2S3PF@2759|Eukaryota,37VYB@33090|Viridiplantae,3GK1K@35493|Streptophyta	35493|Streptophyta	S	Egg cell-secreted protein	-	-	-	-	-	-	-	-	-	-	-	-	Prolamin_like
Pz_hap1_023369-RA	102107.XP_008237567.1	3.19e-49	159.0	2CHJP@1|root,2S3PF@2759|Eukaryota,37VYB@33090|Viridiplantae,3GK1K@35493|Streptophyta	35493|Streptophyta	S	Egg cell-secreted protein	-	-	-	-	-	-	-	-	-	-	-	-	Prolamin_like
Pz_hap1_023374-RA	3656.XP_008443147.1	2.63e-12	64.3	2E6DZ@1|root,2SD43@2759|Eukaryota,37XGB@33090|Viridiplantae,3GM5E@35493|Streptophyta,4JV8X@91835|fabids	35493|Streptophyta	S	Encoded by	-	-	-	-	-	-	-	-	-	-	-	-	-
Pz_hap1_023379-RA	102107.XP_008237851.1	8.15e-142	403.0	28T1K@1|root,2QZRP@2759|Eukaryota,37MTK@33090|Viridiplantae,3GE6V@35493|Streptophyta,4JG2K@91835|fabids	35493|Streptophyta	S	Citrate-binding protein-like	-	-	-	-	-	-	-	-	-	-	-	-	Alginate_lyase2
Pz_hap1_023381-RA	102107.XP_008237854.1	2.33e-244	674.0	COG2801@1|root,KOG0017@2759|Eukaryota,37UVQ@33090|Viridiplantae	33090|Viridiplantae	L	Gag protease polyprotein	-	-	-	-	-	-	-	-	-	-	-	-	RVP_2,Retrotrans_gag,zf-CCHC
Pz_hap1_023388-RA	3760.EMJ17685	1.16e-35	126.0	2D4YN@1|root,2SWR6@2759|Eukaryota,381VK@33090|Viridiplantae,3GRMI@35493|Streptophyta,4JV5F@91835|fabids	35493|Streptophyta	S	Reverse transcriptase-like	-	-	-	-	-	-	-	-	-	-	-	-	RVT_3
Pz_hap1_023383-RA	3760.EMJ00220	2.52e-242	668.0	28NQD@1|root,2QSPN@2759|Eukaryota,37MQI@33090|Viridiplantae,3G84N@35493|Streptophyta,4JNE5@91835|fabids	35493|Streptophyta	S	Protein of unknown function (DUF677)	-	-	-	-	-	-	-	-	-	-	-	-	DUF677
Pz_hap1_023380-RA	102107.XP_008237852.1	0.0	880.0	KOG1192@1|root,KOG1192@2759|Eukaryota,37PAY@33090|Viridiplantae,3GBI4@35493|Streptophyta,4JGI7@91835|fabids	35493|Streptophyta	CG	Sterol 3-beta-glucosyltransferase	-	GO:0000003,GO:0003006,GO:0003674,GO:0003824,GO:0005575,GO:0005622,GO:0005623,GO:0005737,GO:0005773,GO:0005774,GO:0006629,GO:0007275,GO:0008150,GO:0008152,GO:0008194,GO:0008202,GO:0009058,GO:0009791,GO:0009812,GO:0009813,GO:0009845,GO:0010154,GO:0010214,GO:0015020,GO:0016020,GO:0016125,GO:0016740,GO:0016757,GO:0016758,GO:0016906,GO:0022414,GO:0031090,GO:0032501,GO:0032502,GO:0035251,GO:0043226,GO:…	2.4.1.173	ko:K05841	-	-	-	-	ko00000,ko01000,ko01003	-	GT1	-	Glyco_transf_28,UDPGT
Pz_hap1_023382-RA	102107.XP_008237856.1	0.0	1127.0	COG0318@1|root,KOG1176@2759|Eukaryota,37NZS@33090|Viridiplantae,3G7PF@35493|Streptophyta,4JFSU@91835|fabids	35493|Streptophyta	I	acyl-activating enzyme 1	-	GO:0005575,GO:0005622,GO:0005623,GO:0005737,GO:0005777,GO:0042579,GO:0043226,GO:0043227,GO:0043229,GO:0043231,GO:0044424,GO:0044444,GO:0044464	-	ko:K00666	-	-	-	-	ko00000,ko01000,ko01004	-	-	-	AMP-binding,AMP-binding_C
Pz_hap1_023386-RA	3760.EMJ01348	3.6e-50	161.0	2CHJP@1|root,2S3PF@2759|Eukaryota,37VYB@33090|Viridiplantae,3GK1K@35493|Streptophyta	35493|Streptophyta	S	Egg cell-secreted protein	-	-	-	-	-	-	-	-	-	-	-	-	Prolamin_like
Pz_hap1_023385-RA	102107.XP_008237565.1	3.5e-148	451.0	COG4886@1|root,2R41B@2759|Eukaryota,37TDP@33090|Viridiplantae,3GCY2@35493|Streptophyta	35493|Streptophyta	S	TMV resistance protein N-like	-	-	-	-	-	-	-	-	-	-	-	-	LRR_3,NB-ARC,TIR
Pz_hap1_023387-RA	3760.EMJ00254	1.36e-82	253.0	KOG1075@1|root,KOG1075@2759|Eukaryota	2759|Eukaryota	E	Ribonuclease H protein	-	-	-	-	-	-	-	-	-	-	-	-	RVT_1,RVT_3,zf-RVT
Pz_hap1_023390-RA	3760.EMJ11920	1.71e-27	110.0	COG0631@1|root,KOG1379@2759|Eukaryota,37U5H@33090|Viridiplantae,3GHV5@35493|Streptophyta	35493|Streptophyta	T	Protein phosphatase 2C 55	-	GO:0005575,GO:0005622,GO:0005623,GO:0005737,GO:0009507,GO:0009532,GO:0009536,GO:0009570,GO:0043226,GO:0043227,GO:0043229,GO:0043231,GO:0044422,GO:0044424,GO:0044434,GO:0044435,GO:0044444,GO:0044446,GO:0044464	3.1.3.16	ko:K17508	-	-	-	-	ko00000,ko01000,ko01009	-	-	-	SpoIIE
Pz_hap1_023384-RA	102107.XP_008245549.1	6.82e-67	206.0	2CHJP@1|root,2S3PF@2759|Eukaryota,37VYB@33090|Viridiplantae,3GK1K@35493|Streptophyta	35493|Streptophyta	S	Egg cell-secreted protein	-	-	-	-	-	-	-	-	-	-	-	-	Prolamin_like
Pz_hap1_023389-RA	102107.XP_008245549.1	3.41e-54	173.0	2CHJP@1|root,2S3PF@2759|Eukaryota,37VYB@33090|Viridiplantae,3GK1K@35493|Streptophyta	35493|Streptophyta	S	Egg cell-secreted protein	-	-	-	-	-	-	-	-	-	-	-	-	Prolamin_like
Pz_hap1_023396-RA	102107.XP_008237571.1	6e-316	864.0	COG0071@1|root,KOG0710@2759|Eukaryota,37VI5@33090|Viridiplantae,3GJIE@35493|Streptophyta,4JTTQ@91835|fabids	35493|Streptophyta	O	Belongs to the small heat shock protein (HSP20) family	-	-	-	-	-	-	-	-	-	-	-	-	HSP20
Pz_hap1_023392-RA	102107.XP_008237868.1	0.0	1592.0	COG0642@1|root,KOG0519@2759|Eukaryota,37KWP@33090|Viridiplantae,3GB9R@35493|Streptophyta,4JHH8@91835|fabids	35493|Streptophyta	T	Histidine kinase	-	GO:0003674,GO:0003824,GO:0004672,GO:0004673,GO:0005488,GO:0005515,GO:0005575,GO:0005623,GO:0005886,GO:0005911,GO:0006464,GO:0006468,GO:0006793,GO:0006796,GO:0006807,GO:0007154,GO:0007165,GO:0007275,GO:0008150,GO:0008152,GO:0009506,GO:0009553,GO:0009719,GO:0009725,GO:0009735,GO:0009736,GO:0009755,GO:0009888,GO:0009987,GO:0010033,GO:0010087,GO:0016020,GO:0016301,GO:0016310,GO:0016740,GO:0016772,GO:…	-	-	-	-	-	-	-	-	-	-	HATPase_c,HisKA,Response_reg
Pz_hap1_023393-RA	102107.XP_008237569.1	3.79e-156	451.0	2C7YN@1|root,2RXGY@2759|Eukaryota,37U1B@33090|Viridiplantae,3GH4T@35493|Streptophyta,4JNTZ@91835|fabids	35493|Streptophyta	K	G-box-binding factor 4-like	-	GO:0003674,GO:0003676,GO:0003677,GO:0003700,GO:0005488,GO:0005575,GO:0005622,GO:0005623,GO:0005634,GO:0006355,GO:0008150,GO:0009787,GO:0009789,GO:0009889,GO:0009891,GO:0009893,GO:0009966,GO:0009967,GO:0010468,GO:0010556,GO:0010557,GO:0010604,GO:0010628,GO:0010646,GO:0010647,GO:0019219,GO:0019222,GO:0023051,GO:0023056,GO:0031323,GO:0031325,GO:0031326,GO:0031328,GO:0043226,GO:0043227,GO:0043229,GO:…	-	ko:K14432	ko04075,map04075	-	-	-	ko00000,ko00001,ko03000	-	-	-	bZIP_1
Pz_hap1_023398-RA	102107.XP_008237572.1	5.4e-276	753.0	28PB3@1|root,2QVYF@2759|Eukaryota,37K8D@33090|Viridiplantae,3GE60@35493|Streptophyta,4JE7C@91835|fabids	35493|Streptophyta	S	WD40 repeats	-	-	-	-	-	-	-	-	-	-	-	-	-
Pz_hap1_023397-RA	3760.EMJ01139	9.39e-239	661.0	28IHX@1|root,2QQUT@2759|Eukaryota,37M8V@33090|Viridiplantae,3GDWN@35493|Streptophyta,4JMCJ@91835|fabids	35493|Streptophyta	S	UPF0496 protein	-	-	-	-	-	-	-	-	-	-	-	-	BPS1
Pz_hap1_023394-RA	102107.XP_008237570.1	5.73e-111	326.0	2918F@1|root,2R84B@2759|Eukaryota,37TGQ@33090|Viridiplantae,3GIF6@35493|Streptophyta,4JP2X@91835|fabids	35493|Streptophyta	-	-	-	-	-	-	-	-	-	-	-	-	-	-	-
Pz_hap1_023391-RA	3760.EMJ17140	1.85e-25	99.8	KOG3061@1|root,KOG3061@2759|Eukaryota,37U04@33090|Viridiplantae,3GHX3@35493|Streptophyta,4JPQZ@91835|fabids	35493|Streptophyta	O	cyclin-B1-2-like	-	-	-	ko:K11599	ko03050,map03050	-	-	-	ko00000,ko00001,ko03051	-	-	-	UMP1
Pz_hap1_023404-RA	3760.EMJ01861	1.15e-98	301.0	COG0666@1|root,KOG0504@2759|Eukaryota,37T9Q@33090|Viridiplantae,3GF4J@35493|Streptophyta	35493|Streptophyta	L	ankyrin repeat-containing protein	-	-	-	-	-	-	-	-	-	-	-	-	Ank_2,Ank_4,PGG
Pz_hap1_023399-RA	3760.EMJ02732	6.34e-90	263.0	COG0096@1|root,KOG1754@2759|Eukaryota,37UNF@33090|Viridiplantae,3GIUQ@35493|Streptophyta,4JPIW@91835|fabids	35493|Streptophyta	J	RIBOSOMAL protein	-	GO:0003674,GO:0003735,GO:0005198,GO:0005575,GO:0005622,GO:0005623,GO:0005737,GO:0005739,GO:0005773,GO:0005829,GO:0005840,GO:0005844,GO:0015935,GO:0022626,GO:0022627,GO:0032991,GO:0042788,GO:0043226,GO:0043227,GO:0043228,GO:0043229,GO:0043231,GO:0043232,GO:0044391,GO:0044422,GO:0044424,GO:0044444,GO:0044445,GO:0044446,GO:0044464,GO:1990904	-	ko:K02957	ko03010,map03010	M00177	-	-	br01610,ko00000,ko00001,ko00002,ko03011	-	-	-	Ribosomal_S8
Pz_hap1_023433-RA	3760.EMJ01579	4.41e-156	439.0	KOG3215@1|root,KOG3215@2759|Eukaryota,37S7Z@33090|Viridiplantae,3GC5X@35493|Streptophyta,4JG73@91835|fabids	35493|Streptophyta	S	THO complex subunit	-	GO:0000346,GO:0000347,GO:0000445,GO:0000781,GO:0005575,GO:0005622,GO:0005623,GO:0005634,GO:0005694,GO:0006403,GO:0006405,GO:0006406,GO:0006611,GO:0006810,GO:0006886,GO:0006913,GO:0008104,GO:0008150,GO:0008152,GO:0010467,GO:0015031,GO:0015833,GO:0015931,GO:0031503,GO:0032991,GO:0033036,GO:0034613,GO:0042886,GO:0043170,GO:0043226,GO:0043227,GO:0043228,GO:0043229,GO:0043231,GO:0043232,GO:0044422,GO:…	-	ko:K13176	ko03013,map03013	M00405,M00406	-	-	ko00000,ko00001,ko00002,ko03019,ko03041	-	-	-	THOC7
Pz_hap1_023439-RA	102107.XP_008237599.1	1.07e-21	90.1	KOG3215@1|root,KOG3215@2759|Eukaryota,37S7Z@33090|Viridiplantae,3GC5X@35493|Streptophyta,4JG73@91835|fabids	35493|Streptophyta	S	THO complex subunit	-	GO:0000346,GO:0000347,GO:0000445,GO:0000781,GO:0005575,GO:0005622,GO:0005623,GO:0005634,GO:0005694,GO:0006403,GO:0006405,GO:0006406,GO:0006611,GO:0006810,GO:0006886,GO:0006913,GO:0008104,GO:0008150,GO:0008152,GO:0010467,GO:0015031,GO:0015833,GO:0015931,GO:0031503,GO:0032991,GO:0033036,GO:0034613,GO:0042886,GO:0043170,GO:0043226,GO:0043227,GO:0043228,GO:0043229,GO:0043231,GO:0043232,GO:0044422,GO:…	-	ko:K13176	ko03013,map03013	M00405,M00406	-	-	ko00000,ko00001,ko00002,ko03019,ko03041	-	-	-	THOC7
Pz_hap1_023447-RA	102107.XP_008237599.1	2.85e-47	157.0	KOG3215@1|root,KOG3215@2759|Eukaryota,37S7Z@33090|Viridiplantae,3GC5X@35493|Streptophyta,4JG73@91835|fabids	35493|Streptophyta	S	THO complex subunit	-	GO:0000346,GO:0000347,GO:0000445,GO:0000781,GO:0005575,GO:0005622,GO:0005623,GO:0005634,GO:0005694,GO:0006403,GO:0006405,GO:0006406,GO:0006611,GO:0006810,GO:0006886,GO:0006913,GO:0008104,GO:0008150,GO:0008152,GO:0010467,GO:0015031,GO:0015833,GO:0015931,GO:0031503,GO:0032991,GO:0033036,GO:0034613,GO:0042886,GO:0043170,GO:0043226,GO:0043227,GO:0043228,GO:0043229,GO:0043231,GO:0043232,GO:0044422,GO:…	-	ko:K13176	ko03013,map03013	M00405,M00406	-	-	ko00000,ko00001,ko00002,ko03019,ko03041	-	-	-	THOC7
Pz_hap1_023445-RA	102107.XP_008237599.1	2.57e-86	262.0	KOG3215@1|root,KOG3215@2759|Eukaryota,37S7Z@33090|Viridiplantae,3GC5X@35493|Streptophyta,4JG73@91835|fabids	35493|Streptophyta	S	THO complex subunit	-	GO:0000346,GO:0000347,GO:0000445,GO:0000781,GO:0005575,GO:0005622,GO:0005623,GO:0005634,GO:0005694,GO:0006403,GO:0006405,GO:0006406,GO:0006611,GO:0006810,GO:0006886,GO:0006913,GO:0008104,GO:0008150,GO:0008152,GO:0010467,GO:0015031,GO:0015833,GO:0015931,GO:0031503,GO:0032991,GO:0033036,GO:0034613,GO:0042886,GO:0043170,GO:0043226,GO:0043227,GO:0043228,GO:0043229,GO:0043231,GO:0043232,GO:0044422,GO:…	-	ko:K13176	ko03013,map03013	M00405,M00406	-	-	ko00000,ko00001,ko00002,ko03019,ko03041	-	-	-	THOC7
Pz_hap1_023459-RA	3760.EMJ00416	2.13e-158	444.0	2BYKQ@1|root,2QQ4A@2759|Eukaryota,37KIT@33090|Viridiplantae,3G7XG@35493|Streptophyta,4JH18@91835|fabids	35493|Streptophyta	S	Germin-like protein subfamily 1 member	-	-	-	-	-	-	-	-	-	-	-	-	Cupin_1
Pz_hap1_023458-RA	3760.EMJ02762	1.14e-158	445.0	2BYKQ@1|root,2QQ4A@2759|Eukaryota,37KIT@33090|Viridiplantae,3G7XG@35493|Streptophyta,4JH18@91835|fabids	35493|Streptophyta	S	Germin-like protein subfamily 1 member	-	-	-	-	-	-	-	-	-	-	-	-	Cupin_1
Pz_hap1_023455-RA	3760.EMJ00416	1.4e-163	457.0	2BYKQ@1|root,2QQ4A@2759|Eukaryota,37KIT@33090|Viridiplantae,3G7XG@35493|Streptophyta,4JH18@91835|fabids	35493|Streptophyta	S	Germin-like protein subfamily 1 member	-	-	-	-	-	-	-	-	-	-	-	-	Cupin_1
Pz_hap1_023456-RA	102107.XP_008243694.1	3.93e-159	455.0	2BYKQ@1|root,2QQ4A@2759|Eukaryota,37KIT@33090|Viridiplantae,3G7XG@35493|Streptophyta,4JH18@91835|fabids	35493|Streptophyta	S	Germin-like protein subfamily 1 member	-	-	-	-	-	-	-	-	-	-	-	-	Cupin_1
Pz_hap1_023461-RA	3760.EMJ00605	4.88e-139	395.0	2BYKQ@1|root,2QQ4A@2759|Eukaryota,37KIT@33090|Viridiplantae,3G7XG@35493|Streptophyta,4JH18@91835|fabids	35493|Streptophyta	S	Germin-like protein subfamily 1 member	-	-	-	-	-	-	-	-	-	-	-	-	Cupin_1
Pz_hap1_023473-RA	3760.EMJ02834	4.17e-55	172.0	2BXFX@1|root,2SBZI@2759|Eukaryota,37XRS@33090|Viridiplantae,3GM2P@35493|Streptophyta,4JR6E@91835|fabids	35493|Streptophyta	-	-	-	-	-	-	-	-	-	-	-	-	-	-	-
Pz_hap1_023486-RA	3760.EMJ14135	1.25e-66	206.0	KOG4585@1|root,KOG4585@2759|Eukaryota	2759|Eukaryota	B	nuclease activity	-	-	-	-	-	-	-	-	-	-	-	-	-
Pz_hap1_023506-RA	102107.XP_008237674.1	9.6e-162	453.0	28JB2@1|root,2QTYV@2759|Eukaryota,37S5F@33090|Viridiplantae,3GI5I@35493|Streptophyta,4JRTJ@91835|fabids	35493|Streptophyta	S	PDDEXK-like family of unknown function	-	-	-	-	-	-	-	-	-	-	-	-	PDDEXK_6
Pz_hap1_023499-RA	102107.XP_008237644.1	7.53e-309	853.0	COG0666@1|root,KOG0504@2759|Eukaryota,37T9Q@33090|Viridiplantae,3GF4J@35493|Streptophyta,4JMRW@91835|fabids	35493|Streptophyta	L	Ankyrin repeat-containing protein At3g12360-like	-	-	-	-	-	-	-	-	-	-	-	-	Ank_2,Ank_4,PGG
Pz_hap1_023515-RA	102107.XP_008237681.1	2.52e-127	369.0	29JGB@1|root,2RSQP@2759|Eukaryota,37TK4@33090|Viridiplantae,3GHSD@35493|Streptophyta,4JPQ4@91835|fabids	35493|Streptophyta	S	proline-rich receptor-like protein kinase	-	-	-	-	-	-	-	-	-	-	-	-	-
Pz_hap1_023523-RA	3760.EMJ26290	1.48e-103	305.0	KOG4585@1|root,KOG4585@2759|Eukaryota,37K76@33090|Viridiplantae,3GAQ9@35493|Streptophyta,4JU1X@91835|fabids	35493|Streptophyta	L	DDE superfamily endonuclease	-	-	-	-	-	-	-	-	-	-	-	-	DDE_Tnp_4
Pz_hap1_023525-RA	3760.EMJ26290	1.56e-105	310.0	KOG4585@1|root,KOG4585@2759|Eukaryota,37K76@33090|Viridiplantae,3GAQ9@35493|Streptophyta,4JU1X@91835|fabids	35493|Streptophyta	L	DDE superfamily endonuclease	-	-	-	-	-	-	-	-	-	-	-	-	DDE_Tnp_4
Pz_hap1_023533-RA	102107.XP_008237695.1	5.07e-167	469.0	KOG1623@1|root,KOG1623@2759|Eukaryota,37I7C@33090|Viridiplantae,3G79V@35493|Streptophyta,4JFCG@91835|fabids	35493|Streptophyta	U	Mediates both low-affinity uptake and efflux of sugar across the membrane	-	GO:0003674,GO:0005215,GO:0005575,GO:0005622,GO:0005623,GO:0005737,GO:0005783,GO:0005789,GO:0005886,GO:0005887,GO:0006810,GO:0008150,GO:0008643,GO:0009987,GO:0012505,GO:0015144,GO:0016020,GO:0016021,GO:0016043,GO:0022607,GO:0022857,GO:0031224,GO:0031226,GO:0031984,GO:0034219,GO:0042175,GO:0043226,GO:0043227,GO:0043229,GO:0043231,GO:0043933,GO:0044085,GO:0044422,GO:0044424,GO:0044425,GO:0044432,GO:…	-	ko:K15382	-	-	-	-	ko00000,ko02000	9.A.58.1	-	-	MtN3_slv
Pz_hap1_023559-RA	102107.XP_008237722.1	2.59e-277	758.0	COG0040@1|root,KOG2831@2759|Eukaryota,37SEA@33090|Viridiplantae,3GA5H@35493|Streptophyta,4JK6X@91835|fabids	35493|Streptophyta	E	ATP phosphoribosyltransferase	-	GO:0000105,GO:0003674,GO:0003824,GO:0003879,GO:0005575,GO:0005622,GO:0005623,GO:0005737,GO:0006082,GO:0006520,GO:0006547,GO:0006725,GO:0006807,GO:0008150,GO:0008152,GO:0008652,GO:0009058,GO:0009507,GO:0009532,GO:0009536,GO:0009570,GO:0009987,GO:0016053,GO:0016740,GO:0016757,GO:0016763,GO:0018130,GO:0019438,GO:0019752,GO:0034641,GO:0043226,GO:0043227,GO:0043229,GO:0043231,GO:0043436,GO:0044237,GO:…	2.4.2.17	ko:K00765	ko00340,ko01100,ko01110,ko01230,map00340,map01100,map01110,map01230	M00026	R01071	RC02819,RC03200	ko00000,ko00001,ko00002,ko01000	-	-	-	HisG,HisG_C
Pz_hap1_023565-RA	102107.XP_008237722.1	1.13e-140	409.0	COG0040@1|root,KOG2831@2759|Eukaryota,37SEA@33090|Viridiplantae,3GA5H@35493|Streptophyta,4JK6X@91835|fabids	35493|Streptophyta	E	ATP phosphoribosyltransferase	-	GO:0000105,GO:0003674,GO:0003824,GO:0003879,GO:0005575,GO:0005622,GO:0005623,GO:0005737,GO:0006082,GO:0006520,GO:0006547,GO:0006725,GO:0006807,GO:0008150,GO:0008152,GO:0008652,GO:0009058,GO:0009507,GO:0009532,GO:0009536,GO:0009570,GO:0009987,GO:0016053,GO:0016740,GO:0016757,GO:0016763,GO:0018130,GO:0019438,GO:0019752,GO:0034641,GO:0043226,GO:0043227,GO:0043229,GO:0043231,GO:0043436,GO:0044237,GO:…	2.4.2.17	ko:K00765	ko00340,ko01100,ko01110,ko01230,map00340,map01100,map01110,map01230	M00026	R01071	RC02819,RC03200	ko00000,ko00001,ko00002,ko01000	-	-	-	HisG,HisG_C
Pz_hap1_023575-RA	3750.XP_008358409.1	4.84e-22	89.0	KOG1075@1|root,KOG1075@2759|Eukaryota	2759|Eukaryota	E	Ribonuclease H protein	-	-	-	-	-	-	-	-	-	-	-	-	RVT_3
Pz_hap1_023602-RA	102107.XP_008244573.1	0.0	1667.0	KOG4658@1|root,KOG4658@2759|Eukaryota,37R5S@33090|Viridiplantae,3GBRE@35493|Streptophyta,4JRDR@91835|fabids	35493|Streptophyta	T	Belongs to the disease resistance NB-LRR family	-	-	-	ko:K13457	ko04626,map04626	-	-	-	ko00000,ko00001	-	-	-	NB-ARC
Pz_hap1_023605-RA	102107.XP_008244610.1	0.0	1632.0	KOG4658@1|root,KOG4658@2759|Eukaryota,37R5S@33090|Viridiplantae,3GBRE@35493|Streptophyta,4JRDR@91835|fabids	35493|Streptophyta	T	Belongs to the disease resistance NB-LRR family	-	-	-	ko:K13457	ko04626,map04626	-	-	-	ko00000,ko00001	-	-	-	NB-ARC
Pz_hap1_023607-RA	102107.XP_008244572.1	0.0	1626.0	KOG4658@1|root,KOG4658@2759|Eukaryota,37R5S@33090|Viridiplantae,3GBRE@35493|Streptophyta,4JRDR@91835|fabids	35493|Streptophyta	T	Belongs to the disease resistance NB-LRR family	-	-	-	ko:K13457	ko04626,map04626	-	-	-	ko00000,ko00001	-	-	-	NB-ARC
Pz_hap1_023647-RA	3750.XP_008356841.1	1.98e-46	160.0	KOG4585@1|root,KOG4585@2759|Eukaryota,37K76@33090|Viridiplantae,3GAQ9@35493|Streptophyta,4JU1X@91835|fabids	35493|Streptophyta	L	DDE superfamily endonuclease	-	-	-	-	-	-	-	-	-	-	-	-	DDE_Tnp_4
Pz_hap1_023633-RA	102107.XP_008237754.1	0.0	1753.0	COG0460@1|root,2QQBK@2759|Eukaryota,37I0M@33090|Viridiplantae,3G9XD@35493|Streptophyta,4JE41@91835|fabids	35493|Streptophyta	E	Bifunctional aspartokinase homoserine dehydrogenase	AKHSDH1	GO:0003674,GO:0003824,GO:0004072,GO:0004412,GO:0005575,GO:0005622,GO:0005623,GO:0005737,GO:0006082,GO:0006520,GO:0006793,GO:0006796,GO:0006807,GO:0008150,GO:0008152,GO:0008652,GO:0009058,GO:0009069,GO:0009070,GO:0009090,GO:0009092,GO:0009507,GO:0009532,GO:0009536,GO:0009570,GO:0009987,GO:0016053,GO:0016301,GO:0016310,GO:0016491,GO:0016614,GO:0016616,GO:0016740,GO:0016772,GO:0016774,GO:0019202,GO:…	1.1.1.3,2.7.2.4	ko:K12524	ko00260,ko00261,ko00270,ko00300,ko01100,ko01110,ko01120,ko01130,ko01230,map00260,map00261,map00270,map00300,map01100,map01110,map01120,map01130,map01230	M00016,M00017,M00018,M00526,M00527	R00480,R01773,R01775	RC00002,RC00043,RC00087	ko00000,ko00001,ko00002,ko01000	-	-	-	AA_kinase,ACT,ACT_7,Homoserine_dh,NAD_binding_3
Pz_hap1_026476-RA	102107.XP_008222896.1	8.63e-66	210.0	KOG1075@1|root,KOG1075@2759|Eukaryota,37ZQ4@33090|Viridiplantae,3GK8S@35493|Streptophyta,4JUX8@91835|fabids	35493|Streptophyta	S	Domain of unknown function (DUF4283)	-	-	-	-	-	-	-	-	-	-	-	-	DUF4283,zf-CCHC_4
Pz_hap1_012533-RA	102107.XP_008224649.1	9.16e-116	337.0	COG5250@1|root,KOG2351@2759|Eukaryota,37TU6@33090|Viridiplantae,3GGXT@35493|Streptophyta,4JP7M@91835|fabids	35493|Streptophyta	K	DNA-directed RNA polymerases IV and V subunit	-	-	-	ko:K03012	ko00230,ko00240,ko01100,ko03020,ko05016,ko05169,map00230,map00240,map01100,map03020,map05016,map05169	M00180	R00435,R00441,R00442,R00443	RC02795	br01611,ko00000,ko00001,ko00002,ko03021,ko03400	-	-	-	RNA_pol_Rpb4
Pz_hap1_012633-RA	102107.XP_008227499.1	1.92e-122	353.0	2AWBT@1|root,2RZYD@2759|Eukaryota,37UIF@33090|Viridiplantae,3GIWI@35493|Streptophyta,4JQBQ@91835|fabids	35493|Streptophyta	-	-	-	-	-	-	-	-	-	-	-	-	-	-	-
Pz_hap1_012733-RA	102107.XP_008236839.1	2.46e-82	252.0	COG2136@1|root,KOG2781@2759|Eukaryota,37N3X@33090|Viridiplantae,3GBRS@35493|Streptophyta,4JDCU@91835|fabids	35493|Streptophyta	A	U3 small nucleolar ribonucleoprotein protein	-	-	-	ko:K14561	ko03008,map03008	-	-	-	ko00000,ko00001,ko03009	-	-	-	-
Pz_hap1_012833-RA	102107.XP_008224917.1	0.0	1377.0	2CMH1@1|root,2QQBP@2759|Eukaryota,37KZM@33090|Viridiplantae,3GBDB@35493|Streptophyta,4JI9Y@91835|fabids	35493|Streptophyta	S	Domain of unknown function (DUF4220)	-	-	-	-	-	-	-	-	-	-	-	-	DUF4220,DUF594
Pz_hap1_012841-RA	102107.XP_008224925.1	2.13e-180	521.0	COG0661@1|root,KOG1236@2759|Eukaryota,37HIM@33090|Viridiplantae,3G7EK@35493|Streptophyta,4JGEP@91835|fabids	35493|Streptophyta	S	Serine threonine-protein kinase	-	-	-	ko:K08869	-	-	-	-	ko00000,ko01001	-	-	-	ABC1
Pz_hap1_012876-RA	102107.XP_008225025.1	1.69e-36	126.0	COG5195@1|root,KOG4137@2759|Eukaryota,37UVX@33090|Viridiplantae,3GIQ6@35493|Streptophyta,4JPAB@91835|fabids	35493|Streptophyta	S	complex. Subunit	-	-	-	ko:K11667	-	-	-	-	ko00000,ko03036	-	-	-	YL1_C
Pz_hap1_012933-RA	102107.XP_008225032.1	3.11e-170	481.0	29A3S@1|root,2RH68@2759|Eukaryota,37NU4@33090|Viridiplantae,3GGXP@35493|Streptophyta,4JPJ0@91835|fabids	35493|Streptophyta	K	Dof zinc finger protein	-	-	-	-	-	-	-	-	-	-	-	-	zf-Dof
Pz_hap1_012967-RA	102107.XP_008225170.1	0.0	910.0	COG0588@1|root,KOG4197@1|root,KOG0235@2759|Eukaryota,KOG4197@2759|Eukaryota,37TGM@33090|Viridiplantae,3GF6M@35493|Streptophyta,4JESR@91835|fabids	35493|Streptophyta	G	Pentatricopeptide repeat-containing protein	-	GO:0003674,GO:0003676,GO:0003723,GO:0003824,GO:0004518,GO:0004519,GO:0005488,GO:0005575,GO:0005622,GO:0005623,GO:0006139,GO:0006725,GO:0006807,GO:0008150,GO:0008152,GO:0009451,GO:0009987,GO:0016070,GO:0016787,GO:0016788,GO:0034641,GO:0043170,GO:0043226,GO:0043227,GO:0043229,GO:0043231,GO:0043412,GO:0044237,GO:0044238,GO:0044424,GO:0044464,GO:0046483,GO:0071704,GO:0090304,GO:0090305,GO:0097159,GO:…	-	-	-	-	-	-	-	-	-	-	DYW_deaminase,PPR,PPR_2
Pz_hap1_013033-RA	102107.XP_008245361.1	0.0	1330.0	28JYJ@1|root,2QQSY@2759|Eukaryota,37PGD@33090|Viridiplantae,3G9Q4@35493|Streptophyta,4JE4N@91835|fabids	35493|Streptophyta	K	Auxin response factors (ARFs) are transcriptional factors that bind specifically to the DNA sequence 5'-TGTCTC-3' found in the auxin-responsive promoter elements (AuxREs)	ARF3	GO:0000003,GO:0001708,GO:0003006,GO:0003674,GO:0003676,GO:0003677,GO:0003700,GO:0005488,GO:0005575,GO:0005622,GO:0005623,GO:0005634,GO:0006355,GO:0007275,GO:0008150,GO:0008152,GO:0009719,GO:0009725,GO:0009733,GO:0009791,GO:0009850,GO:0009888,GO:0009889,GO:0009908,GO:0009987,GO:0010022,GO:0010033,GO:0010050,GO:0010073,GO:0010158,GO:0010468,GO:0010556,GO:0010582,GO:0010817,GO:0019219,GO:0019222,GO:…	-	ko:K14486	ko04075,map04075	-	-	-	ko00000,ko00001	-	-	-	Auxin_resp,B3
Pz_hap1_013066-RA	102107.XP_008225191.1	0.0	998.0	2CMIX@1|root,2QQG6@2759|Eukaryota,37NZ2@33090|Viridiplantae,3GH1I@35493|Streptophyta,4JS25@91835|fabids	35493|Streptophyta	S	EF-hand, calcium binding motif	-	-	-	-	-	-	-	-	-	-	-	-	EF-hand_7,Na_Ca_ex
Pz_hap1_013100-RA	102107.XP_008225285.1	0.0	911.0	COG0167@1|root,KOG1436@2759|Eukaryota,37K6A@33090|Viridiplantae,3G7TM@35493|Streptophyta,4JIUS@91835|fabids	35493|Streptophyta	F	Belongs to the dihydroorotate dehydrogenase family. Type 2 subfamily	PYRD	GO:0003674,GO:0003824,GO:0004152,GO:0005575,GO:0005622,GO:0005623,GO:0005737,GO:0005739,GO:0006139,GO:0006220,GO:0006221,GO:0006725,GO:0006753,GO:0006793,GO:0006796,GO:0006807,GO:0008150,GO:0008152,GO:0009058,GO:0009117,GO:0009165,GO:0009218,GO:0009220,GO:0009259,GO:0009260,GO:0009987,GO:0016491,GO:0016627,GO:0016635,GO:0018130,GO:0019438,GO:0019637,GO:0019693,GO:0034641,GO:0034654,GO:0043226,GO:…	1.3.5.2	ko:K00254	ko00240,ko01100,map00240,map01100	M00051	R01868	RC00051	ko00000,ko00001,ko00002,ko01000	-	-	-	DHO_dh
Pz_hap1_013133-RA	3750.XP_008367794.1	7.67e-73	239.0	KOG4585@1|root,KOG4585@2759|Eukaryota,37K76@33090|Viridiplantae,3GAQ9@35493|Streptophyta	35493|Streptophyta	L	nuclease HARBI1	-	-	-	-	-	-	-	-	-	-	-	-	DDE_Tnp_4
Pz_hap1_013157-RA	3694.POPTR_0011s06980.1	3e-43	144.0	COG1100@1|root,KOG0087@2759|Eukaryota,37IXT@33090|Viridiplantae,3G8GI@35493|Streptophyta,4JN9Y@91835|fabids	35493|Streptophyta	U	Ras-related protein	-	GO:0005575,GO:0005622,GO:0005623,GO:0005634,GO:0005737,GO:0005768,GO:0005773,GO:0005829,GO:0005886,GO:0008150,GO:0009987,GO:0012505,GO:0016020,GO:0031410,GO:0031982,GO:0042546,GO:0043226,GO:0043227,GO:0043229,GO:0043231,GO:0044085,GO:0044424,GO:0044444,GO:0044464,GO:0071554,GO:0071840,GO:0071944,GO:0097708	-	ko:K07904	ko04144,ko04961,ko04962,ko04972,map04144,map04961,map04962,map04972	-	-	-	ko00000,ko00001,ko04031,ko04131,ko04147	-	-	-	Ras
Pz_hap1_013164-RA	102107.XP_008225227.1	1.66e-310	852.0	COG0440@1|root,KOG2663@2759|Eukaryota,37MSV@33090|Viridiplantae,3G7RS@35493|Streptophyta,4JMMS@91835|fabids	35493|Streptophyta	E	Acetolactate synthase small subunit 1, chloroplastic-like	-	-	2.2.1.6	ko:K01653	ko00290,ko00650,ko00660,ko00770,ko01100,ko01110,ko01130,ko01210,ko01230,map00290,map00650,map00660,map00770,map01100,map01110,map01130,map01210,map01230	M00019,M00570	R00006,R00014,R00226,R03050,R04672,R04673,R08648	RC00027,RC00106,RC01192,RC02744,RC02893	ko00000,ko00001,ko00002,ko01000	-	-	-	ACT,ACT_5,ALS_ss_C
Pz_hap1_013149-RA	40149.OMERI06G18700.1	9.67e-21	88.6	COG1024@1|root,KOG1684@2759|Eukaryota,37RH9@33090|Viridiplantae,3GGQQ@35493|Streptophyta,3KX71@4447|Liliopsida,3IE9G@38820|Poales	35493|Streptophyta	I	Belongs to the enoyl-CoA hydratase isomerase family	-	GO:0005575,GO:0005622,GO:0005623,GO:0005737,GO:0005829,GO:0016020,GO:0044424,GO:0044444,GO:0044464	3.1.2.4	ko:K05605	ko00280,ko00410,ko00640,ko01100,ko01200,map00280,map00410,map00640,map01100,map01200	M00013	R03158,R05064	RC00004,RC00014,RC00137	ko00000,ko00001,ko00002,ko01000	-	-	-	ECH_2
Pz_hap1_013249-RA	102107.XP_008225345.1	7.74e-174	484.0	2CXZ2@1|root,2S0UX@2759|Eukaryota,37UT6@33090|Viridiplantae,3GJ8U@35493|Streptophyta,4JPU1@91835|fabids	35493|Streptophyta	-	-	-	-	-	-	-	-	-	-	-	-	-	-	-
Pz_hap1_013251-RA	225117.XP_009360861.1	1.21e-79	244.0	2D2K1@1|root,2SN5H@2759|Eukaryota,37ZKQ@33090|Viridiplantae,3GPPM@35493|Streptophyta,4JU8C@91835|fabids	35493|Streptophyta	S	Possibly involved in carbohydrate binding	-	-	-	-	-	-	-	-	-	-	-	-	X8
Pz_hap1_013254-RA	225117.XP_009360861.1	3.74e-26	102.0	2D2K1@1|root,2SN5H@2759|Eukaryota,37ZKQ@33090|Viridiplantae,3GPPM@35493|Streptophyta,4JU8C@91835|fabids	35493|Streptophyta	S	Possibly involved in carbohydrate binding	-	-	-	-	-	-	-	-	-	-	-	-	X8
Pz_hap1_013253-RA	42345.XP_008802992.1	3.22e-16	75.9	2BUBY@1|root,2S230@2759|Eukaryota,37VC4@33090|Viridiplantae,3GJCG@35493|Streptophyta,3M0H9@4447|Liliopsida	35493|Streptophyta	S	X8 domain	-	-	-	-	-	-	-	-	-	-	-	-	X8
Pz_hap1_013250-RA	3760.EMJ14917	2.3e-273	808.0	COG4886@1|root,2QTTB@2759|Eukaryota,37N6K@33090|Viridiplantae,3GFT3@35493|Streptophyta,4JJ58@91835|fabids	35493|Streptophyta	T	Belongs to the protein kinase superfamily. Ser Thr protein kinase family	FLS2	GO:0003674,GO:0003824,GO:0004672,GO:0004674,GO:0004675,GO:0004888,GO:0005575,GO:0005622,GO:0005623,GO:0005737,GO:0005768,GO:0005886,GO:0006464,GO:0006468,GO:0006793,GO:0006796,GO:0006807,GO:0006810,GO:0006897,GO:0006898,GO:0006950,GO:0006952,GO:0007154,GO:0007165,GO:0007166,GO:0007167,GO:0007178,GO:0008150,GO:0008152,GO:0009595,GO:0009605,GO:0009607,GO:0009617,GO:0009987,GO:0010359,GO:0012505,GO:…	2.7.11.1	ko:K13420	ko04016,ko04626,map04016,map04626	-	-	-	ko00000,ko00001,ko01000,ko01001	-	-	-	LRRNT_2,LRR_1,LRR_6,LRR_8,Pkinase,Pkinase_Tyr
Pz_hap1_013248-RA	102107.XP_008225347.1	3.06e-195	540.0	2CMAT@1|root,2QPU1@2759|Eukaryota,37T05@33090|Viridiplantae,3GAA5@35493|Streptophyta,4JNNM@91835|fabids	35493|Streptophyta	C	The light-harvesting complex (LHC) functions as a light receptor, it captures and delivers excitation energy to photosystems with which it is closely associated	-	GO:0003674,GO:0005488,GO:0005575,GO:0005622,GO:0005623,GO:0005737,GO:0006091,GO:0008150,GO:0008152,GO:0009314,GO:0009416,GO:0009507,GO:0009526,GO:0009532,GO:0009534,GO:0009535,GO:0009536,GO:0009570,GO:0009579,GO:0009628,GO:0009765,GO:0009768,GO:0009941,GO:0009987,GO:0010287,GO:0015979,GO:0016020,GO:0016168,GO:0019684,GO:0031409,GO:0031967,GO:0031975,GO:0031976,GO:0031984,GO:0034357,GO:0042651,GO:…	-	ko:K08912	ko00196,ko01100,map00196,map01100	-	-	-	ko00000,ko00001,ko00194	-	-	-	Chloroa_b-bind
Pz_hap1_013255-RA	3750.XP_008383501.1	1.08e-32	121.0	2D2K1@1|root,2SN5H@2759|Eukaryota,37ZKQ@33090|Viridiplantae,3GPPM@35493|Streptophyta,4JU8C@91835|fabids	35493|Streptophyta	S	Possibly involved in carbohydrate binding	-	-	-	-	-	-	-	-	-	-	-	-	X8
Pz_hap1_013233-RA	102107.XP_008225365.1	0.0	1631.0	28IZB@1|root,2QRB3@2759|Eukaryota,37I3B@33090|Viridiplantae,3G87G@35493|Streptophyta,4JIQA@91835|fabids	35493|Streptophyta	S	Protein of unknown function (DUF1296)	-	-	-	ko:K14638	-	-	-	-	ko00000,ko02000	2.A.17.3	-	-	DUF1296
Pz_hap1_013288-RA	3760.EMJ13420	6.97e-62	191.0	COG1382@1|root,KOG3478@2759|Eukaryota,37UI8@33090|Viridiplantae,3GIUV@35493|Streptophyta,4JPJI@91835|fabids	35493|Streptophyta	O	prefoldin subunit	-	GO:0003674,GO:0005488,GO:0005515,GO:0005575,GO:0005622,GO:0005623,GO:0005634,GO:0005737,GO:0006457,GO:0008150,GO:0009987,GO:0016043,GO:0016272,GO:0022607,GO:0032991,GO:0034622,GO:0043226,GO:0043227,GO:0043229,GO:0043231,GO:0043933,GO:0044085,GO:0044424,GO:0044464,GO:0051087,GO:0051131,GO:0065003,GO:0071840	-	ko:K04798	-	-	-	-	ko00000,ko03110	-	-	-	Prefoldin_2
Pz_hap1_013306-RA	3760.EMJ15831	0.0	1593.0	COG5647@1|root,KOG2167@2759|Eukaryota,37ICM@33090|Viridiplantae,3GA8A@35493|Streptophyta,4JFPM@91835|fabids	35493|Streptophyta	D	Belongs to the cullin family	-	GO:0000003,GO:0000151,GO:0000209,GO:0003006,GO:0003674,GO:0005488,GO:0005515,GO:0005575,GO:0005622,GO:0005623,GO:0005634,GO:0005737,GO:0005829,GO:0006139,GO:0006259,GO:0006281,GO:0006464,GO:0006725,GO:0006807,GO:0006950,GO:0006974,GO:0007154,GO:0007165,GO:0007275,GO:0008150,GO:0008152,GO:0009314,GO:0009416,GO:0009628,GO:0009639,GO:0009640,GO:0009648,GO:0009719,GO:0009725,GO:0009743,GO:0009755,GO:…	-	ko:K10609	ko03420,ko04120,map03420,map04120	M00385,M00386	-	-	ko00000,ko00001,ko00002,ko03400,ko04121,ko04147	-	-	-	Cullin,Cullin_Nedd8
Pz_hap1_013301-RA	102107.XP_008218817.1	1.09e-45	170.0	COG1112@1|root,KOG1801@2759|Eukaryota,37Q5R@33090|Viridiplantae,3GCMV@35493|Streptophyta,4JM4Z@91835|fabids	35493|Streptophyta	A	helicase MAGATAMA	-	GO:0000003,GO:0003006,GO:0006935,GO:0007154,GO:0007275,GO:0008150,GO:0009553,GO:0009605,GO:0009856,GO:0009875,GO:0009987,GO:0010183,GO:0022414,GO:0032501,GO:0032502,GO:0040011,GO:0042221,GO:0042330,GO:0044706,GO:0048229,GO:0048856,GO:0048868,GO:0050896,GO:0050918,GO:0051704	-	ko:K10706	-	-	-	-	ko00000,ko01000,ko03021	-	-	-	AAA_11,AAA_12
Pz_hap1_013307-RA	102107.XP_008225492.1	2.24e-55	173.0	2C641@1|root,2S7IE@2759|Eukaryota,37X4I@33090|Viridiplantae,3GKRQ@35493|Streptophyta,4JUVF@91835|fabids	35493|Streptophyta	-	-	-	-	-	-	-	-	-	-	-	-	-	-	-
Pz_hap1_013304-RA	102107.XP_008225491.1	2.42e-281	770.0	2CN6V@1|root,2QU96@2759|Eukaryota,37P2I@33090|Viridiplantae,3GC2R@35493|Streptophyta,4JJAT@91835|fabids	35493|Streptophyta	G	Belongs to the glycosyl hydrolase 17 family	-	GO:0001871,GO:0003674,GO:0003824,GO:0004553,GO:0005488,GO:0005575,GO:0005618,GO:0005623,GO:0005886,GO:0007154,GO:0008150,GO:0008422,GO:0009505,GO:0009987,GO:0015926,GO:0016020,GO:0016787,GO:0016798,GO:0030246,GO:0030247,GO:0030312,GO:0031224,GO:0031225,GO:0031226,GO:0042973,GO:0044425,GO:0044459,GO:0044464,GO:0046658,GO:0071944	-	-	-	-	-	-	-	-	-	-	Glyco_hydro_17
Pz_hap1_013302-RA	102107.XP_008225564.1	2.93e-175	488.0	KOG3260@1|root,KOG3260@2759|Eukaryota,37IDP@33090|Viridiplantae,3G86K@35493|Streptophyta,4JF24@91835|fabids	35493|Streptophyta	T	Calcyclin-binding	-	-	-	ko:K04507	ko04310,map04310	-	-	-	ko00000,ko00001	-	-	-	CS,Siah-Interact_N
Pz_hap1_013309-RA	3760.EMJ15152	6.13e-310	844.0	KOG1072@1|root,KOG1072@2759|Eukaryota,37KRI@33090|Viridiplantae,3GGS4@35493|Streptophyta,4JKMX@91835|fabids	35493|Streptophyta	S	F-box kelch-repeat protein	-	-	-	-	-	-	-	-	-	-	-	-	F-box,Kelch_1
Pz_hap1_013303-RA	102107.XP_008225489.1	1.71e-128	367.0	2A92P@1|root,2RYHJ@2759|Eukaryota,37UA5@33090|Viridiplantae,3GHVY@35493|Streptophyta,4JPTC@91835|fabids	35493|Streptophyta	S	Human Cytomegalovirus UL139 protein	-	-	-	-	-	-	-	-	-	-	-	-	HCMV_UL139
Pz_hap1_013311-RA	3750.XP_008383473.1	1.06e-16	83.6	2CY7N@1|root,2S2K5@2759|Eukaryota,37VJ5@33090|Viridiplantae,3GJH7@35493|Streptophyta,4JUAC@91835|fabids	35493|Streptophyta	S	MuDR family transposase	-	-	-	-	-	-	-	-	-	-	-	-	DBD_Tnp_Mut
Pz_hap1_013360-RA	102107.XP_008225538.1	0.0	1052.0	KOG4569@1|root,KOG4569@2759|Eukaryota,37MVV@33090|Viridiplantae,3GC87@35493|Streptophyta,4JDJS@91835|fabids	35493|Streptophyta	I	Phospholipase A1-Igamma1	-	-	-	-	-	-	-	-	-	-	-	-	Lipase_3
Pz_hap1_013356-RA	102107.XP_008225535.1	0.0	1385.0	KOG2287@1|root,KOG2287@2759|Eukaryota,37N1Y@33090|Viridiplantae,3GBPB@35493|Streptophyta,4JEUZ@91835|fabids	35493|Streptophyta	G	beta-1,3-galactosyltransferase 20	-	GO:0003674,GO:0003824,GO:0005575,GO:0005622,GO:0005623,GO:0005737,GO:0005783,GO:0005794,GO:0006029,GO:0006464,GO:0006486,GO:0006493,GO:0006807,GO:0007275,GO:0008150,GO:0008152,GO:0008378,GO:0009058,GO:0009059,GO:0009100,GO:0009101,GO:0009653,GO:0009888,GO:0009987,GO:0010015,GO:0010053,GO:0010054,GO:0010384,GO:0010404,GO:0010405,GO:0012505,GO:0016740,GO:0016757,GO:0016758,GO:0018193,GO:0018208,GO:…	-	ko:K20843	-	-	-	-	ko00000,ko01000,ko01003	-	GT31	-	Gal-bind_lectin,Galactosyl_T
Pz_hap1_013358-RA	102107.XP_008225537.1	0.0	1387.0	COG5594@1|root,KOG1134@2759|Eukaryota,37P1I@33090|Viridiplantae,3GAPK@35493|Streptophyta,4JI5F@91835|fabids	35493|Streptophyta	S	CSC1-like protein ERD4	ERD4	GO:0005575,GO:0005622,GO:0005623,GO:0005737,GO:0005773,GO:0005774,GO:0005886,GO:0005911,GO:0009506,GO:0009507,GO:0009526,GO:0009536,GO:0009941,GO:0016020,GO:0030054,GO:0031090,GO:0031967,GO:0031975,GO:0043226,GO:0043227,GO:0043229,GO:0043231,GO:0044422,GO:0044424,GO:0044434,GO:0044435,GO:0044437,GO:0044444,GO:0044446,GO:0044464,GO:0055044,GO:0071944,GO:0098588,GO:0098805	-	ko:K21989	-	-	-	-	ko00000,ko02000	-	-	-	PHM7_cyt,RSN1_7TM,RSN1_TM
Pz_hap1_013351-RA	102107.XP_008225528.1	5.76e-234	643.0	COG1235@1|root,2QWBK@2759|Eukaryota,37S3Q@33090|Viridiplantae,3GBUC@35493|Streptophyta,4JKRY@91835|fabids	35493|Streptophyta	S	Hydrolase	-	-	3.1.4.55	ko:K06167	ko00440,map00440	-	R10205	RC00296	ko00000,ko00001,ko01000	-	-	-	Lactamase_B_2
Pz_hap1_013353-RA	102107.XP_008225530.1	0.0	895.0	28N15@1|root,2RCII@2759|Eukaryota,37M5R@33090|Viridiplantae,3GF92@35493|Streptophyta,4JE98@91835|fabids	35493|Streptophyta	S	Remorin, C-terminal region	-	-	-	-	-	-	-	-	-	-	-	-	Remorin_C
Pz_hap1_013363-RA	102107.XP_008225540.1	0.0	1027.0	COG0076@1|root,KOG0628@2759|Eukaryota,37JYM@33090|Viridiplantae,3GE7B@35493|Streptophyta,4JM2I@91835|fabids	35493|Streptophyta	E	Tyrosine dopa decarboxylase	-	-	4.1.1.105,4.1.1.109,4.1.1.28	ko:K01593,ko:K22328	ko00350,ko00360,ko00380,ko00901,ko00950,ko00965,ko01100,ko01110,ko04726,ko04728,ko05030,ko05031,ko05034,map00350,map00360,map00380,map00901,map00950,map00965,map01100,map01110,map04726,map04728,map05030,map05031,map05034	M00037,M00042	R00685,R00699,R00736,R02080,R02701,R04909,R11918	RC00299	ko00000,ko00001,ko00002,ko01000,ko04147	-	-	-	Pyridoxal_deC
Pz_hap1_013362-RA	3760.EMJ13873	8.84e-200	565.0	COG0076@1|root,KOG0628@2759|Eukaryota,37JYM@33090|Viridiplantae,3GE7B@35493|Streptophyta,4JM2I@91835|fabids	35493|Streptophyta	E	Tyrosine dopa decarboxylase	-	-	4.1.1.105,4.1.1.109,4.1.1.28	ko:K01593,ko:K22328	ko00350,ko00360,ko00380,ko00901,ko00950,ko00965,ko01100,ko01110,ko04726,ko04728,ko05030,ko05031,ko05034,map00350,map00360,map00380,map00901,map00950,map00965,map01100,map01110,map04726,map04728,map05030,map05031,map05034	M00037,M00042	R00685,R00699,R00736,R02080,R02701,R04909,R11918	RC00299	ko00000,ko00001,ko00002,ko01000,ko04147	-	-	-	Pyridoxal_deC
Pz_hap1_013359-RA	102107.XP_008225539.1	0.0	1038.0	2C3EQ@1|root,2QPP3@2759|Eukaryota,37JK0@33090|Viridiplantae,3GGCE@35493|Streptophyta,4JMR5@91835|fabids	35493|Streptophyta	S	Nucleoporin protein Ndc1-Nup	-	-	-	ko:K14315	ko03013,map03013	M00427	-	-	ko00000,ko00001,ko00002,ko03019	1.I.1	-	-	Ndc1_Nup
Pz_hap1_013357-RA	3760.EMJ13676	5.95e-226	625.0	KOG3178@1|root,KOG3178@2759|Eukaryota,37PBP@33090|Viridiplantae,3GGBD@35493|Streptophyta,4JGV4@91835|fabids	35493|Streptophyta	S	Belongs to the class I-like SAM-binding methyltransferase superfamily. Cation-independent O- methyltransferase family	-	-	2.1.1.117,2.1.1.68	ko:K13066,ko:K13397	ko00940,ko00950,ko01100,ko01110,map00940,map00950,map01100,map01110	M00039	R02379,R03366,R03835,R06574,R06575,R06576,R06577	RC00003,RC00392	ko00000,ko00001,ko00002,ko01000	-	-	-	Dimerisation,Methyltransf_2
Pz_hap1_013352-RA	102107.XP_008225529.1	1.69e-182	507.0	28KVM@1|root,2QTC2@2759|Eukaryota,37P95@33090|Viridiplantae,3GB39@35493|Streptophyta,4JPN7@91835|fabids	35493|Streptophyta	-	-	-	-	-	-	-	-	-	-	-	-	-	-	-
Pz_hap1_013361-RA	102107.XP_008225580.1	8.84e-73	232.0	COG0076@1|root,KOG0628@2759|Eukaryota,37JYM@33090|Viridiplantae,3GE7B@35493|Streptophyta,4JM2I@91835|fabids	35493|Streptophyta	E	Tyrosine dopa decarboxylase	-	-	4.1.1.105,4.1.1.109,4.1.1.28	ko:K01593,ko:K22328	ko00350,ko00360,ko00380,ko00901,ko00950,ko00965,ko01100,ko01110,ko04726,ko04728,ko05030,ko05031,ko05034,map00350,map00360,map00380,map00901,map00950,map00965,map01100,map01110,map04726,map04728,map05030,map05031,map05034	M00037,M00042	R00685,R00699,R00736,R02080,R02701,R04909,R11918	RC00299	ko00000,ko00001,ko00002,ko01000,ko04147	-	-	-	Pyridoxal_deC
Pz_hap1_013366-RA	3760.EMJ14252	0.0	905.0	COG0076@1|root,KOG0628@2759|Eukaryota,37JYM@33090|Viridiplantae,3GE7B@35493|Streptophyta,4JM2I@91835|fabids	35493|Streptophyta	E	Tyrosine dopa decarboxylase	-	-	4.1.1.105,4.1.1.109,4.1.1.28	ko:K01593,ko:K22328	ko00350,ko00360,ko00380,ko00901,ko00950,ko00965,ko01100,ko01110,ko04726,ko04728,ko05030,ko05031,ko05034,map00350,map00360,map00380,map00901,map00950,map00965,map01100,map01110,map04726,map04728,map05030,map05031,map05034	M00037,M00042	R00685,R00699,R00736,R02080,R02701,R04909,R11918	RC00299	ko00000,ko00001,ko00002,ko01000,ko04147	-	-	-	Pyridoxal_deC
Pz_hap1_013354-RA	3760.EMJ14001	0.0	1743.0	28JYJ@1|root,2QSCZ@2759|Eukaryota,37P4Z@33090|Viridiplantae,3GC0T@35493|Streptophyta,4JH1U@91835|fabids	35493|Streptophyta	K	Auxin response factors (ARFs) are transcriptional factors that bind specifically to the DNA sequence 5'-TGTCTC-3' found in the auxin-responsive promoter elements (AuxREs)	-	-	-	-	-	-	-	-	-	-	-	-	AUX_IAA,Auxin_resp,B3
Pz_hap1_013355-RA	102107.XP_008225532.1	0.0	990.0	2CJ1Y@1|root,2QS8P@2759|Eukaryota,37Q71@33090|Viridiplantae,3GHI5@35493|Streptophyta,4JIN1@91835|fabids	35493|Streptophyta	S	hmr,ptac12	PTAC12	GO:0003674,GO:0003676,GO:0003677,GO:0003697,GO:0003723,GO:0003727,GO:0005488,GO:0008150,GO:0010468,GO:0019222,GO:0050789,GO:0060255,GO:0065007,GO:0097159,GO:1901363	-	-	-	-	-	-	-	-	-	-	-
Pz_hap1_013364-RA	102107.XP_008225579.1	2.42e-79	241.0	28KBI@1|root,2QSSJ@2759|Eukaryota,37JNG@33090|Viridiplantae,3GHJK@35493|Streptophyta,4JG6Y@91835|fabids	35493|Streptophyta	S	LOB domain-containing protein	-	GO:0000003,GO:0003002,GO:0003006,GO:0006355,GO:0007275,GO:0007389,GO:0008150,GO:0009653,GO:0009791,GO:0009889,GO:0009908,GO:0009954,GO:0009965,GO:0010016,GO:0010468,GO:0010556,GO:0019219,GO:0019222,GO:0022414,GO:0031323,GO:0031326,GO:0032501,GO:0032502,GO:0048366,GO:0048367,GO:0048437,GO:0048438,GO:0048441,GO:0048465,GO:0048608,GO:0048731,GO:0048827,GO:0048856,GO:0050789,GO:0050794,GO:0051171,GO:…	-	-	-	-	-	-	-	-	-	-	LOB
Pz_hap1_013365-RA	3760.EMJ13677	2.06e-64	204.0	28KBI@1|root,2QSSJ@2759|Eukaryota,37JNG@33090|Viridiplantae,3GHJK@35493|Streptophyta,4JG6Y@91835|fabids	35493|Streptophyta	S	LOB domain-containing protein	-	GO:0000003,GO:0003002,GO:0003006,GO:0006355,GO:0007275,GO:0007389,GO:0008150,GO:0009653,GO:0009791,GO:0009889,GO:0009908,GO:0009954,GO:0009965,GO:0010016,GO:0010468,GO:0010556,GO:0019219,GO:0019222,GO:0022414,GO:0031323,GO:0031326,GO:0032501,GO:0032502,GO:0048366,GO:0048367,GO:0048437,GO:0048438,GO:0048441,GO:0048465,GO:0048608,GO:0048731,GO:0048827,GO:0048856,GO:0050789,GO:0050794,GO:0051171,GO:…	-	-	-	-	-	-	-	-	-	-	LOB
Pz_hap1_013321-RA	102107.XP_008225566.1	5.32e-167	468.0	2BHQD@1|root,2S1CD@2759|Eukaryota,37VUP@33090|Viridiplantae,3GJHD@35493|Streptophyta,4JQ4W@91835|fabids	35493|Streptophyta	S	Cotton fibre expressed protein	-	-	-	-	-	-	-	-	-	-	-	-	DUF761
Pz_hap1_013317-RA	102107.XP_008225498.1	1.64e-67	206.0	2CPMS@1|root,2S434@2759|Eukaryota,37VZ8@33090|Viridiplantae,3GK9X@35493|Streptophyta,4JUQJ@91835|fabids	35493|Streptophyta	K	Divergent CCT motif	-	GO:0003674,GO:0003712,GO:0003714,GO:0005575,GO:0005622,GO:0005623,GO:0005634,GO:0006950,GO:0008150,GO:0009611,GO:0009889,GO:0009890,GO:0009892,GO:0009966,GO:0010556,GO:0010558,GO:0010605,GO:0010646,GO:0019219,GO:0019222,GO:0023051,GO:0031323,GO:0031324,GO:0031326,GO:0031327,GO:0031347,GO:0043226,GO:0043227,GO:0043229,GO:0043231,GO:0044424,GO:0044464,GO:0045934,GO:0048519,GO:0048523,GO:0048583,GO:…	-	-	-	-	-	-	-	-	-	-	CCT_2,tify
Pz_hap1_013312-RA	102107.XP_008225495.1	0.0	1180.0	COG3670@1|root,KOG1285@2759|Eukaryota,37PXF@33090|Viridiplantae,3G9JR@35493|Streptophyta,4JRMM@91835|fabids	35493|Streptophyta	Q	9-cis-epoxycarotenoid dioxygenase	NCED2	GO:0000003,GO:0001101,GO:0003006,GO:0003674,GO:0003824,GO:0005575,GO:0005622,GO:0005623,GO:0005737,GO:0006066,GO:0006082,GO:0006629,GO:0006714,GO:0006720,GO:0006721,GO:0006950,GO:0007275,GO:0008150,GO:0008152,GO:0008299,GO:0008610,GO:0009058,GO:0009414,GO:0009415,GO:0009507,GO:0009532,GO:0009534,GO:0009535,GO:0009536,GO:0009570,GO:0009579,GO:0009628,GO:0009687,GO:0009688,GO:0009791,GO:0009987,GO:…	1.13.11.51	ko:K09840	ko00906,ko01100,ko01110,map00906,map01100,map01110	M00372	R06952,R06953,R09682	RC00912,RC01690	ko00000,ko00001,ko00002,ko01000	-	-	-	RPE65
Pz_hap1_013324-RA	102107.XP_008225505.1	0.0	1197.0	KOG2190@1|root,KOG2190@2759|Eukaryota,37P34@33090|Viridiplantae,3GAP3@35493|Streptophyta,4JH5K@91835|fabids	35493|Streptophyta	A	KH domain-containing protein	-	-	-	ko:K21444	-	-	-	-	ko00000,ko03019	-	-	-	KH_1
Pz_hap1_013315-RA	102107.XP_008225497.1	5.36e-220	608.0	COG3496@1|root,2QVK6@2759|Eukaryota,37T03@33090|Viridiplantae,3GAH9@35493|Streptophyta,4JIXJ@91835|fabids	35493|Streptophyta	S	Protein of unknown function (DUF1365)	-	-	-	-	-	-	-	-	-	-	-	-	DUF1365
Pz_hap1_013325-RA	102107.XP_008225507.1	2.59e-277	759.0	28M8K@1|root,2QTRT@2759|Eukaryota,37HMA@33090|Viridiplantae,3GC0N@35493|Streptophyta,4JF6I@91835|fabids	35493|Streptophyta	S	F-box protein At5g46170-like	-	GO:0005575,GO:0005911,GO:0006810,GO:0006950,GO:0007154,GO:0007165,GO:0008150,GO:0009266,GO:0009408,GO:0009506,GO:0009628,GO:0009719,GO:0009725,GO:0009735,GO:0009736,GO:0009755,GO:0009914,GO:0009987,GO:0010033,GO:0010286,GO:0010817,GO:0023052,GO:0030054,GO:0032870,GO:0042221,GO:0050789,GO:0050794,GO:0050896,GO:0051179,GO:0051234,GO:0051716,GO:0055044,GO:0065007,GO:0065008,GO:0070887,GO:0071310,GO:…	-	-	-	-	-	-	-	-	-	-	F-box-like
Pz_hap1_013322-RA	102107.XP_008225503.1	4.58e-220	608.0	COG0265@1|root,KOG1320@2759|Eukaryota,37MFH@33090|Viridiplantae,3GH3I@35493|Streptophyta,4JKZM@91835|fabids	35493|Streptophyta	O	Protease Do-like 5	-	GO:0005575,GO:0005622,GO:0005623,GO:0005737,GO:0006091,GO:0006807,GO:0008150,GO:0008152,GO:0009507,GO:0009534,GO:0009536,GO:0009543,GO:0009579,GO:0009765,GO:0009987,GO:0010206,GO:0015979,GO:0019538,GO:0019684,GO:0030091,GO:0031976,GO:0031977,GO:0031978,GO:0031984,GO:0043170,GO:0043226,GO:0043227,GO:0043229,GO:0043231,GO:0044237,GO:0044238,GO:0044260,GO:0044267,GO:0044422,GO:0044424,GO:0044434,GO:…	-	-	-	-	-	-	-	-	-	-	Trypsin_2
Pz_hap1_013330-RA	102107.XP_008225567.1	7.02e-103	297.0	2C7N9@1|root,2S702@2759|Eukaryota,37WRY@33090|Viridiplantae,3GM8R@35493|Streptophyta,4JQVK@91835|fabids	35493|Streptophyta	-	-	-	-	-	-	-	-	-	-	-	-	-	-	-
Pz_hap1_013331-RA	3750.XP_008346012.1	6.78e-75	226.0	COG0695@1|root,KOG1752@2759|Eukaryota,37VCV@33090|Viridiplantae,3GJE9@35493|Streptophyta,4JQ6T@91835|fabids	35493|Streptophyta	O	glutaredoxin-C9-like	-	-	-	ko:K03676	-	-	-	-	ko00000,ko03110	-	-	-	Glutaredoxin
Pz_hap1_013323-RA	3760.EMJ15183	2.08e-77	230.0	2CY3D@1|root,2S1RC@2759|Eukaryota,37VIP@33090|Viridiplantae,3GJFX@35493|Streptophyta,4JQBD@91835|fabids	35493|Streptophyta	S	LSM domain	-	-	-	ko:K20824	-	-	-	-	ko00000,ko04131	-	-	-	LSM
Pz_hap1_013314-RA	102107.XP_008225496.1	9.66e-291	794.0	COG0022@1|root,KOG0524@2759|Eukaryota,37RM2@33090|Viridiplantae,3GFJU@35493|Streptophyta,4JNJZ@91835|fabids	35493|Streptophyta	C	Pyruvate dehydrogenase E1 component subunit	-	GO:0000003,GO:0003006,GO:0003674,GO:0003824,GO:0004738,GO:0004739,GO:0005488,GO:0005575,GO:0005622,GO:0005623,GO:0005737,GO:0006082,GO:0006629,GO:0006631,GO:0006633,GO:0008150,GO:0008152,GO:0008270,GO:0008610,GO:0009058,GO:0009507,GO:0009526,GO:0009532,GO:0009536,GO:0009570,GO:0009856,GO:0009941,GO:0009987,GO:0010240,GO:0016053,GO:0016491,GO:0016624,GO:0016903,GO:0019752,GO:0022414,GO:0031967,GO:…	1.2.4.1	ko:K00162	ko00010,ko00020,ko00620,ko01100,ko01110,ko01120,ko01130,ko01200,ko04066,ko04922,ko05230,map00010,map00020,map00620,map01100,map01110,map01120,map01130,map01200,map04066,map04922,map05230	M00307	R00014,R00209,R01699,R03270	RC00004,RC00027,RC00627,RC02742,RC02744,RC02882	br01601,ko00000,ko00001,ko00002,ko01000	-	-	-	Transket_pyr,Transketolase_C
Pz_hap1_013320-RA	102107.XP_008240700.1	4.4e-145	416.0	COG2453@1|root,KOG1716@2759|Eukaryota,37M81@33090|Viridiplantae,3GD7Z@35493|Streptophyta,4JIZ7@91835|fabids	35493|Streptophyta	V	dual specificity protein phosphatase	-	GO:0003674,GO:0003824,GO:0004721,GO:0005488,GO:0005515,GO:0005575,GO:0005622,GO:0005623,GO:0005634,GO:0005737,GO:0006109,GO:0006464,GO:0006470,GO:0006793,GO:0006796,GO:0006807,GO:0008150,GO:0008152,GO:0008270,GO:0009893,GO:0009987,GO:0010562,GO:0010675,GO:0010676,GO:0010906,GO:0016311,GO:0016787,GO:0016788,GO:0016791,GO:0019220,GO:0019222,GO:0019538,GO:0019899,GO:0019900,GO:0031323,GO:0031325,GO:…	3.1.3.16,3.1.3.48	ko:K14819	-	-	-	-	ko00000,ko01000,ko01009,ko03009	-	-	-	DSPc
Pz_hap1_013318-RA	102107.XP_008225499.1	2.13e-256	704.0	COG1304@1|root,KOG0538@2759|Eukaryota,37QEA@33090|Viridiplantae,3GADE@35493|Streptophyta,4JKRC@91835|fabids	35493|Streptophyta	C	Peroxisomal (S)-2-hydroxy-acid oxidase	-	GO:0003674,GO:0003824,GO:0003973,GO:0005575,GO:0005576,GO:0005622,GO:0005623,GO:0005634,GO:0005737,GO:0005777,GO:0005829,GO:0005840,GO:0005911,GO:0006950,GO:0006952,GO:0008150,GO:0008152,GO:0008891,GO:0009058,GO:0009506,GO:0009507,GO:0009532,GO:0009536,GO:0009570,GO:0009605,GO:0009607,GO:0009617,GO:0009719,GO:0009725,GO:0009735,GO:0009853,GO:0009987,GO:0010033,GO:0010109,GO:0016020,GO:0016032,GO:…	1.1.3.15	ko:K11517	ko00630,ko01100,ko01110,ko01120,ko01130,ko01200,ko04146,map00630,map01100,map01110,map01120,map01130,map01200,map04146	M00532	R00475	RC00042	ko00000,ko00001,ko00002,ko01000	-	-	-	FMN_dh
Pz_hap1_013319-RA	102107.XP_008225501.1	2.97e-170	494.0	COG4886@1|root,KOG0619@2759|Eukaryota,37R5B@33090|Viridiplantae,3GA11@35493|Streptophyta,4JDRR@91835|fabids	35493|Streptophyta	S	Leucine Rich Repeat	-	GO:0005575,GO:0005622,GO:0005623,GO:0005737,GO:0005886,GO:0008150,GO:0009507,GO:0009536,GO:0009605,GO:0009607,GO:0009608,GO:0009610,GO:0009620,GO:0016020,GO:0043207,GO:0043226,GO:0043227,GO:0043229,GO:0043231,GO:0044403,GO:0044419,GO:0044424,GO:0044444,GO:0044464,GO:0050896,GO:0051704,GO:0051707,GO:0071944	-	-	-	-	-	-	-	-	-	-	LRR_1,LRR_8
Pz_hap1_013329-RA	3760.EMJ14671	0.0	1080.0	KOG0254@1|root,KOG0254@2759|Eukaryota,37HIS@33090|Viridiplantae,3GGUE@35493|Streptophyta,4JNMA@91835|fabids	35493|Streptophyta	U	Belongs to the major facilitator superfamily. Sugar transporter (TC 2.A.1.1) family	INT2	GO:0003674,GO:0005215,GO:0005351,GO:0005355,GO:0005365,GO:0005366,GO:0005402,GO:0005575,GO:0005623,GO:0005886,GO:0006810,GO:0006811,GO:0006812,GO:0008150,GO:0008324,GO:0008643,GO:0008645,GO:0015075,GO:0015077,GO:0015078,GO:0015144,GO:0015145,GO:0015149,GO:0015166,GO:0015291,GO:0015293,GO:0015294,GO:0015295,GO:0015318,GO:0015672,GO:0015749,GO:0015791,GO:0015798,GO:0015850,GO:0016020,GO:0022804,GO:…	-	ko:K08150	-	-	-	-	ko00000,ko02000	2.A.1.1.25,2.A.1.1.62,2.A.1.1.63,2.A.1.1.66,2.A.1.8	-	-	Sugar_tr
Pz_hap1_013327-RA	102107.XP_008225508.1	2.3e-231	651.0	2CMIR@1|root,2QQFU@2759|Eukaryota,37Q4A@33090|Viridiplantae,3GCYX@35493|Streptophyta,4JD2R@91835|fabids	35493|Streptophyta	K	Transcription factor TCP2-like	TCP24	GO:0003674,GO:0003676,GO:0003677,GO:0003700,GO:0005488,GO:0006355,GO:0007275,GO:0008150,GO:0008285,GO:0009314,GO:0009416,GO:0009628,GO:0009637,GO:0009653,GO:0009889,GO:0009891,GO:0009893,GO:0009965,GO:0009987,GO:0010016,GO:0010099,GO:0010468,GO:0010556,GO:0010557,GO:0010604,GO:0019219,GO:0019222,GO:0030154,GO:0031323,GO:0031325,GO:0031326,GO:0031328,GO:0032501,GO:0032502,GO:0040034,GO:0042127,GO:…	-	-	-	-	-	-	-	-	-	-	TCP
Pz_hap1_013381-RA	3760.EMJ13421	2.12e-84	249.0	2APT8@1|root,2RZHF@2759|Eukaryota,37UR2@33090|Viridiplantae,3GIZ8@35493|Streptophyta,4JPPX@91835|fabids	35493|Streptophyta	S	Photosystem I reaction center subunit psaK	PSAK	GO:0005575,GO:0005622,GO:0005623,GO:0005737,GO:0009507,GO:0009534,GO:0009535,GO:0009536,GO:0009579,GO:0016020,GO:0031976,GO:0031984,GO:0034357,GO:0042651,GO:0043226,GO:0043227,GO:0043229,GO:0043231,GO:0044422,GO:0044424,GO:0044434,GO:0044435,GO:0044436,GO:0044444,GO:0044446,GO:0044464,GO:0055035	-	ko:K02698	ko00195,ko01100,map00195,map01100	-	-	-	ko00000,ko00001,ko00194	-	-	-	PSI_PSAK
Pz_hap1_013368-RA	102107.XP_008225540.1	1.19e-192	548.0	COG0076@1|root,KOG0628@2759|Eukaryota,37JYM@33090|Viridiplantae,3GE7B@35493|Streptophyta,4JM2I@91835|fabids	35493|Streptophyta	E	Tyrosine dopa decarboxylase	-	-	4.1.1.105,4.1.1.109,4.1.1.28	ko:K01593,ko:K22328	ko00350,ko00360,ko00380,ko00901,ko00950,ko00965,ko01100,ko01110,ko04726,ko04728,ko05030,ko05031,ko05034,map00350,map00360,map00380,map00901,map00950,map00965,map01100,map01110,map04726,map04728,map05030,map05031,map05034	M00037,M00042	R00685,R00699,R00736,R02080,R02701,R04909,R11918	RC00299	ko00000,ko00001,ko00002,ko01000,ko04147	-	-	-	Pyridoxal_deC
Pz_hap1_013382-RA	3760.EMJ14913	0.0	2169.0	KOG1897@1|root,KOG1897@2759|Eukaryota,37PZC@33090|Viridiplantae,3GG1T@35493|Streptophyta,4JKDS@91835|fabids	35493|Streptophyta	L	DNA damage-binding protein	DDB1A	GO:0000003,GO:0000151,GO:0003006,GO:0003674,GO:0003676,GO:0003677,GO:0003684,GO:0005488,GO:0005575,GO:0005622,GO:0005623,GO:0005634,GO:0005737,GO:0005829,GO:0006139,GO:0006259,GO:0006281,GO:0006289,GO:0006508,GO:0006511,GO:0006725,GO:0006807,GO:0006950,GO:0006974,GO:0007275,GO:0008150,GO:0008152,GO:0009056,GO:0009057,GO:0009790,GO:0009791,GO:0009793,GO:0009987,GO:0010154,GO:0010498,GO:0019538,GO:…	-	ko:K10610	ko03420,ko04120,ko05161,ko05203,map03420,map04120,map05161,map05203	M00385,M00386	-	-	ko00000,ko00001,ko00002,ko03400,ko04121	-	-	-	CPSF_A,MMS1_N
Pz_hap1_013373-RA	3760.EMJ14907	0.0	1853.0	KOG2177@1|root,KOG4362@1|root,KOG2177@2759|Eukaryota,KOG4362@2759|Eukaryota,37J3W@33090|Viridiplantae,3G75Y@35493|Streptophyta,4JF1N@91835|fabids	35493|Streptophyta	L	Protein BREAST CANCER SUSCEPTIBILITY 1 homolog	-	GO:0000151,GO:0000152,GO:0000724,GO:0000725,GO:0003674,GO:0003824,GO:0004842,GO:0005575,GO:0005622,GO:0005623,GO:0005634,GO:0005886,GO:0006139,GO:0006259,GO:0006281,GO:0006302,GO:0006310,GO:0006355,GO:0006357,GO:0006464,GO:0006725,GO:0006807,GO:0006950,GO:0006974,GO:0008150,GO:0008152,GO:0009314,GO:0009628,GO:0009889,GO:0009890,GO:0009891,GO:0009892,GO:0009893,GO:0009987,GO:0010212,GO:0010332,GO:…	-	ko:K10683	ko03440,map03440	-	-	-	ko00000,ko00001,ko03019,ko03036,ko04121	-	-	-	BRCT,BRCT_2,DYW_deaminase,PPR,zf-C3HC4_2,zf-HC5HC2H,zf-RING_2
Pz_hap1_013380-RA	102107.XP_008225549.1	3.51e-19	85.1	2B2P4@1|root,2S0D5@2759|Eukaryota,37UM1@33090|Viridiplantae,3GIC3@35493|Streptophyta,4JPSU@91835|fabids	35493|Streptophyta	S	glucan endo-1,3-beta-glucosidase	-	-	-	-	-	-	-	-	-	-	-	-	X8
Pz_hap1_013377-RA	57918.XP_004294255.1	2.67e-79	266.0	KOG1947@1|root,KOG1947@2759|Eukaryota,37T6T@33090|Viridiplantae,3GAWW@35493|Streptophyta,4JKV4@91835|fabids	35493|Streptophyta	S	F-box LRR-repeat protein	-	-	-	ko:K10268	-	-	-	-	ko00000,ko04121	-	-	-	F-box,F-box-like,LRR_6
Pz_hap1_013375-RA	102107.XP_008225547.1	2.29e-252	692.0	KOG1947@1|root,KOG1947@2759|Eukaryota,37T6T@33090|Viridiplantae,3GAWW@35493|Streptophyta,4JKV4@91835|fabids	35493|Streptophyta	S	F-box LRR-repeat protein	-	-	-	ko:K10268	-	-	-	-	ko00000,ko04121	-	-	-	F-box,F-box-like,LRR_6
Pz_hap1_013372-RA	102107.XP_008225543.1	7.83e-131	375.0	KOG4361@1|root,KOG4361@2759|Eukaryota,37KER@33090|Viridiplantae,3GE5P@35493|Streptophyta,4JDQC@91835|fabids	35493|Streptophyta	T	BAG family molecular chaperone regulator	-	-	-	-	-	-	-	-	-	-	-	-	BAG,ubiquitin
Pz_hap1_013376-RA	3750.XP_008371809.1	5.93e-66	213.0	KOG1947@1|root,KOG1947@2759|Eukaryota,37T6T@33090|Viridiplantae,3GAWW@35493|Streptophyta,4JKV4@91835|fabids	35493|Streptophyta	S	F-box LRR-repeat protein	-	-	-	ko:K10268	-	-	-	-	ko00000,ko04121	-	-	-	F-box,F-box-like,LRR_6
Pz_hap1_013379-RA	102107.XP_008225548.1	0.0	897.0	KOG0610@1|root,KOG0610@2759|Eukaryota,37NNA@33090|Viridiplantae,3GDS3@35493|Streptophyta,4JDEF@91835|fabids	35493|Streptophyta	T	Protein kinase PINOID-like	PID	GO:0000003,GO:0000902,GO:0000904,GO:0003006,GO:0003674,GO:0003824,GO:0004672,GO:0004674,GO:0005575,GO:0005622,GO:0005623,GO:0005634,GO:0005737,GO:0005886,GO:0006464,GO:0006468,GO:0006793,GO:0006796,GO:0006807,GO:0006810,GO:0007154,GO:0007165,GO:0007275,GO:0008150,GO:0008152,GO:0009605,GO:0009606,GO:0009628,GO:0009629,GO:0009630,GO:0009653,GO:0009719,GO:0009725,GO:0009733,GO:0009734,GO:0009755,GO:…	-	-	-	-	-	-	-	-	-	-	Pkinase
Pz_hap1_013383-RA	102107.XP_008225552.1	0.0	1152.0	KOG4197@1|root,KOG4197@2759|Eukaryota,37JR6@33090|Viridiplantae,3GH4N@35493|Streptophyta,4JI6K@91835|fabids	35493|Streptophyta	S	Pentatricopeptide repeat-containing protein	-	-	-	-	-	-	-	-	-	-	-	-	DYW_deaminase,PPR,PPR_2
Pz_hap1_013378-RA	3760.EMJ07701	1.23e-75	238.0	COG5068@1|root,KOG0014@2759|Eukaryota	2759|Eukaryota	K	transcription regulatory region sequence-specific DNA binding	-	-	-	-	-	-	-	-	-	-	-	-	SRF-TF
Pz_hap1_013369-RA	102107.XP_008225579.1	5.62e-183	509.0	28KBI@1|root,2QSSJ@2759|Eukaryota,37JNG@33090|Viridiplantae,3GHJK@35493|Streptophyta,4JG6Y@91835|fabids	35493|Streptophyta	S	LOB domain-containing protein	-	GO:0000003,GO:0003002,GO:0003006,GO:0006355,GO:0007275,GO:0007389,GO:0008150,GO:0009653,GO:0009791,GO:0009889,GO:0009908,GO:0009954,GO:0009965,GO:0010016,GO:0010468,GO:0010556,GO:0019219,GO:0019222,GO:0022414,GO:0031323,GO:0031326,GO:0032501,GO:0032502,GO:0048366,GO:0048367,GO:0048437,GO:0048438,GO:0048441,GO:0048465,GO:0048608,GO:0048731,GO:0048827,GO:0048856,GO:0050789,GO:0050794,GO:0051171,GO:…	-	-	-	-	-	-	-	-	-	-	LOB
Pz_hap1_013370-RA	3760.EMJ13873	2.61e-292	804.0	COG0076@1|root,KOG0628@2759|Eukaryota,37JYM@33090|Viridiplantae,3GE7B@35493|Streptophyta,4JM2I@91835|fabids	35493|Streptophyta	E	Tyrosine dopa decarboxylase	-	-	4.1.1.105,4.1.1.109,4.1.1.28	ko:K01593,ko:K22328	ko00350,ko00360,ko00380,ko00901,ko00950,ko00965,ko01100,ko01110,ko04726,ko04728,ko05030,ko05031,ko05034,map00350,map00360,map00380,map00901,map00950,map00965,map01100,map01110,map04726,map04728,map05030,map05031,map05034	M00037,M00042	R00685,R00699,R00736,R02080,R02701,R04909,R11918	RC00299	ko00000,ko00001,ko00002,ko01000,ko04147	-	-	-	Pyridoxal_deC
Pz_hap1_013374-RA	102107.XP_008225545.1	1.04e-211	591.0	28PK3@1|root,2QW85@2759|Eukaryota,37S5Y@33090|Viridiplantae,3GC31@35493|Streptophyta,4JEN7@91835|fabids	35493|Streptophyta	-	-	-	-	-	-	-	-	-	-	-	-	-	-	-
Pz_hap1_013371-RA	102107.XP_008225541.1	3.13e-126	360.0	291PN@1|root,2R8JR@2759|Eukaryota,37PK5@33090|Viridiplantae,3G7R5@35493|Streptophyta,4JHN5@91835|fabids	35493|Streptophyta	S	mediator of RNA polymerase II transcription subunit	-	-	-	-	-	-	-	-	-	-	-	-	-
Pz_hap1_013367-RA	3750.XP_008390583.1	2.49e-47	158.0	COG0076@1|root,KOG0628@2759|Eukaryota,37JYM@33090|Viridiplantae,3GE7B@35493|Streptophyta,4JM2I@91835|fabids	35493|Streptophyta	E	Tyrosine dopa decarboxylase	-	-	4.1.1.105,4.1.1.109,4.1.1.28	ko:K01593,ko:K22328	ko00350,ko00360,ko00380,ko00901,ko00950,ko00965,ko01100,ko01110,ko04726,ko04728,ko05030,ko05031,ko05034,map00350,map00360,map00380,map00901,map00950,map00965,map01100,map01110,map04726,map04728,map05030,map05031,map05034	M00037,M00042	R00685,R00699,R00736,R02080,R02701,R04909,R11918	RC00299	ko00000,ko00001,ko00002,ko01000,ko04147	-	-	-	Pyridoxal_deC
Pz_hap1_013344-RA	102107.XP_008225574.1	2.5e-57	178.0	2DZPP@1|root,2S76P@2759|Eukaryota,37WY0@33090|Viridiplantae,3GKWT@35493|Streptophyta,4JV0Z@91835|fabids	35493|Streptophyta	-	-	-	-	-	-	-	-	-	-	-	-	-	-	-
Pz_hap1_013334-RA	3760.EMJ15915	1.16e-240	662.0	KOG0294@1|root,KOG0294@2759|Eukaryota,37JAR@33090|Viridiplantae,3G8S6@35493|Streptophyta,4JJ7C@91835|fabids	35493|Streptophyta	S	P21-activated protein kinase-interacting protein 1-like	-	GO:0008150,GO:0022613,GO:0042254,GO:0042273,GO:0044085,GO:0071840	-	ko:K14830	-	-	-	-	ko00000,ko03009	-	-	-	WD40
Pz_hap1_013336-RA	3760.EMJ12765	6.53e-249	682.0	COG5035@1|root,KOG2952@2759|Eukaryota,37Q4J@33090|Viridiplantae,3G80M@35493|Streptophyta,4JHP0@91835|fabids	35493|Streptophyta	DKT	ALA-interacting subunit	-	-	-	-	-	-	-	-	-	-	-	-	CDC50
Pz_hap1_013346-RA	102107.XP_008225519.1	0.0	903.0	KOG0583@1|root,KOG0583@2759|Eukaryota,37R37@33090|Viridiplantae,3G903@35493|Streptophyta,4JIAH@91835|fabids	35493|Streptophyta	T	CBL-interacting serine threonine-protein kinase	-	GO:0001101,GO:0003674,GO:0003824,GO:0004672,GO:0004674,GO:0005575,GO:0005622,GO:0005623,GO:0005634,GO:0005737,GO:0005829,GO:0005886,GO:0006464,GO:0006468,GO:0006793,GO:0006796,GO:0006807,GO:0006810,GO:0006811,GO:0006812,GO:0006813,GO:0006950,GO:0007154,GO:0007165,GO:0007584,GO:0008150,GO:0008152,GO:0009414,GO:0009415,GO:0009536,GO:0009605,GO:0009628,GO:0009987,GO:0009991,GO:0010035,GO:0010107,GO:…	2.7.11.11	ko:K07198	ko04068,ko04140,ko04150,ko04151,ko04152,ko04211,ko04213,ko04371,ko04530,ko04710,ko04714,ko04910,ko04920,ko04921,ko04922,ko04931,ko04932,ko05410,ko05418,map04068,map04140,map04150,map04151,map04152,map04211,map04213,map04371,map04530,map04710,map04714,map04910,map04920,map04921,map04922,map04931,map04932,map05410,map05418	-	-	-	ko00000,ko00001,ko01000,ko01001,ko03029,ko04131	-	-	-	NAF,Pkinase
Pz_hap1_013339-RA	102107.XP_008225344.1	5.23e-271	802.0	COG4886@1|root,2QTTB@2759|Eukaryota,37N6K@33090|Viridiplantae,3GFT3@35493|Streptophyta,4JJ58@91835|fabids	35493|Streptophyta	T	Belongs to the protein kinase superfamily. Ser Thr protein kinase family	FLS2	GO:0003674,GO:0003824,GO:0004672,GO:0004674,GO:0004675,GO:0004888,GO:0005575,GO:0005622,GO:0005623,GO:0005737,GO:0005768,GO:0005886,GO:0006464,GO:0006468,GO:0006793,GO:0006796,GO:0006807,GO:0006810,GO:0006897,GO:0006898,GO:0006950,GO:0006952,GO:0007154,GO:0007165,GO:0007166,GO:0007167,GO:0007178,GO:0008150,GO:0008152,GO:0009595,GO:0009605,GO:0009607,GO:0009617,GO:0009987,GO:0010359,GO:0012505,GO:…	2.7.11.1	ko:K13420	ko04016,ko04626,map04016,map04626	-	-	-	ko00000,ko00001,ko01000,ko01001	-	-	-	LRRNT_2,LRR_1,LRR_6,LRR_8,Pkinase,Pkinase_Tyr
Pz_hap1_013332-RA	102107.XP_008225513.1	0.0	962.0	COG5061@1|root,KOG2608@2759|Eukaryota,37JX8@33090|Viridiplantae,3GAIK@35493|Streptophyta,4JF0J@91835|fabids	35493|Streptophyta	OU	Endoplasmic	-	GO:0003674,GO:0003756,GO:0003824,GO:0005575,GO:0005622,GO:0005623,GO:0005737,GO:0005783,GO:0005789,GO:0006457,GO:0006464,GO:0006807,GO:0008150,GO:0008152,GO:0009987,GO:0012505,GO:0015035,GO:0015036,GO:0016020,GO:0016491,GO:0016667,GO:0016853,GO:0016860,GO:0016864,GO:0019538,GO:0031984,GO:0034975,GO:0036211,GO:0042175,GO:0043170,GO:0043226,GO:0043227,GO:0043229,GO:0043231,GO:0043412,GO:0044237,GO:…	-	ko:K10950	ko04141,ko05110,map04141,map05110	-	-	-	ko00000,ko00001,ko01000	-	-	-	ERO1
Pz_hap1_013347-RA	102107.XP_008225520.1	0.0	1819.0	KOG4765@1|root,KOG4765@2759|Eukaryota,37M7T@33090|Viridiplantae,3GCZG@35493|Streptophyta,4JG5J@91835|fabids	35493|Streptophyta	S	C3HC zinc finger-like	-	GO:0003674,GO:0005488,GO:0005515,GO:0005575,GO:0005622,GO:0005623,GO:0005634,GO:0005635,GO:0008150,GO:0009966,GO:0009968,GO:0010646,GO:0010648,GO:0010941,GO:0012505,GO:0016020,GO:0019899,GO:0019900,GO:0019901,GO:0023051,GO:0023057,GO:0031090,GO:0031965,GO:0031967,GO:0031975,GO:0042981,GO:0043066,GO:0043067,GO:0043069,GO:0043226,GO:0043227,GO:0043229,GO:0043231,GO:0044422,GO:0044424,GO:0044428,GO:…	-	-	-	-	-	-	-	-	-	-	zf-C3HC
Pz_hap1_013348-RA	3760.EMJ12935	2.78e-260	717.0	COG0142@1|root,KOG0776@2759|Eukaryota,37QM2@33090|Viridiplantae,3G77M@35493|Streptophyta,4JNBQ@91835|fabids	35493|Streptophyta	H	Belongs to the FPP GGPP synthase family	GPPS	GO:0000003,GO:0003006,GO:0003674,GO:0003824,GO:0004659,GO:0005575,GO:0005622,GO:0005623,GO:0005737,GO:0005739,GO:0006732,GO:0006733,GO:0006743,GO:0006744,GO:0007275,GO:0008150,GO:0008152,GO:0009058,GO:0009108,GO:0009507,GO:0009536,GO:0009790,GO:0009791,GO:0009793,GO:0009987,GO:0010154,GO:0016740,GO:0016765,GO:0022414,GO:0032501,GO:0032502,GO:0042180,GO:0042181,GO:0043226,GO:0043227,GO:0043229,GO:…	2.5.1.1	ko:K14066	ko00900,ko01100,ko01110,ko01130,map00900,map01100,map01110,map01130	M00366	R01658	RC00279	ko00000,ko00001,ko00002,ko01000,ko01006	-	-	-	polyprenyl_synt
Pz_hap1_013333-RA	102107.XP_008225514.1	2.56e-60	187.0	2D2SP@1|root,2S4YX@2759|Eukaryota,37WB7@33090|Viridiplantae,3GKD5@35493|Streptophyta,4JQPX@91835|fabids	35493|Streptophyta	-	-	-	-	-	-	-	-	-	-	-	-	-	-	-
Pz_hap1_013350-RA	102107.XP_008225527.1	5.18e-243	706.0	KOG4197@1|root,KOG4197@2759|Eukaryota,37T3W@33090|Viridiplantae,3GFKG@35493|Streptophyta,4JGWU@91835|fabids	35493|Streptophyta	J	Pentatricopeptide repeat-containing protein	-	GO:0000003,GO:0003006,GO:0003674,GO:0003676,GO:0003723,GO:0003824,GO:0004518,GO:0004519,GO:0005488,GO:0005575,GO:0005622,GO:0005623,GO:0005737,GO:0006139,GO:0006725,GO:0006807,GO:0007275,GO:0008150,GO:0008152,GO:0009451,GO:0009507,GO:0009536,GO:0009790,GO:0009791,GO:0009793,GO:0009987,GO:0010154,GO:0016070,GO:0016787,GO:0016788,GO:0022414,GO:0032501,GO:0032502,GO:0034641,GO:0043170,GO:0043226,GO:…	-	ko:K03327	-	-	-	-	ko00000,ko02000	2.A.66.1	-	-	PPR,PPR_1,PPR_2,PPR_3
Pz_hap1_013345-RA	3760.EMJ15129	0.0	994.0	COG0513@1|root,KOG0350@2759|Eukaryota,37M11@33090|Viridiplantae,3GA2T@35493|Streptophyta,4JJRP@91835|fabids	35493|Streptophyta	A	DEAD-box ATP-dependent RNA helicase	-	GO:0003674,GO:0003724,GO:0003824,GO:0004004,GO:0004386,GO:0005488,GO:0005515,GO:0005575,GO:0005622,GO:0005623,GO:0005634,GO:0005730,GO:0005737,GO:0006139,GO:0006725,GO:0006807,GO:0008026,GO:0008150,GO:0008152,GO:0008186,GO:0009987,GO:0010501,GO:0016070,GO:0016462,GO:0016787,GO:0016817,GO:0016818,GO:0016887,GO:0017111,GO:0017151,GO:0019899,GO:0031974,GO:0031981,GO:0034641,GO:0042623,GO:0043170,GO:…	3.6.4.13	ko:K14807	-	-	-	-	ko00000,ko01000,ko03009	-	-	-	DEAD,Helicase_C
Pz_hap1_013335-RA	3760.EMJ15335	0.0	1369.0	KOG4197@1|root,KOG4197@2759|Eukaryota,37NQZ@33090|Viridiplantae,3GF5S@35493|Streptophyta,4JGP2@91835|fabids	35493|Streptophyta	S	Pentatricopeptide repeat-containing protein	-	-	-	-	-	-	-	-	-	-	-	-	PPR,PPR_2
Pz_hap1_013349-RA	102107.XP_008225525.1	0.0	935.0	KOG0431@1|root,KOG0431@2759|Eukaryota,37N2C@33090|Viridiplantae,3G9FD@35493|Streptophyta,4JKM2@91835|fabids	35493|Streptophyta	S	DnaJ molecular chaperone homology domain	-	-	-	-	-	-	-	-	-	-	-	-	-
Pz_hap1_013341-RA	3750.XP_008383501.1	1.39e-86	262.0	2D2K1@1|root,2SN5H@2759|Eukaryota,37ZKQ@33090|Viridiplantae,3GPPM@35493|Streptophyta,4JU8C@91835|fabids	35493|Streptophyta	S	Possibly involved in carbohydrate binding	-	-	-	-	-	-	-	-	-	-	-	-	X8
Pz_hap1_013340-RA	102107.XP_008225345.1	1.51e-97	288.0	2CXZ2@1|root,2S0UX@2759|Eukaryota,37UT6@33090|Viridiplantae,3GJ8U@35493|Streptophyta,4JPU1@91835|fabids	35493|Streptophyta	-	-	-	-	-	-	-	-	-	-	-	-	-	-	-
Pz_hap1_013338-RA	85681.XP_006449648.1	9.79e-17	75.5	2CQX5@1|root,2R646@2759|Eukaryota,386VK@33090|Viridiplantae,3GQRF@35493|Streptophyta	35493|Streptophyta	S	X8 domain	-	-	-	-	-	-	-	-	-	-	-	-	X8
Pz_hap1_013396-RA	102107.XP_008225591.1	1.51e-244	675.0	KOG1996@1|root,KOG1996@2759|Eukaryota,37KDP@33090|Viridiplantae,3GDVC@35493|Streptophyta,4JJK8@91835|fabids	35493|Streptophyta	A	DNA-damage-repair toleration protein DRT111	-	GO:0005575,GO:0005622,GO:0005623,GO:0005634,GO:0005737,GO:0008150,GO:0009507,GO:0009536,GO:0010468,GO:0019219,GO:0019222,GO:0031323,GO:0043226,GO:0043227,GO:0043229,GO:0043231,GO:0043484,GO:0044424,GO:0044444,GO:0044464,GO:0050789,GO:0050794,GO:0051171,GO:0051252,GO:0060255,GO:0065007,GO:0080090	-	ko:K12840	ko03040,map03040	-	-	-	ko00000,ko00001,ko03041	-	-	-	G-patch,RRM_1
Pz_hap1_013412-RA	102107.XP_008225614.1	8.08e-154	432.0	2BYKQ@1|root,2QQ4A@2759|Eukaryota,37KIT@33090|Viridiplantae,3GIXI@35493|Streptophyta,4JVS0@91835|fabids	35493|Streptophyta	S	Cupin domain	-	GO:0005575,GO:0005618,GO:0005623,GO:0005911,GO:0006810,GO:0008150,GO:0009506,GO:0009987,GO:0010496,GO:0010497,GO:0030054,GO:0030312,GO:0044464,GO:0050789,GO:0050793,GO:0051179,GO:0051234,GO:0051239,GO:0055044,GO:0065007,GO:0071944,GO:2000026,GO:2000280	-	-	-	-	-	-	-	-	-	-	Cupin_1
Pz_hap1_013398-RA	102107.XP_008225590.1	8.2e-81	239.0	KOG3443@1|root,KOG3443@2759|Eukaryota,37VNY@33090|Viridiplantae,3GJP0@35493|Streptophyta,4JPYD@91835|fabids	35493|Streptophyta	S	kxDL motif-containing protein	-	-	-	ko:K20818	-	-	-	-	ko00000,ko04131	-	-	-	KxDL
Pz_hap1_013397-RA	102107.XP_008225589.1	2.4e-35	125.0	2C5YY@1|root,2S1GE@2759|Eukaryota,37VAA@33090|Viridiplantae,3GJWY@35493|Streptophyta,4JU48@91835|fabids	35493|Streptophyta	S	BES1 BZR1 homolog protein	-	-	-	-	-	-	-	-	-	-	-	-	BES1_N
Pz_hap1_013434-RA	102107.XP_008225649.1	8.67e-138	397.0	2BYKQ@1|root,2QQ4A@2759|Eukaryota,37KIT@33090|Viridiplantae,3GIXI@35493|Streptophyta,4JVS0@91835|fabids	35493|Streptophyta	S	Cupin domain	-	GO:0005575,GO:0005618,GO:0005623,GO:0005911,GO:0006810,GO:0008150,GO:0009506,GO:0009987,GO:0010496,GO:0010497,GO:0030054,GO:0030312,GO:0044464,GO:0050789,GO:0050793,GO:0051179,GO:0051234,GO:0051239,GO:0055044,GO:0065007,GO:0071944,GO:2000026,GO:2000280	-	-	-	-	-	-	-	-	-	-	Cupin_1
Pz_hap1_013433-RA	102107.XP_008225649.1	3.69e-150	422.0	2BYKQ@1|root,2QQ4A@2759|Eukaryota,37KIT@33090|Viridiplantae,3GIXI@35493|Streptophyta,4JVS0@91835|fabids	35493|Streptophyta	S	Cupin domain	-	GO:0005575,GO:0005618,GO:0005623,GO:0005911,GO:0006810,GO:0008150,GO:0009506,GO:0009987,GO:0010496,GO:0010497,GO:0030054,GO:0030312,GO:0044464,GO:0050789,GO:0050793,GO:0051179,GO:0051234,GO:0051239,GO:0055044,GO:0065007,GO:0071944,GO:2000026,GO:2000280	-	-	-	-	-	-	-	-	-	-	Cupin_1
Pz_hap1_013435-RA	102107.XP_008225649.1	1.49e-148	418.0	2BYKQ@1|root,2QQ4A@2759|Eukaryota,37KIT@33090|Viridiplantae,3GIXI@35493|Streptophyta,4JVS0@91835|fabids	35493|Streptophyta	S	Cupin domain	-	GO:0005575,GO:0005618,GO:0005623,GO:0005911,GO:0006810,GO:0008150,GO:0009506,GO:0009987,GO:0010496,GO:0010497,GO:0030054,GO:0030312,GO:0044464,GO:0050789,GO:0050793,GO:0051179,GO:0051234,GO:0051239,GO:0055044,GO:0065007,GO:0071944,GO:2000026,GO:2000280	-	-	-	-	-	-	-	-	-	-	Cupin_1
Pz_hap1_013387-RA	102107.XP_008225559.1	0.0	1265.0	28KHE@1|root,2QWRA@2759|Eukaryota,37K5R@33090|Viridiplantae,3G8Z5@35493|Streptophyta,4JH1A@91835|fabids	35493|Streptophyta	S	Belongs to the NPH3 family	-	GO:0005575,GO:0005623,GO:0005886,GO:0016020,GO:0044464,GO:0071944	-	-	-	-	-	-	-	-	-	-	BTB,NPH3
Pz_hap1_013388-RA	102107.XP_008225560.1	0.0	1917.0	COG0531@1|root,KOG2082@2759|Eukaryota,37KY8@33090|Viridiplantae,3GC5M@35493|Streptophyta,4JNQ7@91835|fabids	35493|Streptophyta	P	Cation-chloride cotransporter	CCC1	GO:0003674,GO:0005215,GO:0005575,GO:0005622,GO:0005623,GO:0005737,GO:0005768,GO:0005794,GO:0005802,GO:0005886,GO:0006810,GO:0006811,GO:0006812,GO:0006813,GO:0006814,GO:0006820,GO:0006821,GO:0008150,GO:0008324,GO:0008509,GO:0008511,GO:0009674,GO:0009987,GO:0012505,GO:0015075,GO:0015077,GO:0015079,GO:0015081,GO:0015103,GO:0015108,GO:0015291,GO:0015293,GO:0015294,GO:0015296,GO:0015318,GO:0015370,GO:…	-	ko:K13627,ko:K14427	ko04966,map04966	-	-	-	ko00000,ko00001,ko02000	2.A.30.5	-	-	AA_permease,SLC12
Pz_hap1_013393-RA	3760.EMJ15374	0.0	1288.0	COG5084@1|root,KOG1902@1|root,KOG1040@2759|Eukaryota,KOG1902@2759|Eukaryota,37JPZ@33090|Viridiplantae,3GEJ2@35493|Streptophyta,4JIAS@91835|fabids	35493|Streptophyta	AT	Cleavage and polyadenylation specificity factor	-	GO:0002682,GO:0002684,GO:0003674,GO:0003676,GO:0003723,GO:0003729,GO:0003824,GO:0004518,GO:0004519,GO:0004521,GO:0004540,GO:0005488,GO:0005515,GO:0005516,GO:0005575,GO:0005622,GO:0005623,GO:0005634,GO:0005654,GO:0005737,GO:0005847,GO:0005849,GO:0006139,GO:0006378,GO:0006396,GO:0006397,GO:0006725,GO:0006807,GO:0006950,GO:0006979,GO:0008150,GO:0008152,GO:0009966,GO:0009987,GO:0010363,GO:0010467,GO:…	-	ko:K14404	ko03015,ko05164,map03015,map05164	-	-	-	ko00000,ko00001,ko03019,ko03021	-	-	-	YTH
Pz_hap1_013394-RA	102107.XP_008225587.1	0.0	920.0	KOG0299@1|root,KOG0299@2759|Eukaryota,37Q4S@33090|Viridiplantae,3GBDQ@35493|Streptophyta,4JG4K@91835|fabids	35493|Streptophyta	A	U3 small nucleolar RNA-interacting protein	-	GO:0000003,GO:0000151,GO:0003006,GO:0003674,GO:0003676,GO:0003723,GO:0005488,GO:0005575,GO:0005622,GO:0005623,GO:0005634,GO:0005730,GO:0005732,GO:0006139,GO:0006364,GO:0006396,GO:0006725,GO:0006807,GO:0007154,GO:0007275,GO:0008037,GO:0008150,GO:0008152,GO:0009553,GO:0009790,GO:0009791,GO:0009793,GO:0009856,GO:0009875,GO:0009987,GO:0010154,GO:0010467,GO:0016070,GO:0016072,GO:0022414,GO:0022613,GO:…	-	ko:K14793	-	-	-	-	ko00000,ko03009	-	-	-	WD40
Pz_hap1_013389-RA	102107.XP_008225561.1	0.0	1187.0	COG0531@1|root,KOG1286@2759|Eukaryota,37JF4@33090|Viridiplantae,3GFI1@35493|Streptophyta,4JMH1@91835|fabids	35493|Streptophyta	E	cationic amino acid transporter	-	GO:0005575,GO:0005623,GO:0005886,GO:0016020,GO:0044464,GO:0071944	-	ko:K03294	-	-	-	-	ko00000	2.A.3.2	-	-	AA_permease_2,AA_permease_C
Pz_hap1_013390-RA	102107.XP_008225625.1	0.0	1137.0	COG0531@1|root,KOG1286@2759|Eukaryota,37RV4@33090|Viridiplantae,3GH91@35493|Streptophyta,4JSKC@91835|fabids	35493|Streptophyta	E	C-terminus of AA_permease	-	-	-	ko:K03294	-	-	-	-	ko00000	2.A.3.2	-	-	AA_permease_2,AA_permease_C
Pz_hap1_013384-RA	102107.XP_008225554.1	0.0	2941.0	COG1132@1|root,KOG0054@2759|Eukaryota,37IQY@33090|Viridiplantae,3GA7A@35493|Streptophyta,4JM38@91835|fabids	35493|Streptophyta	Q	ABC transporter C family member	-	GO:0000325,GO:0003674,GO:0003824,GO:0005215,GO:0005575,GO:0005622,GO:0005623,GO:0005737,GO:0005773,GO:0005774,GO:0006810,GO:0008150,GO:0015399,GO:0015405,GO:0016020,GO:0016462,GO:0016787,GO:0016817,GO:0016818,GO:0016887,GO:0017111,GO:0022804,GO:0022857,GO:0031090,GO:0042623,GO:0042626,GO:0042946,GO:0042947,GO:0043226,GO:0043227,GO:0043229,GO:0043231,GO:0043492,GO:0044422,GO:0044424,GO:0044437,GO:…	-	ko:K05665,ko:K05666	ko01523,ko01524,ko02010,ko04071,ko04976,ko04977,ko05206,map01523,map01524,map02010,map04071,map04976,map04977,map05206	-	-	-	ko00000,ko00001,ko02000	3.A.1.208.2,3.A.1.208.8	-	-	ABC_membrane,ABC_tran
Pz_hap1_013385-RA	102107.XP_008225555.1	0.0	2820.0	COG1132@1|root,KOG0054@2759|Eukaryota,37IQY@33090|Viridiplantae,3GAFY@35493|Streptophyta,4JNDX@91835|fabids	35493|Streptophyta	Q	ABC transporter C family member	-	GO:0000325,GO:0003674,GO:0003824,GO:0005215,GO:0005575,GO:0005622,GO:0005623,GO:0005737,GO:0005773,GO:0005774,GO:0006810,GO:0008150,GO:0015399,GO:0015405,GO:0016020,GO:0016462,GO:0016787,GO:0016817,GO:0016818,GO:0016887,GO:0017111,GO:0022804,GO:0022857,GO:0031090,GO:0042623,GO:0042626,GO:0043226,GO:0043227,GO:0043229,GO:0043231,GO:0043492,GO:0044422,GO:0044424,GO:0044437,GO:0044444,GO:0044446,GO:…	-	ko:K05666	ko01523,ko01524,ko02010,ko04976,map01523,map01524,map02010,map04976	-	-	-	ko00000,ko00001,ko02000	3.A.1.208.2	-	-	ABC_membrane,ABC_tran
Pz_hap1_013392-RA	102107.XP_008225586.1	1.33e-111	322.0	KOG4189@1|root,KOG4189@2759|Eukaryota,37PIP@33090|Viridiplantae,3GDB4@35493|Streptophyta,4JJ6C@91835|fabids	35493|Streptophyta	S	transfer	-	GO:0001101,GO:0002376,GO:0003674,GO:0005215,GO:0005319,GO:0005488,GO:0006810,GO:0006811,GO:0006812,GO:0006869,GO:0006950,GO:0006952,GO:0006955,GO:0008150,GO:0008219,GO:0008289,GO:0008324,GO:0008519,GO:0009605,GO:0009607,GO:0009617,GO:0009719,GO:0009725,GO:0009751,GO:0009814,GO:0009816,GO:0009987,GO:0010033,GO:0010175,GO:0010876,GO:0014070,GO:0015075,GO:0015101,GO:0015166,GO:0015318,GO:0015665,GO:…	-	ko:K08051	-	-	-	-	ko00000,ko04131	-	-	-	GLTP
Pz_hap1_013386-RA	102107.XP_008225556.1	0.0	1202.0	28J6H@1|root,2QRIQ@2759|Eukaryota,37PRB@33090|Viridiplantae,3G90B@35493|Streptophyta,4JI8E@91835|fabids	35493|Streptophyta	S	Protein of unknown function (DUF632)	-	-	-	-	-	-	-	-	-	-	-	-	DUF630,DUF632
Pz_hap1_013395-RA	3760.EMJ14837	0.0	1463.0	KOG2073@1|root,KOG2073@2759|Eukaryota,37QVW@33090|Viridiplantae,3G88C@35493|Streptophyta,4JDI1@91835|fabids	35493|Streptophyta	D	Serine threonine-protein phosphatase 6 regulatory subunit	-	-	-	ko:K15501	-	-	-	-	ko00000,ko01009,ko03400	-	-	-	SAPS
Pz_hap1_013391-RA	102107.XP_008225584.1	0.0	3127.0	COG4886@1|root,KOG0531@2759|Eukaryota,37KMA@33090|Viridiplantae,3GFIU@35493|Streptophyta,4JJ30@91835|fabids	35493|Streptophyta	T	187-kDa microtubule-associated protein	-	GO:0000003,GO:0000226,GO:0001578,GO:0001669,GO:0002177,GO:0005575,GO:0005622,GO:0005623,GO:0005737,GO:0005856,GO:0006996,GO:0007010,GO:0007017,GO:0007276,GO:0007283,GO:0008150,GO:0009987,GO:0012505,GO:0015630,GO:0016043,GO:0019953,GO:0022414,GO:0022607,GO:0030030,GO:0030031,GO:0030141,GO:0031410,GO:0031982,GO:0032501,GO:0032504,GO:0035082,GO:0043226,GO:0043227,GO:0043228,GO:0043229,GO:0043232,GO:…	-	-	-	-	-	-	-	-	-	-	LRR_4
Pz_hap1_013503-RA	102107.XP_008225726.1	6.2e-216	600.0	28JUU@1|root,2QS8V@2759|Eukaryota,37PT5@33090|Viridiplantae,3GCBW@35493|Streptophyta,4JNS2@91835|fabids	35493|Streptophyta	S	Haloacid dehalogenase-like hydrolase domain-containing protein At3g48420	-	-	-	-	-	-	-	-	-	-	-	-	-
Pz_hap1_013479-RA	102107.XP_008246255.1	3.52e-29	112.0	COG1501@1|root,KOG1065@2759|Eukaryota,37JAX@33090|Viridiplantae,3G8ES@35493|Streptophyta,4JD58@91835|fabids	35493|Streptophyta	G	Belongs to the glycosyl hydrolase 31 family	-	-	3.2.1.20	ko:K01187	ko00052,ko00500,ko01100,map00052,map00500,map01100	-	R00028,R00801,R00802,R06087,R06088	RC00028,RC00049,RC00077	ko00000,ko00001,ko01000	-	GH31	-	Gal_mutarotas_2,Glyco_hydro_31,NtCtMGAM_N
Pz_hap1_013524-RA	102107.XP_008225794.1	0.0	1828.0	KOG4658@1|root,KOG4658@2759|Eukaryota,37T06@33090|Viridiplantae,3GEKP@35493|Streptophyta,4JN9P@91835|fabids	35493|Streptophyta	T	Belongs to the disease resistance NB-LRR family	-	GO:0005575,GO:0005623,GO:0005886,GO:0006950,GO:0006952,GO:0007154,GO:0007165,GO:0008150,GO:0009605,GO:0009607,GO:0009617,GO:0009987,GO:0016020,GO:0023052,GO:0043207,GO:0044464,GO:0050789,GO:0050794,GO:0050896,GO:0051704,GO:0051707,GO:0051716,GO:0065007,GO:0071944	3.4.22.68	ko:K08596,ko:K13459	ko04626,map04626	-	-	-	ko00000,ko00001,ko01000,ko01002,ko04121	-	-	-	LRR_8,NB-ARC
Pz_hap1_013533-RA	102107.XP_008225850.1	1.03e-199	569.0	KOG0498@1|root,KOG0498@2759|Eukaryota	2759|Eukaryota	U	voltage-gated potassium channel activity	-	GO:0003674,GO:0005215,GO:0005216,GO:0005244,GO:0005249,GO:0005261,GO:0005267,GO:0005575,GO:0005623,GO:0005886,GO:0005887,GO:0006810,GO:0006811,GO:0006812,GO:0006813,GO:0006950,GO:0006952,GO:0008150,GO:0008324,GO:0009605,GO:0009607,GO:0009617,GO:0009620,GO:0009987,GO:0015075,GO:0015077,GO:0015079,GO:0015267,GO:0015318,GO:0015672,GO:0016020,GO:0016021,GO:0022803,GO:0022832,GO:0022836,GO:0022838,GO:…	-	ko:K05391,ko:K17261	ko04626,map04626	-	-	-	ko00000,ko00001,ko04040,ko04131,ko04147	1.A.1.5	-	-	Ion_trans,cNMP_binding
Pz_hap1_013532-RA	102107.XP_008225852.1	5.22e-264	751.0	KOG0498@1|root,KOG0498@2759|Eukaryota,37Q35@33090|Viridiplantae,3GAHY@35493|Streptophyta,4JHUR@91835|fabids	33090|Viridiplantae	PT	Cyclic nucleotide-gated ion channel 1-like	-	-	-	ko:K05391	ko04626,map04626	-	-	-	ko00000,ko00001,ko04040	1.A.1.5	-	-	Ion_trans
Pz_hap1_013530-RA	102107.XP_008225850.1	4.75e-161	466.0	KOG0498@1|root,KOG0498@2759|Eukaryota	2759|Eukaryota	U	voltage-gated potassium channel activity	-	GO:0003674,GO:0005215,GO:0005216,GO:0005244,GO:0005249,GO:0005261,GO:0005267,GO:0005575,GO:0005623,GO:0005886,GO:0005887,GO:0006810,GO:0006811,GO:0006812,GO:0006813,GO:0006950,GO:0006952,GO:0008150,GO:0008324,GO:0009605,GO:0009607,GO:0009617,GO:0009620,GO:0009987,GO:0015075,GO:0015077,GO:0015079,GO:0015267,GO:0015318,GO:0015672,GO:0016020,GO:0016021,GO:0022803,GO:0022832,GO:0022836,GO:0022838,GO:…	-	ko:K05391,ko:K17261	ko04626,map04626	-	-	-	ko00000,ko00001,ko04040,ko04131,ko04147	1.A.1.5	-	-	Ion_trans,cNMP_binding
Pz_hap1_013633-RA	3760.EMJ13441	2.38e-69	210.0	2CHNU@1|root,2S3PP@2759|Eukaryota,37WGG@33090|Viridiplantae,3GKC6@35493|Streptophyta,4JQKT@91835|fabids	35493|Streptophyta	-	-	-	-	-	-	-	-	-	-	-	-	-	-	-
Pz_hap1_013629-RA	3760.EMJ21144	1.3e-205	605.0	KOG1075@1|root,KOG1075@2759|Eukaryota,37W4F@33090|Viridiplantae,3GIQB@35493|Streptophyta	35493|Streptophyta	S	Domain of unknown function (DUF4283)	-	-	-	-	-	-	-	-	-	-	-	-	DUF4283,zf-CCHC_4
Pz_hap1_013681-RA	102107.XP_008226042.1	5.07e-151	424.0	COG1697@1|root,KOG2795@2759|Eukaryota,37QGK@33090|Viridiplantae,3G85Y@35493|Streptophyta,4JDAS@91835|fabids	33090|Viridiplantae	L	Component of the DNA topoisomerase VI involved in chromatin organization and progression of endoreduplication cycles. Relaxes both positive and negative superturns and exhibits a strong decatenase activity	-	-	-	ko:K10878	ko04113,map04113	-	-	-	ko00000,ko00001,ko03400	-	-	-	-
Pz_hap1_013733-RA	3760.EMJ12957	2.64e-209	578.0	COG2877@1|root,2QQN7@2759|Eukaryota,37HWC@33090|Viridiplantae,3G9Q0@35493|Streptophyta,4JJCS@91835|fabids	35493|Streptophyta	M	2-dehydro-3-deoxyphosphooctonate aldolase	-	GO:0000003,GO:0000271,GO:0000902,GO:0000904,GO:0003006,GO:0003674,GO:0003824,GO:0005975,GO:0005976,GO:0005996,GO:0008150,GO:0008152,GO:0008676,GO:0009058,GO:0009059,GO:0009653,GO:0009664,GO:0009826,GO:0009832,GO:0009856,GO:0009860,GO:0009932,GO:0009987,GO:0010306,GO:0010383,GO:0010393,GO:0010396,GO:0016043,GO:0016049,GO:0016051,GO:0016740,GO:0016765,GO:0017144,GO:0022414,GO:0030154,GO:0032501,GO:…	2.5.1.55	ko:K01627	ko00540,ko01100,map00540,map01100	M00063	R03254	RC00435	ko00000,ko00001,ko00002,ko01000,ko01005	-	-	-	DAHP_synth_1
Pz_hap1_013822-RA	102107.XP_008226105.1	0.0	906.0	COG4992@1|root,KOG1401@2759|Eukaryota,37JRF@33090|Viridiplantae,3GBNS@35493|Streptophyta,4JM3T@91835|fabids	35493|Streptophyta	E	Belongs to the class-III pyridoxal-phosphate-dependent aminotransferase family	-	GO:0005575,GO:0005622,GO:0005623,GO:0005737,GO:0005739,GO:0043226,GO:0043227,GO:0043229,GO:0043231,GO:0044424,GO:0044444,GO:0044464	2.6.1.11	ko:K00818	ko00220,ko01100,ko01110,ko01130,ko01210,ko01230,map00220,map01100,map01110,map01130,map01210,map01230	M00028	R02283	RC00006,RC00062	ko00000,ko00001,ko00002,ko01000,ko01007	-	-	-	Aminotran_3
Pz_hap1_013833-RA	102107.XP_008226096.1	0.0	1526.0	COG0520@1|root,KOG2142@2759|Eukaryota,37PBN@33090|Viridiplantae,3G957@35493|Streptophyta,4JE15@91835|fabids	35493|Streptophyta	H	Sulfurates the molybdenum cofactor. Sulfation of molybdenum is essential for xanthine dehydrogenase (XDH) and aldehyde oxidase (ADO) enzymes in which molybdenum cofactor is liganded by 1 oxygen and 1 sulfur atom in active form	ABA3	GO:0003674,GO:0003824,GO:0006066,GO:0006082,GO:0006464,GO:0006605,GO:0006629,GO:0006714,GO:0006720,GO:0006721,GO:0006807,GO:0006810,GO:0006886,GO:0006950,GO:0006952,GO:0006970,GO:0007154,GO:0007165,GO:0008104,GO:0008150,GO:0008152,GO:0008265,GO:0008299,GO:0008610,GO:0009000,GO:0009058,GO:0009266,GO:0009408,GO:0009409,GO:0009605,GO:0009607,GO:0009617,GO:0009628,GO:0009651,GO:0009687,GO:0009688,GO:…	2.8.1.9	ko:K15631	ko00790,map00790	-	R11583	-	ko00000,ko00001,ko01000	-	-	-	Aminotran_5,MOSC,MOSC_N
Pz_hap1_013872-RA	102107.XP_008226287.1	0.0	1090.0	KOG2651@1|root,KOG2651@2759|Eukaryota,37PSR@33090|Viridiplantae,3GCW0@35493|Streptophyta,4JJ0W@91835|fabids	35493|Streptophyta	A	Methyltransferase domain	-	-	-	-	-	-	-	-	-	-	-	-	Methyltransf_32
Pz_hap1_013989-RA	102107.XP_008226334.1	6.2e-166	466.0	COG0102@1|root,KOG3203@2759|Eukaryota,37QQI@33090|Viridiplantae,3GBPM@35493|Streptophyta,4JINW@91835|fabids	35493|Streptophyta	J	Belongs to the universal ribosomal protein uL13 family	-	GO:0003674,GO:0003676,GO:0003723,GO:0003729,GO:0003735,GO:0005198,GO:0005488,GO:0005575,GO:0005622,GO:0005623,GO:0005737,GO:0005840,GO:0006412,GO:0006518,GO:0006807,GO:0008150,GO:0008152,GO:0009058,GO:0009059,GO:0009507,GO:0009526,GO:0009532,GO:0009536,GO:0009570,GO:0009579,GO:0009719,GO:0009725,GO:0009735,GO:0009941,GO:0009987,GO:0010033,GO:0010467,GO:0019538,GO:0031967,GO:0031975,GO:0032991,GO:…	-	ko:K02871	ko03010,map03010	M00178,M00179	-	-	br01610,ko00000,ko00001,ko00002,ko03011	-	-	-	Ribosomal_L13
Pz_hap1_013985-RA	3760.EMJ12888	3.37e-192	537.0	29EAY@1|root,2RMFV@2759|Eukaryota,37K8S@33090|Viridiplantae,3GGEK@35493|Streptophyta,4JFQX@91835|fabids	35493|Streptophyta	O	E3 ubiquitin-protein ligase CCNB1IP1 homolog	HEI10	GO:0000003,GO:0000228,GO:0000280,GO:0000793,GO:0000794,GO:0005575,GO:0005622,GO:0005623,GO:0005634,GO:0005694,GO:0005712,GO:0006139,GO:0006259,GO:0006310,GO:0006725,GO:0006807,GO:0006996,GO:0007049,GO:0007059,GO:0007127,GO:0007129,GO:0007131,GO:0008150,GO:0008152,GO:0009987,GO:0016043,GO:0022402,GO:0022414,GO:0022607,GO:0031974,GO:0031981,GO:0034641,GO:0035825,GO:0043170,GO:0043226,GO:0043227,GO:…	2.3.2.27	ko:K10639	-	-	-	-	ko00000,ko01000,ko04121	-	-	-	zf-RING_5
Pz_hap1_013987-RA	102107.XP_008226336.1	2.38e-293	801.0	COG2319@1|root,KOG0646@2759|Eukaryota,37SKE@33090|Viridiplantae,3GH9X@35493|Streptophyta,4JFC8@91835|fabids	35493|Streptophyta	S	Protein ROOT INITIATION DEFECTIVE 3-like	-	-	-	ko:K14829	-	-	-	-	ko00000,ko03009	-	-	-	WD40
Pz_hap1_013978-RA	3760.EMJ14088	8.1e-111	320.0	2BZY5@1|root,2S3AQ@2759|Eukaryota,37VQP@33090|Viridiplantae,3GJJU@35493|Streptophyta,4JQNF@91835|fabids	35493|Streptophyta	-	-	-	-	-	-	-	-	-	-	-	-	-	-	-
Pz_hap1_013942-RA	3760.EMJ14486	0.0	3799.0	KOG0916@1|root,KOG0916@2759|Eukaryota,37NH0@33090|Viridiplantae,3GEYG@35493|Streptophyta,4JNIU@91835|fabids	35493|Streptophyta	M	callose synthase	-	-	-	ko:K11000	-	-	-	-	ko00000,ko01000,ko01003	-	GT48	-	FKS1_dom1,Glucan_synthase,Vta1
Pz_hap1_013944-RA	102107.XP_008226223.1	0.0	1279.0	COG5038@1|root,KOG1012@2759|Eukaryota,37HGC@33090|Viridiplantae,3GBHV@35493|Streptophyta,4JGVN@91835|fabids	35493|Streptophyta	S	C2 domain-containing protein	NTMC2T6.1	GO:0005575,GO:0005622,GO:0005623,GO:0005737,GO:0005773,GO:0005783,GO:0005886,GO:0012505,GO:0016020,GO:0043226,GO:0043227,GO:0043229,GO:0043231,GO:0044424,GO:0044444,GO:0044464,GO:0071944	2.2.1.6	ko:K01652	ko00290,ko00650,ko00660,ko00770,ko01100,ko01110,ko01130,ko01210,ko01230,map00290,map00650,map00660,map00770,map01100,map01110,map01130,map01210,map01230	M00019,M00570	R00006,R00014,R00226,R03050,R04672,R04673,R08648	RC00027,RC00106,RC01192,RC02744,RC02893	ko00000,ko00001,ko00002,ko01000	-	-	-	C2,SMP_LBD
Pz_hap1_014032-RA	3760.EMJ14221	1.13e-118	345.0	KOG4200@1|root,KOG4200@2759|Eukaryota	2759|Eukaryota	G	lipid storage	BSCL2	GO:0001558,GO:0005575,GO:0005622,GO:0005623,GO:0005737,GO:0005783,GO:0005789,GO:0006082,GO:0006629,GO:0006631,GO:0006635,GO:0006638,GO:0006639,GO:0006644,GO:0006650,GO:0006793,GO:0006796,GO:0006873,GO:0006874,GO:0006875,GO:0006950,GO:0006996,GO:0007275,GO:0007399,GO:0008150,GO:0008152,GO:0008361,GO:0008610,GO:0009056,GO:0009058,GO:0009062,GO:0009605,GO:0009889,GO:0009892,GO:0009894,GO:0009895,GO:…	-	ko:K02880,ko:K19365	ko03010,map03010	M00177	-	-	br01610,ko00000,ko00001,ko00002,ko03011	-	-	-	Seipin
Pz_hap1_014039-RA	102107.XP_008226385.1	2.54e-315	881.0	28HEU@1|root,2QPSW@2759|Eukaryota,37KFR@33090|Viridiplantae,3GF41@35493|Streptophyta,4JHC0@91835|fabids	35493|Streptophyta	S	nucleotide-excision repair, DNA gap filling	-	GO:0005575,GO:0005622,GO:0005623,GO:0005634,GO:0006139,GO:0006259,GO:0006260,GO:0006261,GO:0006281,GO:0006289,GO:0006297,GO:0006725,GO:0006807,GO:0006950,GO:0006974,GO:0008150,GO:0008152,GO:0009058,GO:0009059,GO:0009987,GO:0033554,GO:0034641,GO:0034645,GO:0043170,GO:0043226,GO:0043227,GO:0043229,GO:0043231,GO:0044237,GO:0044238,GO:0044249,GO:0044260,GO:0044424,GO:0044464,GO:0046483,GO:0050896,GO:…	-	ko:K03504	ko00230,ko00240,ko01100,ko03030,ko03410,ko03420,ko03430,ko03440,ko05166,map00230,map00240,map01100,map03030,map03410,map03420,map03430,map03440,map05166	M00262	R00375,R00376,R00377,R00378	RC02795	ko00000,ko00001,ko00002,ko01009,ko03032,ko03400	-	-	-	CDC27
Pz_hap1_014034-RA	3760.EMJ13719	8.23e-204	573.0	28KXR@1|root,2QTEE@2759|Eukaryota,37TPM@33090|Viridiplantae,3GHS5@35493|Streptophyta,4JPUM@91835|fabids	35493|Streptophyta	-	-	-	-	-	-	-	-	-	-	-	-	-	-	-
Pz_hap1_014033-RA	102107.XP_008226379.1	0.0	963.0	28NDK@1|root,2QUZ0@2759|Eukaryota,37J1R@33090|Viridiplantae,3GBH2@35493|Streptophyta,4JEN1@91835|fabids	35493|Streptophyta	-	-	-	-	-	-	-	-	-	-	-	-	-	-	-
Pz_hap1_014105-RA	2711.XP_006478124.1	1.34e-82	258.0	KOG4585@1|root,KOG4585@2759|Eukaryota,37K76@33090|Viridiplantae,3GAQ9@35493|Streptophyta	35493|Streptophyta	L	nuclease HARBI1	-	-	-	-	-	-	-	-	-	-	-	-	DDE_Tnp_4,Myb_DNA-bind_3
Pz_hap1_014128-RA	102107.XP_008226452.1	1.03e-84	249.0	2AXUF@1|root,2S01Q@2759|Eukaryota,37UED@33090|Viridiplantae,3GIV4@35493|Streptophyta,4JU2C@91835|fabids	35493|Streptophyta	S	At5g64816-like	-	-	-	-	-	-	-	-	-	-	-	-	-
Pz_hap1_014233-RA	102107.XP_008226770.1	1.05e-160	450.0	KOG0800@1|root,KOG0800@2759|Eukaryota,381H0@33090|Viridiplantae,3GM23@35493|Streptophyta,4JUXP@91835|fabids	35493|Streptophyta	O	RING-H2 finger protein	-	GO:0003674,GO:0003824,GO:0004842,GO:0006464,GO:0006508,GO:0006511,GO:0006807,GO:0008150,GO:0008152,GO:0009056,GO:0009057,GO:0009987,GO:0010498,GO:0016567,GO:0016740,GO:0019538,GO:0019787,GO:0019941,GO:0030163,GO:0032446,GO:0036211,GO:0043161,GO:0043170,GO:0043412,GO:0043632,GO:0044237,GO:0044238,GO:0044248,GO:0044257,GO:0044260,GO:0044265,GO:0044267,GO:0051603,GO:0061630,GO:0061659,GO:0070647,GO:…	2.3.2.27	ko:K19041	-	-	-	-	ko00000,ko01000,ko04121	-	-	-	zf-RING_2
Pz_hap1_014292-RA	102107.XP_008226687.1	2.31e-100	291.0	2C8K9@1|root,2S34N@2759|Eukaryota,37VJ2@33090|Viridiplantae,3GJUJ@35493|Streptophyta,4JQ97@91835|fabids	35493|Streptophyta	S	Phytohormone-binding protein-like	-	-	-	-	-	-	-	-	-	-	-	-	Bet_v_1
Pz_hap1_014285-RA	102107.XP_008226681.1	1.12e-215	595.0	28PXT@1|root,2QWKC@2759|Eukaryota,37STG@33090|Viridiplantae,3GEV6@35493|Streptophyta,4JHGY@91835|fabids	35493|Streptophyta	S	ubiE/COQ5 methyltransferase family	-	-	-	-	-	-	-	-	-	-	-	-	Methyltransf_11
Pz_hap1_014354-RA	3760.EMJ15699	2.37e-310	863.0	COG0515@1|root,2QSMT@2759|Eukaryota,37M64@33090|Viridiplantae,3GEBW@35493|Streptophyta,4JMRI@91835|fabids	35493|Streptophyta	T	Serine threonine-protein kinase	-	GO:0003674,GO:0003824,GO:0004672,GO:0004674,GO:0004675,GO:0004888,GO:0005488,GO:0005515,GO:0005575,GO:0005622,GO:0005623,GO:0005737,GO:0005773,GO:0005886,GO:0005911,GO:0006464,GO:0006468,GO:0006793,GO:0006796,GO:0006807,GO:0007154,GO:0007165,GO:0007166,GO:0007167,GO:0007178,GO:0008150,GO:0008152,GO:0009506,GO:0009987,GO:0016020,GO:0016301,GO:0016310,GO:0016740,GO:0016772,GO:0016773,GO:0019199,GO:…	-	-	-	-	-	-	-	-	-	-	B_lectin,DUF3403,PAN_2,Pkinase_Tyr,S_locus_glycop
Pz_hap1_014380-RA	3750.XP_008391130.1	2.25e-38	135.0	COG0388@1|root,KOG0806@2759|Eukaryota,37J0X@33090|Viridiplantae,3G8UG@35493|Streptophyta,4JFIX@91835|fabids	35493|Streptophyta	E	N-carbamoylputrescine	CPA	GO:0003674,GO:0003824,GO:0006576,GO:0006595,GO:0006596,GO:0006807,GO:0008150,GO:0008152,GO:0009058,GO:0009308,GO:0009309,GO:0009445,GO:0009446,GO:0009987,GO:0016787,GO:0016810,GO:0016811,GO:0034641,GO:0042401,GO:0044106,GO:0044237,GO:0044249,GO:0044271,GO:0050126,GO:0071704,GO:0097164,GO:1901564,GO:1901566,GO:1901576	3.5.1.53	ko:K12251	ko00330,ko01100,map00330,map01100	-	R01152	RC00096	ko00000,ko00001,ko01000	-	-	-	CN_hydrolase
Pz_hap1_014338-RA	3760.EMJ13665	3.35e-246	677.0	2C22U@1|root,2S4R5@2759|Eukaryota,37VXZ@33090|Viridiplantae,3GKDU@35493|Streptophyta,4JQNU@91835|fabids	35493|Streptophyta	-	-	-	-	-	-	-	-	-	-	-	-	-	-	NOZZLE
Pz_hap1_014333-RA	102107.XP_008226723.1	3.16e-258	707.0	COG5147@1|root,KOG0048@2759|Eukaryota,37YJ4@33090|Viridiplantae,3GG5A@35493|Streptophyta,4JT2C@91835|fabids	35493|Streptophyta	K	SANT SWI3, ADA2, N-CoR and TFIIIB'' DNA-binding domains	-	GO:0000981,GO:0000988,GO:0000989,GO:0001067,GO:0001076,GO:0001134,GO:0001135,GO:0003674,GO:0003676,GO:0003677,GO:0003700,GO:0005488,GO:0005575,GO:0005622,GO:0005623,GO:0005634,GO:0006355,GO:0006357,GO:0008150,GO:0009889,GO:0009987,GO:0010468,GO:0010556,GO:0019219,GO:0019222,GO:0030154,GO:0031323,GO:0031326,GO:0032502,GO:0043226,GO:0043227,GO:0043229,GO:0043231,GO:0043565,GO:0044212,GO:0044424,GO:…	-	ko:K09422	-	-	-	-	ko00000,ko03000	-	-	-	Myb_DNA-binding
Pz_hap1_014337-RA	102107.XP_008226727.1	0.0	1161.0	COG2520@1|root,KOG2078@2759|Eukaryota,37IVV@33090|Viridiplantae,3GDJF@35493|Streptophyta,4JH3J@91835|fabids	35493|Streptophyta	A	Specifically methylates the N1 position of guanosine-37 in various cytoplasmic and mitochondrial tRNAs. Methylation is not dependent on the nature of the nucleoside 5' of the target nucleoside. This is the first step in the biosynthesis of wybutosine (yW), a modified base adjacent to the anticodon of tRNAs and required for accurate decoding	-	-	2.1.1.228	ko:K15429	-	-	R00597	RC00003,RC00334	ko00000,ko01000,ko03016	-	-	-	Met_10
Pz_hap1_014334-RA	981085.XP_010096798.1	6.82e-40	150.0	COG0661@1|root,KOG1236@2759|Eukaryota,37HIM@33090|Viridiplantae,3G7EK@35493|Streptophyta,4JGEP@91835|fabids	35493|Streptophyta	S	Serine threonine-protein kinase	-	-	-	ko:K08869	-	-	-	-	ko00000,ko01001	-	-	-	ABC1
Pz_hap1_014335-RA	3760.EMJ15833	0.0	1612.0	COG5207@1|root,KOG0944@2759|Eukaryota,37SPQ@33090|Viridiplantae,3G93V@35493|Streptophyta,4JD6H@91835|fabids	35493|Streptophyta	O	Ubiquitin carboxyl-terminal hydrolase	UBP14	GO:0000003,GO:0003006,GO:0003674,GO:0003824,GO:0004843,GO:0005575,GO:0005622,GO:0005623,GO:0005634,GO:0005737,GO:0005829,GO:0006464,GO:0006508,GO:0006807,GO:0007275,GO:0008150,GO:0008152,GO:0008233,GO:0008234,GO:0009653,GO:0009790,GO:0009791,GO:0009793,GO:0009888,GO:0009987,GO:0010015,GO:0010053,GO:0010054,GO:0010154,GO:0016049,GO:0016579,GO:0016787,GO:0019538,GO:0019783,GO:0021700,GO:0022414,GO:…	3.4.19.12	ko:K11836	-	-	-	-	ko00000,ko01000,ko01002,ko04147	-	-	-	UBA,UCH,zf-UBP
Pz_hap1_014331-RA	102107.XP_008226721.1	2.9e-56	175.0	2CYD7@1|root,2S3NG@2759|Eukaryota,37W3V@33090|Viridiplantae,3GK21@35493|Streptophyta,4JQMS@91835|fabids	35493|Streptophyta	S	Wound-induced protein	-	-	-	-	-	-	-	-	-	-	-	-	DUF3774
Pz_hap1_014332-RA	102107.XP_008226722.1	0.0	962.0	KOG1169@1|root,KOG1169@2759|Eukaryota,37I4A@33090|Viridiplantae,3G7Z5@35493|Streptophyta,4JKD8@91835|fabids	35493|Streptophyta	IT	Diacylglycerol kinase	-	GO:0007610,GO:0007635,GO:0008150,GO:0009266,GO:0009605,GO:0009628,GO:0010646,GO:0023051,GO:0040011,GO:0042048,GO:0042221,GO:0042330,GO:0043052,GO:0048167,GO:0048168,GO:0048169,GO:0050789,GO:0050794,GO:0050804,GO:0050896,GO:0065007,GO:0065008,GO:0099177	2.7.1.107	ko:K00901	ko00561,ko00564,ko01100,ko01110,ko04070,ko04072,ko05231,map00561,map00564,map01100,map01110,map04070,map04072,map05231	-	R02240	RC00002,RC00017	ko00000,ko00001,ko01000	-	-	-	DAGK_acc,DAGK_cat
Pz_hap1_014386-RA	3760.EMJ20612	9.8e-20	94.7	KOG1075@1|root,KOG1075@2759|Eukaryota,37TIF@33090|Viridiplantae,3G9IZ@35493|Streptophyta	35493|Streptophyta	L	ribonuclease H protein	-	-	-	-	-	-	-	-	-	-	-	-	RVT_1
Pz_hap1_014339-RA	3760.EMJ13013	1.24e-145	415.0	29TT0@1|root,2RXH2@2759|Eukaryota,37S0W@33090|Viridiplantae,3G9RP@35493|Streptophyta,4JI85@91835|fabids	35493|Streptophyta	S	Universal stress protein family	-	GO:0002238,GO:0005575,GO:0005622,GO:0005623,GO:0005634,GO:0005737,GO:0005829,GO:0005886,GO:0008150,GO:0009605,GO:0009607,GO:0009620,GO:0010033,GO:0016020,GO:0042221,GO:0043207,GO:0043226,GO:0043227,GO:0043229,GO:0043231,GO:0044424,GO:0044444,GO:0044464,GO:0050896,GO:0051704,GO:0051707,GO:0071944	-	-	-	-	-	-	-	-	-	-	Usp
Pz_hap1_014390-RA	102107.XP_008229392.1	1.35e-217	627.0	28Q0M@1|root,2QWP8@2759|Eukaryota,37SGC@33090|Viridiplantae,3G8GC@35493|Streptophyta,4JQCT@91835|fabids	35493|Streptophyta	S	Zinc knuckle family protein	-	-	-	-	-	-	-	-	-	-	-	-	MP,RVP,zf-CCHC
Pz_hap1_014464-RA	102107.XP_008226832.1	0.0	922.0	28NVD@1|root,2QVFC@2759|Eukaryota,37JYJ@33090|Viridiplantae,3GCU1@35493|Streptophyta,4JFPT@91835|fabids	35493|Streptophyta	S	f-box protein	-	GO:0000003,GO:0003006,GO:0007275,GO:0007276,GO:0008150,GO:0009555,GO:0009987,GO:0019953,GO:0022412,GO:0022414,GO:0030154,GO:0032501,GO:0032502,GO:0032504,GO:0044703,GO:0048229,GO:0048232,GO:0048235,GO:0048609,GO:0048856,GO:0048869,GO:0051704,GO:0055046	-	-	-	-	-	-	-	-	-	-	F-box,FBD
Pz_hap1_014433-RA	102107.XP_008244405.1	6.14e-87	262.0	COG5147@1|root,KOG0048@2759|Eukaryota	2759|Eukaryota	ADK	RNA polymerase II transcription regulator recruiting activity	-	-	-	ko:K09422	-	-	-	-	ko00000,ko03000	-	-	-	Myb_DNA-binding
Pz_hap1_014427-RA	102107.XP_008244402.1	1.42e-274	784.0	COG1132@1|root,KOG0055@2759|Eukaryota,37TBT@33090|Viridiplantae,3GBQD@35493|Streptophyta,4JH23@91835|fabids	35493|Streptophyta	Q	Multidrug pheromone exporter, MDR family, ABC transporter family	-	-	3.6.3.44	ko:K05658	ko02010,ko04976,ko05206,ko05226,map02010,map04976,map05206,map05226	-	-	-	ko00000,ko00001,ko01000,ko02000,ko04090,ko04147	3.A.1.201	-	-	ABC_membrane,ABC_tran
Pz_hap1_014426-RA	102107.XP_008244402.1	3.2e-195	575.0	COG1132@1|root,KOG0055@2759|Eukaryota,37TBT@33090|Viridiplantae,3GBQD@35493|Streptophyta,4JH23@91835|fabids	35493|Streptophyta	Q	Multidrug pheromone exporter, MDR family, ABC transporter family	-	-	3.6.3.44	ko:K05658	ko02010,ko04976,ko05206,ko05226,map02010,map04976,map05206,map05226	-	-	-	ko00000,ko00001,ko01000,ko02000,ko04090,ko04147	3.A.1.201	-	-	ABC_membrane,ABC_tran
Pz_hap1_014451-RA	3760.EMJ00645	7.95e-39	146.0	2CN5X@1|root,2QU1T@2759|Eukaryota,37T40@33090|Viridiplantae	33090|Viridiplantae	-	-	-	-	-	-	-	-	-	-	-	-	-	-	DBD_Tnp_Mut,MULE,SWIM
Pz_hap1_014527-RA	3750.XP_008356841.1	4.16e-106	319.0	KOG4585@1|root,KOG4585@2759|Eukaryota,37K76@33090|Viridiplantae,3GAQ9@35493|Streptophyta,4JU1X@91835|fabids	35493|Streptophyta	L	DDE superfamily endonuclease	-	-	-	-	-	-	-	-	-	-	-	-	DDE_Tnp_4
Pz_hap1_014533-RA	3760.EMJ10243	2.41e-48	166.0	KOG1121@1|root,KOG1121@2759|Eukaryota	2759|Eukaryota	E	protein dimerization activity	-	-	-	-	-	-	-	-	-	-	-	-	DUF4413,Dimer_Tnp_hAT
Pz_hap1_014579-RA	225117.XP_009375796.1	1.64e-70	234.0	2CU6P@1|root,2RJJK@2759|Eukaryota,37T0A@33090|Viridiplantae,3GFI7@35493|Streptophyta	35493|Streptophyta	-	-	-	-	-	-	-	-	-	-	-	-	-	-	DUF659,Dimer_Tnp_hAT
Pz_hap1_014555-RA	102107.XP_008226872.1	2.03e-187	529.0	COG2801@1|root,KOG0017@2759|Eukaryota,37RRN@33090|Viridiplantae,3GAQ4@35493|Streptophyta,4JRZ4@91835|fabids	35493|Streptophyta	L	Belongs to the 'GDSL' lipolytic enzyme family	-	-	-	-	-	-	-	-	-	-	-	-	Lipase_GDSL
Pz_hap1_014633-RA	102107.XP_008227004.1	4.5e-205	572.0	COG0576@1|root,KOG3003@2759|Eukaryota,37K53@33090|Viridiplantae,3GCBQ@35493|Streptophyta,4JM1S@91835|fabids	35493|Streptophyta	O	Essential component of the PAM complex, a complex required for the translocation of transit peptide-containing proteins from the inner membrane into the mitochondrial matrix in an ATP-dependent manner	-	GO:0000166,GO:0000774,GO:0001405,GO:0003674,GO:0005488,GO:0005507,GO:0005515,GO:0005524,GO:0005575,GO:0005622,GO:0005623,GO:0005737,GO:0005739,GO:0005740,GO:0005743,GO:0005744,GO:0006605,GO:0006626,GO:0006810,GO:0006839,GO:0006886,GO:0006950,GO:0006996,GO:0007005,GO:0008104,GO:0008144,GO:0008150,GO:0009266,GO:0009314,GO:0009408,GO:0009411,GO:0009416,GO:0009628,GO:0009987,GO:0010286,GO:0015031,GO:…	-	ko:K03687	-	-	-	-	ko00000,ko03029,ko03110	-	-	-	GrpE
Pz_hap1_014658-RA	3760.EMJ17932	4.67e-14	78.6	KOG1075@1|root,KOG1075@2759|Eukaryota	2759|Eukaryota	E	Ribonuclease H protein	-	-	-	-	-	-	-	-	-	-	-	-	DUF4283,Exo_endo_phos_2,RVT_1,zf-CCHC_4
Pz_hap1_014657-RA	3760.EMJ05250	8.89e-57	179.0	KOG1075@1|root,KOG1075@2759|Eukaryota	2759|Eukaryota	E	Ribonuclease H protein	-	-	-	-	-	-	-	-	-	-	-	-	DUF4283,Exo_endo_phos_2,RVT_1,zf-CCHC_4
Pz_hap1_014642-RA	102107.XP_008227016.1	6.91e-165	473.0	KOG4160@1|root,KOG4160@2759|Eukaryota,37HR4@33090|Viridiplantae,3GD96@35493|Streptophyta,4JISI@91835|fabids	35493|Streptophyta	V	BPI LBP family protein	-	GO:0001530,GO:0003674,GO:0005488,GO:0005575,GO:0005622,GO:0005623,GO:0005737,GO:0005773,GO:0005774,GO:0008150,GO:0008152,GO:0008289,GO:0009058,GO:0009987,GO:0010468,GO:0016020,GO:0019222,GO:0031090,GO:0043226,GO:0043227,GO:0043229,GO:0043231,GO:0044237,GO:0044422,GO:0044424,GO:0044437,GO:0044444,GO:0044446,GO:0044464,GO:0050789,GO:0060255,GO:0065007,GO:0072593,GO:0097367,GO:0098588,GO:0098805,GO:…	-	ko:K05399	ko04064,ko04620,ko05132,ko05152,map04064,map04620,map05132,map05152	-	-	-	ko00000,ko00001,ko02000,ko04147	1.C.40.1.2	-	-	LBP_BPI_CETP,LBP_BPI_CETP_C
Pz_hap1_014591-RA	102107.XP_008226848.1	8.87e-207	611.0	COG0296@1|root,KOG0470@2759|Eukaryota,37SQT@33090|Viridiplantae,3GDEE@35493|Streptophyta,4JN1A@91835|fabids	35493|Streptophyta	G	1,4-alpha-glucan-branching enzyme 3, chloroplastic	-	GO:0005575,GO:0005622,GO:0005623,GO:0005737,GO:0005975,GO:0007275,GO:0008150,GO:0008152,GO:0009507,GO:0009536,GO:0009791,GO:0032501,GO:0032502,GO:0043226,GO:0043227,GO:0043229,GO:0043231,GO:0044238,GO:0044424,GO:0044444,GO:0044464,GO:0048856,GO:0071704	2.4.1.18	ko:K00700	ko00500,ko01100,ko01110,map00500,map01100,map01110	M00565	R02110	-	ko00000,ko00001,ko00002,ko01000,ko04147	-	CBM48,GH13	-	Alpha-amylase,Alpha-amylase_C,CBM_48
Pz_hap1_014603-RA	3760.EMJ14133	2.17e-245	676.0	2ERU4@1|root,2SUIE@2759|Eukaryota,380XG@33090|Viridiplantae,3GR24@35493|Streptophyta,4JV3I@91835|fabids	35493|Streptophyta	S	F-box-like	-	-	-	-	-	-	-	-	-	-	-	-	F-box,F-box-like,FBA_3
Pz_hap1_014597-RA	3760.EMJ14638	1.37e-192	549.0	COG0571@1|root,KOG0701@2759|Eukaryota,37Q59@33090|Viridiplantae,3GA7H@35493|Streptophyta,4JKV2@91835|fabids	35493|Streptophyta	A	Ribonuclease 3-like protein 2	-	GO:0003674,GO:0003676,GO:0003723,GO:0003824,GO:0004518,GO:0004519,GO:0004521,GO:0004525,GO:0004540,GO:0005488,GO:0005575,GO:0005622,GO:0005623,GO:0005634,GO:0005737,GO:0006139,GO:0006396,GO:0006725,GO:0006807,GO:0008150,GO:0008152,GO:0009892,GO:0009987,GO:0010033,GO:0010467,GO:0010468,GO:0010605,GO:0010608,GO:0010629,GO:0014070,GO:0016070,GO:0016246,GO:0016441,GO:0016442,GO:0016458,GO:0016787,GO:…	-	-	-	-	-	-	-	-	-	-	DND1_DSRM,Ribonuclease_3,dsrm
Pz_hap1_014598-RA	3760.EMJ14638	4.96e-169	482.0	COG0571@1|root,KOG0701@2759|Eukaryota,37Q59@33090|Viridiplantae,3GA7H@35493|Streptophyta,4JKV2@91835|fabids	35493|Streptophyta	A	Ribonuclease 3-like protein 2	-	GO:0003674,GO:0003676,GO:0003723,GO:0003824,GO:0004518,GO:0004519,GO:0004521,GO:0004525,GO:0004540,GO:0005488,GO:0005575,GO:0005622,GO:0005623,GO:0005634,GO:0005737,GO:0006139,GO:0006396,GO:0006725,GO:0006807,GO:0008150,GO:0008152,GO:0009892,GO:0009987,GO:0010033,GO:0010467,GO:0010468,GO:0010605,GO:0010608,GO:0010629,GO:0014070,GO:0016070,GO:0016246,GO:0016441,GO:0016442,GO:0016458,GO:0016787,GO:…	-	-	-	-	-	-	-	-	-	-	DND1_DSRM,Ribonuclease_3,dsrm
Pz_hap1_014695-RA	102107.XP_008227075.1	4.46e-90	263.0	COG0096@1|root,KOG1754@2759|Eukaryota,37UNF@33090|Viridiplantae,3GIUQ@35493|Streptophyta,4JPIW@91835|fabids	35493|Streptophyta	J	RIBOSOMAL protein	-	GO:0003674,GO:0003735,GO:0005198,GO:0005575,GO:0005622,GO:0005623,GO:0005737,GO:0005739,GO:0005773,GO:0005829,GO:0005840,GO:0005844,GO:0015935,GO:0022626,GO:0022627,GO:0032991,GO:0042788,GO:0043226,GO:0043227,GO:0043228,GO:0043229,GO:0043231,GO:0043232,GO:0044391,GO:0044422,GO:0044424,GO:0044444,GO:0044445,GO:0044446,GO:0044464,GO:1990904	-	ko:K02957	ko03010,map03010	M00177	-	-	br01610,ko00000,ko00001,ko00002,ko03011	-	-	-	Ribosomal_S8
Pz_hap1_014719-RA	102107.XP_008227117.1	0.0	1076.0	COG4886@1|root,KOG0619@2759|Eukaryota,37RSV@33090|Viridiplantae,3GF8S@35493|Streptophyta,4JMSE@91835|fabids	35493|Streptophyta	V	Receptor-like protein	-	GO:0008150,GO:0009888,GO:0010073,GO:0032501,GO:0032502,GO:0048507,GO:0048856	-	-	-	-	-	-	-	-	-	-	LRRNT_2,LRR_1,LRR_6,LRR_8
Pz_hap1_014729-RA	3760.EMJ21144	3.26e-130	394.0	KOG1075@1|root,KOG1075@2759|Eukaryota,37W4F@33090|Viridiplantae,3GIQB@35493|Streptophyta	35493|Streptophyta	S	Domain of unknown function (DUF4283)	-	-	-	-	-	-	-	-	-	-	-	-	DUF4283,zf-CCHC_4
Pz_hap1_014733-RA	102107.XP_008245752.1	0.0	1437.0	COG4886@1|root,KOG0619@2759|Eukaryota,37RSV@33090|Viridiplantae,3GF8S@35493|Streptophyta,4JMSE@91835|fabids	35493|Streptophyta	V	Receptor-like protein	-	GO:0008150,GO:0009888,GO:0010073,GO:0032501,GO:0032502,GO:0048507,GO:0048856	-	-	-	-	-	-	-	-	-	-	LRRNT_2,LRR_1,LRR_6,LRR_8
Pz_hap1_014732-RA	3760.EMJ14319	7.07e-113	358.0	COG4886@1|root,KOG0619@2759|Eukaryota,37RSV@33090|Viridiplantae,3GF8S@35493|Streptophyta,4JMSE@91835|fabids	35493|Streptophyta	V	Receptor-like protein	-	GO:0008150,GO:0009888,GO:0010073,GO:0032501,GO:0032502,GO:0048507,GO:0048856	-	-	-	-	-	-	-	-	-	-	LRRNT_2,LRR_1,LRR_6,LRR_8
Pz_hap1_014715-RA	102107.XP_008227114.1	0.0	1278.0	COG4886@1|root,KOG0619@2759|Eukaryota,37RSV@33090|Viridiplantae,3GF8S@35493|Streptophyta,4JMSE@91835|fabids	35493|Streptophyta	V	Receptor-like protein	-	GO:0008150,GO:0009888,GO:0010073,GO:0032501,GO:0032502,GO:0048507,GO:0048856	-	-	-	-	-	-	-	-	-	-	LRRNT_2,LRR_1,LRR_6,LRR_8
Pz_hap1_014717-RA	102107.XP_008227200.1	0.0	1096.0	COG4886@1|root,KOG0619@2759|Eukaryota,37RSV@33090|Viridiplantae,3GF8S@35493|Streptophyta,4JMSE@91835|fabids	35493|Streptophyta	V	Receptor-like protein	-	GO:0008150,GO:0009888,GO:0010073,GO:0032501,GO:0032502,GO:0048507,GO:0048856	-	-	-	-	-	-	-	-	-	-	LRRNT_2,LRR_1,LRR_6,LRR_8
Pz_hap1_014741-RA	102107.XP_008244562.1	1.42e-160	476.0	COG4886@1|root,KOG0619@2759|Eukaryota,37RSV@33090|Viridiplantae,3GF8S@35493|Streptophyta,4JMSE@91835|fabids	35493|Streptophyta	V	Receptor-like protein	-	GO:0008150,GO:0009888,GO:0010073,GO:0032501,GO:0032502,GO:0048507,GO:0048856	-	-	-	-	-	-	-	-	-	-	LRRNT_2,LRR_1,LRR_6,LRR_8
Pz_hap1_014736-RA	71139.XP_010068386.1	5.45e-16	80.5	KOG1075@1|root,KOG1075@2759|Eukaryota,37ZJI@33090|Viridiplantae,3GRZU@35493|Streptophyta	35493|Streptophyta	S	Ribonuclease H protein	-	-	-	-	-	-	-	-	-	-	-	-	Exo_endo_phos,Exo_endo_phos_2,RVT_1
Pz_hap1_014747-RA	3750.XP_008377441.1	2.02e-239	674.0	2C7QK@1|root,2QUNQ@2759|Eukaryota,37QB2@33090|Viridiplantae,3GCE5@35493|Streptophyta,4JRQZ@91835|fabids	35493|Streptophyta	S	source UniProtKB	-	-	-	-	-	-	-	-	-	-	-	-	DUF659,Dimer_Tnp_hAT,zf-BED
Pz_hap1_014704-RA	102107.XP_008227112.1	4.53e-235	686.0	COG4886@1|root,KOG0619@2759|Eukaryota,37RSV@33090|Viridiplantae,3GF8S@35493|Streptophyta,4JMSE@91835|fabids	35493|Streptophyta	V	Receptor-like protein	-	GO:0008150,GO:0009888,GO:0010073,GO:0032501,GO:0032502,GO:0048507,GO:0048856	-	-	-	-	-	-	-	-	-	-	LRRNT_2,LRR_1,LRR_6,LRR_8
Pz_hap1_014784-RA	4641.GSMUA_Achr10P20900_001	2.69e-23	96.7	2CKJS@1|root,2QVGX@2759|Eukaryota,37QJ3@33090|Viridiplantae,3GEEE@35493|Streptophyta,3KNMA@4447|Liliopsida	35493|Streptophyta	S	Belongs to the terpene synthase family	KS	GO:0001101,GO:0003674,GO:0003824,GO:0005575,GO:0005622,GO:0005623,GO:0005737,GO:0006082,GO:0006629,GO:0006720,GO:0006721,GO:0007154,GO:0007165,GO:0008150,GO:0008152,GO:0008299,GO:0008610,GO:0009058,GO:0009507,GO:0009532,GO:0009536,GO:0009570,GO:0009685,GO:0009686,GO:0009719,GO:0009725,GO:0009739,GO:0009740,GO:0009755,GO:0009899,GO:0009987,GO:0010033,GO:0010333,GO:0010476,GO:0010817,GO:0016053,GO:…	4.2.3.19	ko:K04121	ko00904,ko01100,ko01110,map00904,map01100,map01110	-	R05092	RC01263	ko00000,ko00001,ko01000	-	-	-	Terpene_synth,Terpene_synth_C
Pz_hap1_014792-RA	4641.GSMUA_Achr10P20900_001	9.76e-24	97.8	2CKJS@1|root,2QVGX@2759|Eukaryota,37QJ3@33090|Viridiplantae,3GEEE@35493|Streptophyta,3KNMA@4447|Liliopsida	35493|Streptophyta	S	Belongs to the terpene synthase family	KS	GO:0001101,GO:0003674,GO:0003824,GO:0005575,GO:0005622,GO:0005623,GO:0005737,GO:0006082,GO:0006629,GO:0006720,GO:0006721,GO:0007154,GO:0007165,GO:0008150,GO:0008152,GO:0008299,GO:0008610,GO:0009058,GO:0009507,GO:0009532,GO:0009536,GO:0009570,GO:0009685,GO:0009686,GO:0009719,GO:0009725,GO:0009739,GO:0009740,GO:0009755,GO:0009899,GO:0009987,GO:0010033,GO:0010333,GO:0010476,GO:0010817,GO:0016053,GO:…	4.2.3.19	ko:K04121	ko00904,ko01100,ko01110,map00904,map01100,map01110	-	R05092	RC01263	ko00000,ko00001,ko01000	-	-	-	Terpene_synth,Terpene_synth_C
Pz_hap1_014830-RA	225117.XP_009340173.1	1.05e-32	123.0	2D39T@1|root,2SQSF@2759|Eukaryota,380DR@33090|Viridiplantae	33090|Viridiplantae	S	Protein of unknown function (DUF 659)	-	-	-	-	-	-	-	-	-	-	-	-	DUF659
Pz_hap1_014841-RA	102107.XP_008240338.1	3.88e-77	242.0	28NXV@1|root,2QVIA@2759|Eukaryota,37PNE@33090|Viridiplantae,3GDM2@35493|Streptophyta,4JF8B@91835|fabids	35493|Streptophyta	S	DNA-binding protein	-	GO:0000902,GO:0000904,GO:0003674,GO:0003676,GO:0003677,GO:0005488,GO:0005575,GO:0005622,GO:0005623,GO:0005634,GO:0005730,GO:0006139,GO:0006259,GO:0006260,GO:0006261,GO:0006725,GO:0006807,GO:0007049,GO:0007275,GO:0008150,GO:0008152,GO:0009058,GO:0009059,GO:0009653,GO:0009888,GO:0009987,GO:0010015,GO:0010053,GO:0010054,GO:0016043,GO:0021700,GO:0022402,GO:0022622,GO:0030154,GO:0031974,GO:0031981,GO:…	-	-	-	-	-	-	-	-	-	-	-
Pz_hap1_014833-RA	3760.EMJ13509	2.4e-249	688.0	28IRT@1|root,2QR33@2759|Eukaryota,37J9C@33090|Viridiplantae,3G8ND@35493|Streptophyta,4JE0B@91835|fabids	35493|Streptophyta	S	Fasciclin-like arabinogalactan protein	-	GO:0005575,GO:0005618,GO:0005623,GO:0005886,GO:0007275,GO:0008150,GO:0016020,GO:0022622,GO:0030312,GO:0031224,GO:0031225,GO:0031226,GO:0032501,GO:0032502,GO:0044425,GO:0044459,GO:0044464,GO:0046658,GO:0048364,GO:0048367,GO:0048731,GO:0048856,GO:0071944,GO:0099402	-	-	-	-	-	-	-	-	-	-	Fasciclin
Pz_hap1_014896-RA	3760.EMJ12932	4.42e-26	108.0	KOG0032@1|root,KOG0032@2759|Eukaryota,37MAH@33090|Viridiplantae,3GB1K@35493|Streptophyta,4JGSX@91835|fabids	35493|Streptophyta	T	Calcium-dependent protein kinase	-	GO:0001101,GO:0003674,GO:0003824,GO:0004672,GO:0004674,GO:0004683,GO:0005488,GO:0005515,GO:0005516,GO:0005575,GO:0005622,GO:0005623,GO:0005634,GO:0005737,GO:0005886,GO:0006464,GO:0006468,GO:0006793,GO:0006796,GO:0006807,GO:0007154,GO:0007165,GO:0008150,GO:0008152,GO:0009719,GO:0009725,GO:0009737,GO:0009738,GO:0009755,GO:0009931,GO:0009987,GO:0010033,GO:0010857,GO:0016020,GO:0016301,GO:0016310,GO:…	2.7.11.1	ko:K13412	ko04626,ko05145,map04626,map05145	-	-	-	ko00000,ko00001,ko01000,ko01001	-	-	-	EF-hand_1,EF-hand_5,EF-hand_6,EF-hand_7,EF-hand_8,Pkinase
Pz_hap1_014928-RA	102107.XP_008227201.1	0.0	1320.0	COG1131@1|root,KOG0061@2759|Eukaryota,37PPU@33090|Viridiplantae,3GBBE@35493|Streptophyta,4JDYA@91835|fabids	35493|Streptophyta	Q	ABC transporter G family member	-	GO:0003674,GO:0003824,GO:0005215,GO:0005575,GO:0005623,GO:0005886,GO:0006810,GO:0008150,GO:0009628,GO:0015399,GO:0015405,GO:0016020,GO:0016021,GO:0016462,GO:0016787,GO:0016817,GO:0016818,GO:0016887,GO:0017111,GO:0022804,GO:0022857,GO:0031224,GO:0042623,GO:0042626,GO:0043492,GO:0044425,GO:0044464,GO:0050896,GO:0051179,GO:0051234,GO:0055085,GO:0071944,GO:0080167	-	-	-	-	-	-	-	-	-	-	ABC2_membrane,ABC_tran
Pz_hap1_014932-RA	102107.XP_008227205.1	0.0	1914.0	28NEX@1|root,2QV0H@2759|Eukaryota,37T3V@33090|Viridiplantae,3G72D@35493|Streptophyta,4JGWZ@91835|fabids	35493|Streptophyta	-	-	-	-	-	-	-	-	-	-	-	-	-	-	-
Pz_hap1_014933-RA	102107.XP_008227206.1	9.65e-129	370.0	KOG0130@1|root,KOG0130@2759|Eukaryota,37RBM@33090|Viridiplantae,3G9PZ@35493|Streptophyta,4JHNN@91835|fabids	35493|Streptophyta	A	RNA-binding protein	Y14	GO:0000184,GO:0000381,GO:0000956,GO:0003674,GO:0003676,GO:0003723,GO:0003729,GO:0005488,GO:0005575,GO:0005622,GO:0005623,GO:0005634,GO:0005654,GO:0005730,GO:0005737,GO:0006139,GO:0006401,GO:0006402,GO:0006725,GO:0006807,GO:0008150,GO:0008152,GO:0009056,GO:0009057,GO:0009892,GO:0009893,GO:0009987,GO:0010468,GO:0010604,GO:0010605,GO:0010628,GO:0010629,GO:0016070,GO:0016071,GO:0016604,GO:0019219,GO:…	-	ko:K12876	ko03013,ko03015,ko03040,map03013,map03015,map03040	M00430	-	-	ko00000,ko00001,ko00002,ko03019,ko03041	-	-	-	RRM_1
Pz_hap1_014957-RA	102107.XP_008227367.1	1.54e-242	674.0	COG1818@1|root,KOG3943@2759|Eukaryota,37PFC@33090|Viridiplantae,3GGVJ@35493|Streptophyta,4JEQS@91835|fabids	35493|Streptophyta	S	THUMP domain-containing protein	-	-	-	ko:K06963	-	-	-	-	ko00000,ko03016	-	-	-	THUMP
Pz_hap1_014973-RA	3760.EMJ12847	8.31e-226	622.0	28I7F@1|root,2QQHP@2759|Eukaryota,37NNX@33090|Viridiplantae,3G8ZG@35493|Streptophyta,4JK5B@91835|fabids	35493|Streptophyta	S	Dehydration-responsive protein	-	-	-	-	-	-	-	-	-	-	-	-	BURP
Pz_hap1_014971-RA	3760.EMJ25848	1.54e-82	250.0	KOG4585@1|root,KOG4585@2759|Eukaryota,37K76@33090|Viridiplantae,3GAQ9@35493|Streptophyta	35493|Streptophyta	L	nuclease HARBI1	-	-	-	-	-	-	-	-	-	-	-	-	DDE_Tnp_4,Myb_DNA-bind_3
Pz_hap1_014970-RA	102107.XP_008229392.1	5.42e-153	461.0	28Q0M@1|root,2QWP8@2759|Eukaryota,37SGC@33090|Viridiplantae,3G8GC@35493|Streptophyta,4JQCT@91835|fabids	35493|Streptophyta	S	Zinc knuckle family protein	-	-	-	-	-	-	-	-	-	-	-	-	MP,RVP,zf-CCHC
Pz_hap1_014961-RA	3760.EMJ13339	7.73e-127	360.0	COG5078@1|root,KOG0421@2759|Eukaryota,37N63@33090|Viridiplantae,3GD9P@35493|Streptophyta,4JH92@91835|fabids	35493|Streptophyta	O	Belongs to the ubiquitin-conjugating enzyme family	UBC20	GO:0000209,GO:0003674,GO:0003824,GO:0004842,GO:0005488,GO:0005515,GO:0005575,GO:0005622,GO:0005623,GO:0005634,GO:0005737,GO:0006464,GO:0006508,GO:0006511,GO:0006807,GO:0007088,GO:0007346,GO:0008150,GO:0008152,GO:0008283,GO:0009056,GO:0009057,GO:0009987,GO:0010498,GO:0010564,GO:0010965,GO:0016567,GO:0016740,GO:0019538,GO:0019787,GO:0019899,GO:0019941,GO:0030071,GO:0030163,GO:0031145,GO:0031625,GO:…	2.3.2.23	ko:K06688	ko04120,map04120	-	-	-	ko00000,ko00001,ko01000,ko04121	-	-	-	UQ_con
Pz_hap1_014963-RA	102107.XP_008227213.1	0.0	1347.0	COG1240@1|root,2QU3C@2759|Eukaryota,37K5U@33090|Viridiplantae,3GB5T@35493|Streptophyta,4JI9S@91835|fabids	35493|Streptophyta	Z	Involved in chlorophyll biosynthesis. Catalyzes the insertion of magnesium ion into protoporphyrin IX to yield Mg- protoporphyrin IX	-	GO:0005575,GO:0005622,GO:0005623,GO:0005737,GO:0009507,GO:0009532,GO:0009534,GO:0009536,GO:0009570,GO:0009579,GO:0010007,GO:0031976,GO:0031984,GO:0032991,GO:0043226,GO:0043227,GO:0043229,GO:0043231,GO:0044422,GO:0044424,GO:0044434,GO:0044435,GO:0044444,GO:0044446,GO:0044464,GO:1902494	6.6.1.1	ko:K03404	ko00860,ko01100,ko01110,map00860,map01100,map01110	-	R03877	RC01012	ko00000,ko00001,ko01000	-	-	-	Mg_chelatase,VWA_2
Pz_hap1_014964-RA	102107.XP_008227215.1	0.0	2887.0	KOG1473@1|root,KOG1473@2759|Eukaryota,37HQH@33090|Viridiplantae,3G87E@35493|Streptophyta,4JGIH@91835|fabids	35493|Streptophyta	BK	DDT domain	-	GO:0000122,GO:0000228,GO:0000785,GO:0000790,GO:0003674,GO:0003676,GO:0003677,GO:0005488,GO:0005515,GO:0005575,GO:0005622,GO:0005623,GO:0005634,GO:0005654,GO:0005694,GO:0005737,GO:0006139,GO:0006325,GO:0006338,GO:0006351,GO:0006355,GO:0006357,GO:0006725,GO:0006807,GO:0006996,GO:0007275,GO:0007399,GO:0007417,GO:0007420,GO:0008134,GO:0008150,GO:0008152,GO:0009058,GO:0009059,GO:0009889,GO:0009890,GO:…	-	-	-	-	-	-	-	-	-	-	DDT,PHD,WHIM1
Pz_hap1_014962-RA	102107.XP_008227212.1	3.04e-198	551.0	2CMBM@1|root,2QPWA@2759|Eukaryota,37N58@33090|Viridiplantae,3GE0P@35493|Streptophyta,4JP0D@91835|fabids	35493|Streptophyta	-	-	-	-	-	-	-	-	-	-	-	-	-	-	-
Pz_hap1_014981-RA	102107.XP_008227247.1	6.4e-236	649.0	COG0702@1|root,KOG1203@2759|Eukaryota,37PAZ@33090|Viridiplantae,3GFND@35493|Streptophyta,4JG9T@91835|fabids	35493|Streptophyta	G	NAD(P)H-binding	-	-	-	-	-	-	-	-	-	-	-	-	NAD_binding_10
Pz_hap1_014982-RA	102107.XP_008227246.1	1.94e-187	525.0	28QRX@1|root,2QXET@2759|Eukaryota,37ISI@33090|Viridiplantae,3G8A2@35493|Streptophyta,4JHIU@91835|fabids	35493|Streptophyta	S	Phytochromobilin ferredoxin oxidoreductase	HY2	GO:0003674,GO:0003824,GO:0005575,GO:0005622,GO:0005623,GO:0005737,GO:0007154,GO:0007165,GO:0008150,GO:0008152,GO:0009507,GO:0009536,GO:0009987,GO:0010019,GO:0016491,GO:0016627,GO:0016636,GO:0023052,GO:0043226,GO:0043227,GO:0043229,GO:0043231,GO:0044424,GO:0044444,GO:0044464,GO:0050619,GO:0050789,GO:0050794,GO:0050896,GO:0051716,GO:0055114,GO:0065007	1.3.7.4	ko:K08101	ko00860,ko01110,map00860,map01110	-	R03678	RC01574	ko00000,ko00001,ko01000	-	-	-	Fe_bilin_red
Pz_hap1_015033-RA	102107.XP_008227265.1	0.0	1006.0	KOG0032@1|root,KOG0032@2759|Eukaryota,37PSA@33090|Viridiplantae,3GB7K@35493|Streptophyta,4JN47@91835|fabids	35493|Streptophyta	T	Calcium-dependent protein kinase	CPK17	GO:0001101,GO:0001558,GO:0003674,GO:0003824,GO:0004672,GO:0004674,GO:0004683,GO:0005488,GO:0005515,GO:0005516,GO:0005575,GO:0005622,GO:0005623,GO:0005634,GO:0005737,GO:0005886,GO:0006464,GO:0006468,GO:0006793,GO:0006796,GO:0006807,GO:0007154,GO:0007165,GO:0008150,GO:0008152,GO:0009719,GO:0009725,GO:0009737,GO:0009738,GO:0009755,GO:0009931,GO:0009987,GO:0010033,GO:0010769,GO:0010857,GO:0016020,GO:…	2.7.11.1	ko:K13412	ko04626,ko05145,map04626,map05145	-	-	-	ko00000,ko00001,ko01000,ko01001	-	-	-	EF-hand_1,EF-hand_5,Pkinase
Pz_hap1_015067-RA	3983.cassava4.1_027478m	1.98e-50	177.0	2CTYX@1|root,2RIC0@2759|Eukaryota,37XEY@33090|Viridiplantae,3GKTA@35493|Streptophyta	35493|Streptophyta	S	Viral movement protein (MP)	-	-	-	-	-	-	-	-	-	-	-	-	MP
Pz_hap1_015042-RA	3760.EMJ00744	8.87e-95	278.0	KOG4585@1|root,KOG4585@2759|Eukaryota,37K76@33090|Viridiplantae,3GAQ9@35493|Streptophyta	35493|Streptophyta	L	nuclease HARBI1	-	-	-	-	-	-	-	-	-	-	-	-	DDE_Tnp_4,Myb_DNA-bind_3
Pz_hap1_015091-RA	102107.XP_008227377.1	1.94e-130	370.0	COG0314@1|root,KOG3307@2759|Eukaryota,37RDP@33090|Viridiplantae,3GD8E@35493|Streptophyta,4JI70@91835|fabids	35493|Streptophyta	H	Catalytic subunit of the molybdopterin synthase complex, a complex that catalyzes the conversion of precursor Z into molybdopterin. Acts by mediating the incorporation of 2 sulfur atoms from thiocarboxylated MOCS2A into precursor Z to generate a dithiolene group	-	GO:0003674,GO:0003824,GO:0005575,GO:0005622,GO:0005623,GO:0005737,GO:0005829,GO:0006139,GO:0006163,GO:0006725,GO:0006732,GO:0006753,GO:0006793,GO:0006796,GO:0006807,GO:0008150,GO:0008152,GO:0009058,GO:0009116,GO:0009117,GO:0009119,GO:0009141,GO:0009144,GO:0009150,GO:0009199,GO:0009205,GO:0009259,GO:0009987,GO:0016740,GO:0016782,GO:0016783,GO:0018130,GO:0019538,GO:0019637,GO:0019693,GO:0030366,GO:…	2.8.1.12	ko:K03635	ko00790,ko01100,ko04122,map00790,map01100,map04122	-	R09395	RC02507	ko00000,ko00001,ko01000	-	-	-	MoaE
Pz_hap1_015096-RA	3760.EMJ15716	1.12e-103	316.0	KOG4585@1|root,KOG4585@2759|Eukaryota,3895I@33090|Viridiplantae,3GY1X@35493|Streptophyta,4JW8R@91835|fabids	35493|Streptophyta	L	Myb/SANT-like DNA-binding domain	-	-	-	-	-	-	-	-	-	-	-	-	DDE_Tnp_4,Myb_DNA-bind_3
Pz_hap1_015112-RA	102107.XP_008225180.1	5.4e-25	101.0	2CXQY@1|root,2RZ54@2759|Eukaryota,37UAG@33090|Viridiplantae,3GJ71@35493|Streptophyta,4JPE4@91835|fabids	35493|Streptophyta	S	Protein of unknown function, DUF538	-	-	-	-	-	-	-	-	-	-	-	-	DUF538
Pz_hap1_015127-RA	102107.XP_008227628.1	1.18e-160	451.0	28PC0@1|root,2QVZC@2759|Eukaryota,37MA2@33090|Viridiplantae,3GD44@35493|Streptophyta,4JD4T@91835|fabids	35493|Streptophyta	-	-	-	-	-	-	-	-	-	-	-	-	-	-	TPR_19
Pz_hap1_015143-RA	102107.XP_008229392.1	8.27e-58	201.0	28Q0M@1|root,2QWP8@2759|Eukaryota,37SGC@33090|Viridiplantae,3G8GC@35493|Streptophyta,4JQCT@91835|fabids	35493|Streptophyta	S	Zinc knuckle family protein	-	-	-	-	-	-	-	-	-	-	-	-	MP,RVP,zf-CCHC
Pz_hap1_015200-RA	102107.XP_008240770.1	2.37e-250	727.0	28Q0M@1|root,2QWP8@2759|Eukaryota,37SGC@33090|Viridiplantae,3G8GC@35493|Streptophyta,4JQCT@91835|fabids	35493|Streptophyta	S	Zinc knuckle family protein	-	-	-	-	-	-	-	-	-	-	-	-	MP,RVP,zf-CCHC
Pz_hap1_015197-RA	102107.XP_008227595.1	7.35e-43	140.0	COG1958@1|root,KOG1774@2759|Eukaryota,37V9J@33090|Viridiplantae,3GJBB@35493|Streptophyta,4JQ60@91835|fabids	35493|Streptophyta	A	Small nuclear ribonucleoprotein	-	-	-	ko:K11097	ko03040,map03040	M00351,M00352,M00354,M00355,M00398	-	-	ko00000,ko00001,ko00002,ko03032,ko03041	-	-	-	LSM
Pz_hap1_015254-RA	102107.XP_008227700.1	3.04e-148	425.0	COG5596@1|root,KOG1652@2759|Eukaryota,37QQD@33090|Viridiplantae,3GAC1@35493|Streptophyta,4JHZF@91835|fabids	35493|Streptophyta	U	Mitochondrial import inner membrane translocase subunit	-	GO:0005575,GO:0005622,GO:0005623,GO:0005737,GO:0005739,GO:0005740,GO:0005743,GO:0005744,GO:0006605,GO:0006626,GO:0006810,GO:0006839,GO:0006886,GO:0006996,GO:0007005,GO:0008104,GO:0008150,GO:0009987,GO:0015031,GO:0015833,GO:0016020,GO:0016021,GO:0016043,GO:0017038,GO:0019866,GO:0030150,GO:0031090,GO:0031224,GO:0031300,GO:0031301,GO:0031304,GO:0031305,GO:0031966,GO:0031967,GO:0031975,GO:0032592,GO:…	-	ko:K17795	-	-	-	-	ko00000,ko02000,ko03029	3.A.8.1	-	-	Tim17
Pz_hap1_015233-RA	102107.XP_008227688.1	0.0	1161.0	COG0154@1|root,KOG1211@2759|Eukaryota,37K5S@33090|Viridiplantae,3GB8H@35493|Streptophyta,4JMQE@91835|fabids	35493|Streptophyta	J	Fatty acid amide	-	GO:0003674,GO:0003824,GO:0005575,GO:0005622,GO:0005623,GO:0005737,GO:0005773,GO:0005774,GO:0005783,GO:0005794,GO:0005886,GO:0006066,GO:0006576,GO:0006807,GO:0006950,GO:0006952,GO:0008150,GO:0008152,GO:0009308,GO:0009605,GO:0009607,GO:0009617,GO:0009987,GO:0012505,GO:0016020,GO:0016787,GO:0016810,GO:0016811,GO:0031090,GO:0034308,GO:0034641,GO:0042439,GO:0042742,GO:0043207,GO:0043226,GO:0043227,GO:…	-	-	-	-	-	-	-	-	-	-	Amidase,FPP
Pz_hap1_015238-RA	102107.XP_008228603.1	3.56e-244	710.0	COG4886@1|root,KOG0619@2759|Eukaryota,37RSV@33090|Viridiplantae,3GF8S@35493|Streptophyta,4JMSE@91835|fabids	35493|Streptophyta	V	Receptor-like protein	-	GO:0008150,GO:0009888,GO:0010073,GO:0032501,GO:0032502,GO:0048507,GO:0048856	-	-	-	-	-	-	-	-	-	-	LRRNT_2,LRR_1,LRR_6,LRR_8
Pz_hap1_015275-RA	102107.XP_008227708.1	4.36e-103	298.0	COG0184@1|root,KOG0400@2759|Eukaryota,37TYW@33090|Viridiplantae,3GBY4@35493|Streptophyta,4JFW4@91835|fabids	35493|Streptophyta	J	Belongs to the universal ribosomal protein uS15 family	-	GO:0003674,GO:0003676,GO:0003723,GO:0003735,GO:0005198,GO:0005488,GO:0005575,GO:0005622,GO:0005623,GO:0005634,GO:0005730,GO:0005737,GO:0005829,GO:0005840,GO:0006412,GO:0006518,GO:0006807,GO:0008150,GO:0008152,GO:0009058,GO:0009059,GO:0009987,GO:0010467,GO:0015935,GO:0019538,GO:0019843,GO:0022626,GO:0022627,GO:0031974,GO:0031981,GO:0032991,GO:0034641,GO:0034645,GO:0043043,GO:0043170,GO:0043226,GO:…	-	ko:K02953	ko03010,map03010	M00177	-	-	br01610,ko00000,ko00001,ko00002,ko03011	-	-	-	Ribosomal_S13_N,Ribosomal_S15
Pz_hap1_015298-RA	3750.XP_008377441.1	3.48e-186	533.0	2C7QK@1|root,2QUNQ@2759|Eukaryota,37QB2@33090|Viridiplantae,3GCE5@35493|Streptophyta,4JRQZ@91835|fabids	35493|Streptophyta	S	source UniProtKB	-	-	-	-	-	-	-	-	-	-	-	-	DUF659,Dimer_Tnp_hAT,zf-BED
Pz_hap1_026338-RA	1090320.KB900605_gene3265	9.17e-224	619.0	COG0167@1|root,COG0167@2|Bacteria,1MU7C@1224|Proteobacteria,2TRF8@28211|Alphaproteobacteria,2K1QF@204457|Sphingomonadales	204457|Sphingomonadales	F	Catalyzes the conversion of dihydroorotate to orotate with quinone as electron acceptor	pyrD	-	1.3.5.2	ko:K00254	ko00240,ko01100,map00240,map01100	M00051	R01868	RC00051	ko00000,ko00001,ko00002,ko01000	-	-	-	DHO_dh
Pz_hap1_026342-RA	1090320.KB900605_gene3254	6.38e-108	312.0	COG0440@1|root,COG0440@2|Bacteria,1RAGN@1224|Proteobacteria,2U5CW@28211|Alphaproteobacteria,2K12R@204457|Sphingomonadales	204457|Sphingomonadales	E	acetolactate synthase	ilvH	-	2.2.1.6	ko:K01653	ko00290,ko00650,ko00660,ko00770,ko01100,ko01110,ko01130,ko01210,ko01230,map00290,map00650,map00660,map00770,map01100,map01110,map01130,map01210,map01230	M00019,M00570	R00006,R00014,R00226,R03050,R04672,R04673,R08648	RC00027,RC00106,RC01192,RC02744,RC02893	ko00000,ko00001,ko00002,ko01000	-	-	-	ACT,ACT_5,ALS_ss_C
Pz_hap1_026339-RA	1090320.KB900605_gene3262	5.8e-149	421.0	COG0396@1|root,COG0396@2|Bacteria,1MUGK@1224|Proteobacteria,2TS8T@28211|Alphaproteobacteria,2K0E3@204457|Sphingomonadales	204457|Sphingomonadales	O	ABC-type transport system involved in Fe-S cluster assembly, ATPase component	sufC	-	-	ko:K09013	-	-	-	-	ko00000,ko02000	-	-	-	ABC_tran
Pz_hap1_026433-RA	102107.XP_008232828.1	0.0	1294.0	2CMWG@1|root,2QSDQ@2759|Eukaryota,37HW2@33090|Viridiplantae,3G9GU@35493|Streptophyta,4JKPQ@91835|fabids	35493|Streptophyta	G	Belongs to the glycosyltransferase 8 family	-	GO:0000271,GO:0003674,GO:0003824,GO:0005575,GO:0005622,GO:0005623,GO:0005737,GO:0005768,GO:0005794,GO:0005802,GO:0005975,GO:0005976,GO:0008150,GO:0008152,GO:0008194,GO:0009058,GO:0009059,GO:0009664,GO:0009832,GO:0009987,GO:0010289,GO:0010383,GO:0010393,GO:0010394,GO:0012505,GO:0016043,GO:0016051,GO:0016740,GO:0016757,GO:0016758,GO:0017144,GO:0031410,GO:0031982,GO:0031984,GO:0033692,GO:0034637,GO:…	2.4.1.43	ko:K13648	ko00520,map00520	-	R05191	RC00005	ko00000,ko00001,ko01000,ko01003	-	GT8	-	Glyco_transf_8
Pz_hap1_000311-RA	3760.EMJ26849	1.28e-54	182.0	COG0526@1|root,KOG0190@2759|Eukaryota,37SE6@33090|Viridiplantae,3GAHJ@35493|Streptophyta,4JJUQ@91835|fabids	35493|Streptophyta	O	disulfide-isomerase	PDIL5-2	GO:0003674,GO:0003756,GO:0003824,GO:0005575,GO:0005618,GO:0005622,GO:0005623,GO:0005737,GO:0005773,GO:0005774,GO:0005783,GO:0005911,GO:0006457,GO:0006950,GO:0008150,GO:0009505,GO:0009506,GO:0009987,GO:0012505,GO:0016020,GO:0016853,GO:0016860,GO:0016864,GO:0030054,GO:0030312,GO:0031090,GO:0033554,GO:0034976,GO:0043226,GO:0043227,GO:0043229,GO:0043231,GO:0044422,GO:0044424,GO:0044437,GO:0044444,GO:…	5.3.4.1	ko:K09580	ko04141,map04141	-	-	-	ko00000,ko00001,ko01000,ko03110,ko04131,ko04147	-	-	-	Thioredoxin,Thioredoxin_6
Pz_hap1_000107-RA	102107.XP_008218739.1	0.0	966.0	KOG4262@1|root,KOG4262@2759|Eukaryota,37NTK@33090|Viridiplantae,3GCMQ@35493|Streptophyta,4JG7B@91835|fabids	35493|Streptophyta	S	Integrator complex subunit	-	-	-	ko:K13140	-	-	-	-	ko00000,ko03041	-	-	-	Ints3
Pz_hap1_000273-RA	102107.XP_008218973.1	4.63e-188	529.0	28N0B@1|root,2QR4Y@2759|Eukaryota,37MM4@33090|Viridiplantae,3GAMH@35493|Streptophyta,4JI2V@91835|fabids	35493|Streptophyta	S	WAT1-related protein	-	-	-	-	-	-	-	-	-	-	-	-	EamA
Pz_hap1_000227-RA	3760.EMJ23027	1.29e-303	825.0	COG3866@1|root,2QT22@2759|Eukaryota,37JI9@33090|Viridiplantae,3GCYY@35493|Streptophyta,4JK7M@91835|fabids	35493|Streptophyta	G	Pectate lyase	-	-	4.2.2.2	ko:K01728	ko00040,ko02024,map00040,map02024	-	R02361,R06240	RC00049,RC00705	ko00000,ko00001,ko01000	-	-	-	Pec_lyase_C
Pz_hap1_000233-RA	3760.EMJ23027	1.83e-303	825.0	COG3866@1|root,2QT22@2759|Eukaryota,37JI9@33090|Viridiplantae,3GCYY@35493|Streptophyta,4JK7M@91835|fabids	35493|Streptophyta	G	Pectate lyase	-	-	4.2.2.2	ko:K01728	ko00040,ko02024,map00040,map02024	-	R02361,R06240	RC00049,RC00705	ko00000,ko00001,ko01000	-	-	-	Pec_lyase_C
Pz_hap1_000207-RA	102107.XP_008218801.1	9.53e-137	389.0	KOG1691@1|root,KOG1691@2759|Eukaryota,37RH6@33090|Viridiplantae,3GBVN@35493|Streptophyta,4JS7Z@91835|fabids	35493|Streptophyta	U	Transmembrane emp24 domain-containing protein	-	GO:0000139,GO:0005575,GO:0005622,GO:0005623,GO:0005737,GO:0005783,GO:0005789,GO:0005794,GO:0006810,GO:0006886,GO:0008104,GO:0008150,GO:0012505,GO:0015031,GO:0015833,GO:0016020,GO:0031090,GO:0031984,GO:0033036,GO:0034613,GO:0042175,GO:0042886,GO:0043226,GO:0043227,GO:0043229,GO:0043231,GO:0044422,GO:0044424,GO:0044425,GO:0044431,GO:0044432,GO:0044444,GO:0044446,GO:0044464,GO:0045184,GO:0046907,GO:…	-	ko:K20352	-	-	-	-	ko00000,ko02000,ko04131	9.B.188	-	-	EMP24_GP25L
Pz_hap1_000208-RA	3760.EMJ24884	1.25e-128	368.0	KOG1691@1|root,KOG1691@2759|Eukaryota,37RH6@33090|Viridiplantae,3GBVN@35493|Streptophyta,4JS7Z@91835|fabids	35493|Streptophyta	U	Transmembrane emp24 domain-containing protein	-	GO:0000139,GO:0005575,GO:0005622,GO:0005623,GO:0005737,GO:0005783,GO:0005789,GO:0005794,GO:0006810,GO:0006886,GO:0008104,GO:0008150,GO:0012505,GO:0015031,GO:0015833,GO:0016020,GO:0031090,GO:0031984,GO:0033036,GO:0034613,GO:0042175,GO:0042886,GO:0043226,GO:0043227,GO:0043229,GO:0043231,GO:0044422,GO:0044424,GO:0044425,GO:0044431,GO:0044432,GO:0044444,GO:0044446,GO:0044464,GO:0045184,GO:0046907,GO:…	-	ko:K20352	-	-	-	-	ko00000,ko02000,ko04131	9.B.188	-	-	EMP24_GP25L
Pz_hap1_000214-RA	102107.XP_008218806.1	0.0	963.0	2CMD6@1|root,2QQ0I@2759|Eukaryota,37JXY@33090|Viridiplantae,3GEXT@35493|Streptophyta,4JI4Y@91835|fabids	35493|Streptophyta	S	Protein RETICULATA-related	-	-	-	-	-	-	-	-	-	-	-	-	RETICULATA-like
Pz_hap1_000133-RA	3760.EMJ26593	0.0	1922.0	KOG2033@1|root,KOG2033@2759|Eukaryota,37Q61@33090|Viridiplantae,3GB4K@35493|Streptophyta,4JE5N@91835|fabids	35493|Streptophyta	I	Conserved oligomeric Golgi complex subunit 1-like	-	-	-	ko:K20288	-	-	-	-	ko00000,ko04131	-	-	-	Vps51
Pz_hap1_000033-RA	102107.XP_008218649.1	2.69e-162	481.0	KOG2202@1|root,KOG2202@2759|Eukaryota,37NEE@33090|Viridiplantae,3G82R@35493|Streptophyta,4JJ4M@91835|fabids	35493|Streptophyta	A	zinc finger CCCH domain-containing protein	-	GO:0000375,GO:0000377,GO:0000398,GO:0003674,GO:0003676,GO:0003723,GO:0005488,GO:0005575,GO:0005622,GO:0005623,GO:0005634,GO:0005681,GO:0006139,GO:0006396,GO:0006397,GO:0006725,GO:0006807,GO:0008150,GO:0008152,GO:0008380,GO:0009987,GO:0010467,GO:0016070,GO:0016071,GO:0030628,GO:0032991,GO:0034641,GO:0036002,GO:0043170,GO:0043226,GO:0043227,GO:0043229,GO:0043231,GO:0044237,GO:0044238,GO:0044422,GO:…	2.7.11.22,2.7.11.23	ko:K08819	-	-	-	-	ko00000,ko01000,ko01001	-	-	-	RRM_1,zf-CCCH
Pz_hap1_000043-RA	102107.XP_008229612.1	5.23e-96	282.0	KOG0118@1|root,KOG0118@2759|Eukaryota,37RZB@33090|Viridiplantae,3GBJ2@35493|Streptophyta	35493|Streptophyta	A	Zinc finger CCCH domain-containing protein	-	-	-	ko:K11093	ko03040,map03040	M00351	-	-	ko00000,ko00001,ko00002,ko03041	-	-	-	RRM_1
Pz_hap1_000044-RA	102107.XP_008229713.1	5.15e-93	278.0	28VNW@1|root,2R2EI@2759|Eukaryota,37SA0@33090|Viridiplantae,3GGT4@35493|Streptophyta	35493|Streptophyta	S	Protein FAR1-RELATED SEQUENCE 5-like	-	-	-	-	-	-	-	-	-	-	-	-	FAR1,MULE,PEARLI-4,SWIM
Pz_hap1_000010-RA	3760.EMJ22948	1.13e-69	232.0	COG2801@1|root,KOG0017@2759|Eukaryota,37M1D@33090|Viridiplantae,3GCV5@35493|Streptophyta	35493|Streptophyta	O	DNA RNA polymerases superfamily protein	-	-	-	-	-	-	-	-	-	-	-	-	Chromo,RVT_1,Retrotrans_gag,rve,zf-H2C2
Pz_hap1_000097-RA	102107.XP_008218725.1	6.21e-261	716.0	COG0087@1|root,KOG0746@2759|Eukaryota,37JSY@33090|Viridiplantae,3GDS5@35493|Streptophyta,4JMY7@91835|fabids	35493|Streptophyta	J	60S ribosomal protein	-	GO:0000027,GO:0003674,GO:0003676,GO:0003723,GO:0003735,GO:0005198,GO:0005488,GO:0005575,GO:0005622,GO:0005623,GO:0005737,GO:0005829,GO:0005840,GO:0006412,GO:0006518,GO:0006807,GO:0006996,GO:0008150,GO:0008152,GO:0009058,GO:0009059,GO:0009987,GO:0010467,GO:0015934,GO:0016043,GO:0019538,GO:0022607,GO:0022613,GO:0022618,GO:0022625,GO:0022626,GO:0032991,GO:0034622,GO:0034641,GO:0034645,GO:0042254,GO:…	-	ko:K02925	ko03010,map03010	M00177	-	-	br01610,ko00000,ko00001,ko00002,ko03011	-	-	-	Ribosomal_L3
Pz_hap1_000096-RA	3750.XP_008354683.1	1.77e-29	119.0	2BVFP@1|root,2S27N@2759|Eukaryota,37V3V@33090|Viridiplantae,3GI7K@35493|Streptophyta,4JTW9@91835|fabids	35493|Streptophyta	K	B3 domain-containing	-	GO:0003674,GO:0003676,GO:0003677,GO:0005488,GO:0005575,GO:0005622,GO:0005623,GO:0005634,GO:0005654,GO:0006950,GO:0008150,GO:0009266,GO:0009409,GO:0009628,GO:0009909,GO:0010048,GO:0031974,GO:0031981,GO:0043226,GO:0043227,GO:0043229,GO:0043231,GO:0043233,GO:0043565,GO:0044422,GO:0044424,GO:0044428,GO:0044446,GO:0044464,GO:0048580,GO:0048831,GO:0050789,GO:0050793,GO:0050896,GO:0051239,GO:0065007,GO:…	-	-	-	-	-	-	-	-	-	-	B3
Pz_hap1_000378-RA	102107.XP_008219060.1	2.18e-63	194.0	28NYV@1|root,2S7UW@2759|Eukaryota,37WNG@33090|Viridiplantae,3GKVM@35493|Streptophyta,4JQUT@91835|fabids	35493|Streptophyta	-	-	-	-	-	-	-	-	-	-	-	-	-	-	-
Pz_hap1_000402-RA	102107.XP_008219080.1	3.15e-276	756.0	COG3240@1|root,2QUVY@2759|Eukaryota,37PYI@33090|Viridiplantae,3GAM3@35493|Streptophyta,4JMF3@91835|fabids	35493|Streptophyta	I	Belongs to the 'GDSL' lipolytic enzyme family	-	-	-	-	-	-	-	-	-	-	-	-	Lipase_GDSL
Pz_hap1_000403-RA	3760.EMJ28640	2.25e-195	553.0	KOG1192@1|root,KOG1192@2759|Eukaryota,37M79@33090|Viridiplantae,3GDB3@35493|Streptophyta,4JSI1@91835|fabids	35493|Streptophyta	CG	Anthocyanidin 5,3-O-glucosyltransferase-like	-	-	-	-	-	-	-	-	-	-	-	-	UDPGT
Pz_hap1_000400-RA	102107.XP_008219079.1	1.08e-189	540.0	KOG1192@1|root,KOG1192@2759|Eukaryota,37M79@33090|Viridiplantae,3GDB3@35493|Streptophyta,4JSI1@91835|fabids	35493|Streptophyta	CG	Anthocyanidin 5,3-O-glucosyltransferase-like	-	-	-	-	-	-	-	-	-	-	-	-	UDPGT
Pz_hap1_000339-RA	102107.XP_008219023.1	0.0	1478.0	KOG4197@1|root,KOG4197@2759|Eukaryota,37T01@33090|Viridiplantae,3G9TP@35493|Streptophyta,4JHWA@91835|fabids	35493|Streptophyta	S	Pentatricopeptide repeat-containing protein	-	GO:0000959,GO:0003674,GO:0003676,GO:0003723,GO:0003824,GO:0004518,GO:0004519,GO:0005488,GO:0005575,GO:0005622,GO:0005623,GO:0006139,GO:0006725,GO:0006807,GO:0008150,GO:0008152,GO:0009451,GO:0009987,GO:0016070,GO:0016787,GO:0016788,GO:0034641,GO:0043170,GO:0043226,GO:0043227,GO:0043229,GO:0043231,GO:0043412,GO:0044237,GO:0044238,GO:0044424,GO:0044464,GO:0046483,GO:0071704,GO:0090304,GO:0090305,GO:…	-	-	-	-	-	-	-	-	-	-	DYW_deaminase,PPR,PPR_2
Pz_hap1_000333-RA	3760.EMJ28773	8.63e-154	432.0	28ZDW@1|root,2RY1W@2759|Eukaryota,37TY6@33090|Viridiplantae,3GI1T@35493|Streptophyta,4JPTF@91835|fabids	35493|Streptophyta	K	transcription factor	-	GO:0000976,GO:0000981,GO:0001046,GO:0001047,GO:0001067,GO:0001228,GO:0003674,GO:0003676,GO:0003677,GO:0003690,GO:0003700,GO:0005488,GO:0005575,GO:0005622,GO:0005623,GO:0005634,GO:0006139,GO:0006351,GO:0006355,GO:0006357,GO:0006366,GO:0006725,GO:0006807,GO:0007275,GO:0008150,GO:0008152,GO:0009058,GO:0009059,GO:0009889,GO:0009891,GO:0009893,GO:0009987,GO:0010467,GO:0010468,GO:0010556,GO:0010557,GO:…	-	-	-	-	-	-	-	-	-	-	HLH
Pz_hap1_000331-RA	102107.XP_008219009.1	0.0	1837.0	COG5116@1|root,KOG2062@2759|Eukaryota,37SBQ@33090|Viridiplantae,3G944@35493|Streptophyta,4JKUW@91835|fabids	35493|Streptophyta	O	26S proteasome non-ATPase regulatory subunit	-	GO:0000502,GO:0005575,GO:0005622,GO:0005623,GO:0005634,GO:0005737,GO:0005829,GO:0005838,GO:0005886,GO:0006508,GO:0006511,GO:0006807,GO:0008150,GO:0008152,GO:0008540,GO:0009056,GO:0009057,GO:0009987,GO:0010498,GO:0016020,GO:0019538,GO:0019941,GO:0022624,GO:0030163,GO:0031597,GO:0032991,GO:0034515,GO:0043161,GO:0043170,GO:0043226,GO:0043227,GO:0043229,GO:0043231,GO:0043632,GO:0044237,GO:0044238,GO:…	-	ko:K03032	ko03050,ko05169,map03050,map05169	M00341	-	-	ko00000,ko00001,ko00002,ko03051	-	-	-	PC_rep
Pz_hap1_000335-RA	3760.EMJ23984	1.14e-148	427.0	28P4T@1|root,2QS14@2759|Eukaryota,37MZH@33090|Viridiplantae,3GDVV@35493|Streptophyta,4JJPD@91835|fabids	35493|Streptophyta	G	GDP-fucose protein O-fucosyltransferase	-	-	-	-	-	-	-	-	-	-	-	-	O-FucT
Pz_hap1_000334-RA	102107.XP_008219007.1	1.7e-102	306.0	28P4T@1|root,2QS14@2759|Eukaryota,37MZH@33090|Viridiplantae,3GDVV@35493|Streptophyta,4JJPD@91835|fabids	35493|Streptophyta	G	GDP-fucose protein O-fucosyltransferase	-	-	-	-	-	-	-	-	-	-	-	-	O-FucT
Pz_hap1_000330-RA	3760.EMJ24703	3.68e-83	248.0	2BVQP@1|root,2S47A@2759|Eukaryota,37WIV@33090|Viridiplantae,3GKMM@35493|Streptophyta,4JUVH@91835|fabids	35493|Streptophyta	-	-	-	-	-	-	-	-	-	-	-	-	-	-	-
Pz_hap1_000337-RA	102107.XP_008219006.1	1.17e-137	402.0	KOG1192@1|root,KOG1192@2759|Eukaryota,37M79@33090|Viridiplantae,3GDB3@35493|Streptophyta,4JSI1@91835|fabids	35493|Streptophyta	CG	Anthocyanidin 5,3-O-glucosyltransferase-like	-	-	-	-	-	-	-	-	-	-	-	-	UDPGT
Pz_hap1_000336-RA	102107.XP_008219006.1	2.05e-214	601.0	KOG1192@1|root,KOG1192@2759|Eukaryota,37M79@33090|Viridiplantae,3GDB3@35493|Streptophyta,4JSI1@91835|fabids	35493|Streptophyta	CG	Anthocyanidin 5,3-O-glucosyltransferase-like	-	-	-	-	-	-	-	-	-	-	-	-	UDPGT
Pz_hap1_000338-RA	102107.XP_008219006.1	6.4e-205	580.0	KOG1192@1|root,KOG1192@2759|Eukaryota,37M79@33090|Viridiplantae,3GDB3@35493|Streptophyta,4JSI1@91835|fabids	35493|Streptophyta	CG	Anthocyanidin 5,3-O-glucosyltransferase-like	-	-	-	-	-	-	-	-	-	-	-	-	UDPGT
Pz_hap1_000370-RA	102107.XP_008219123.1	0.0	966.0	28NKI@1|root,2QV6A@2759|Eukaryota,37KQ1@33090|Viridiplantae,3GCP8@35493|Streptophyta,4JJ9B@91835|fabids	35493|Streptophyta	S	Crossover junction endonuclease	-	GO:0003674,GO:0003824,GO:0004518,GO:0004519,GO:0006139,GO:0006259,GO:0006281,GO:0006310,GO:0006725,GO:0006807,GO:0006950,GO:0006974,GO:0008150,GO:0008152,GO:0009314,GO:0009411,GO:0009416,GO:0009628,GO:0009642,GO:0009644,GO:0009987,GO:0010212,GO:0010332,GO:0016787,GO:0016788,GO:0033554,GO:0034641,GO:0043170,GO:0044237,GO:0044238,GO:0044260,GO:0046483,GO:0050896,GO:0051716,GO:0071704,GO:0090304,GO:…	-	ko:K10882	ko03440,ko03460,map03440,map03460	-	-	-	ko00000,ko00001,ko01000,ko03400	-	-	-	ERCC4
Pz_hap1_000368-RA	3760.EMJ24117	3.72e-198	575.0	2CMAX@1|root,2QPU7@2759|Eukaryota,37KPF@33090|Viridiplantae,3GDUU@35493|Streptophyta,4JMVG@91835|fabids	35493|Streptophyta	S	UBA-like domain (DUF1421)	-	-	2.6.1.99	ko:K16903	ko00380,ko01100,map00380,map01100	-	R10180	RC00006,RC00008	ko00000,ko00001,ko01000	-	-	-	DUF1421
Pz_hap1_000562-RA	3760.EMJ25857	6.08e-143	405.0	KOG3561@1|root,KOG3561@2759|Eukaryota,37U33@33090|Viridiplantae,3GJ34@35493|Streptophyta,4JPT4@91835|fabids	35493|Streptophyta	K	transcription factor	-	-	-	-	-	-	-	-	-	-	-	-	HLH
Pz_hap1_000433-RA	102107.XP_008219109.1	0.0	884.0	COG1224@1|root,KOG2680@2759|Eukaryota,37JEE@33090|Viridiplantae,3GAX8@35493|Streptophyta,4JJZT@91835|fabids	35493|Streptophyta	L	Belongs to the RuvB family	-	GO:0000228,GO:0000785,GO:0000790,GO:0000812,GO:0005575,GO:0005622,GO:0005623,GO:0005634,GO:0005654,GO:0005694,GO:0031974,GO:0031981,GO:0032991,GO:0034708,GO:0035097,GO:0043226,GO:0043227,GO:0043228,GO:0043229,GO:0043231,GO:0043232,GO:0043233,GO:0044422,GO:0044424,GO:0044427,GO:0044428,GO:0044446,GO:0044451,GO:0044454,GO:0044464,GO:0044665,GO:0070013,GO:0070603,GO:0071339,GO:0097346,GO:1902494,GO:…	3.6.4.12	ko:K11338	-	-	-	-	ko00000,ko01000,ko03036	-	-	-	TIP49
Pz_hap1_000309-RA	102107.XP_008218981.1	1.45e-288	791.0	COG0526@1|root,KOG0190@2759|Eukaryota,37SE6@33090|Viridiplantae,3GAHJ@35493|Streptophyta,4JJUQ@91835|fabids	35493|Streptophyta	O	disulfide-isomerase	PDIL5-2	GO:0003674,GO:0003756,GO:0003824,GO:0005575,GO:0005618,GO:0005622,GO:0005623,GO:0005737,GO:0005773,GO:0005774,GO:0005783,GO:0005911,GO:0006457,GO:0006950,GO:0008150,GO:0009505,GO:0009506,GO:0009987,GO:0012505,GO:0016020,GO:0016853,GO:0016860,GO:0016864,GO:0030054,GO:0030312,GO:0031090,GO:0033554,GO:0034976,GO:0043226,GO:0043227,GO:0043229,GO:0043231,GO:0044422,GO:0044424,GO:0044437,GO:0044444,GO:…	5.3.4.1	ko:K09580	ko04141,map04141	-	-	-	ko00000,ko00001,ko01000,ko03110,ko04131,ko04147	-	-	-	Thioredoxin,Thioredoxin_6
Pz_hap1_000297-RA	3760.EMJ23454	3.55e-183	517.0	KOG0647@1|root,KOG0647@2759|Eukaryota,37IM1@33090|Viridiplantae,3GCYV@35493|Streptophyta,4JDDD@91835|fabids	35493|Streptophyta	A	Rae1-like protein	-	-	-	ko:K14298	ko03013,ko05164,map03013,map05164	M00427	-	-	ko00000,ko00001,ko00002,ko03019,ko03036	1.I.1	-	-	WD40
Pz_hap1_000486-RA	102107.XP_008219190.1	0.0	946.0	COG0112@1|root,KOG2467@2759|Eukaryota,37K7X@33090|Viridiplantae,3GCJ8@35493|Streptophyta,4JRBB@91835|fabids	35493|Streptophyta	E	Interconversion of serine and glycine	-	GO:0005575,GO:0005622,GO:0005623,GO:0005737,GO:0005739,GO:0043226,GO:0043227,GO:0043229,GO:0043231,GO:0044424,GO:0044444,GO:0044464	2.1.2.1	ko:K00600	ko00260,ko00460,ko00630,ko00670,ko00680,ko01100,ko01110,ko01120,ko01130,ko01200,ko01230,ko01523,map00260,map00460,map00630,map00670,map00680,map01100,map01110,map01120,map01130,map01200,map01230,map01523	M00140,M00141,M00346,M00532	R00945,R09099	RC00022,RC00112,RC01583,RC02958	ko00000,ko00001,ko00002,ko01000	-	-	-	SHMT
Pz_hap1_000482-RA	102107.XP_008219207.1	8.36e-156	474.0	COG4886@1|root,KOG0619@2759|Eukaryota,37J1Y@33090|Viridiplantae,3GFFF@35493|Streptophyta	35493|Streptophyta	S	receptor-like protein	-	GO:0008150,GO:0009888,GO:0010073,GO:0032501,GO:0032502,GO:0048507,GO:0048856	-	-	-	-	-	-	-	-	-	-	LRRNT_2,LRR_1,LRR_6,LRR_8
Pz_hap1_000460-RA	102107.XP_008219160.1	8.76e-145	410.0	2ASDK@1|root,2RZPJ@2759|Eukaryota,37UQS@33090|Viridiplantae,3GIJ3@35493|Streptophyta,4JPZ3@91835|fabids	35493|Streptophyta	S	transcription factor	-	-	-	-	-	-	-	-	-	-	-	-	DOG1
Pz_hap1_000590-RA	102107.XP_008219387.1	1.41e-244	674.0	KOG0656@1|root,KOG0656@2759|Eukaryota,37Q50@33090|Viridiplantae,3GBIF@35493|Streptophyta,4JMHR@91835|fabids	35493|Streptophyta	D	Belongs to the cyclin family	-	-	-	ko:K18810	-	M00692	-	-	ko00000,ko00002	-	-	-	Cyclin_C,Cyclin_N
Pz_hap1_000393-RA	102107.XP_008219138.1	3.32e-66	211.0	KOG4658@1|root,KOG4658@2759|Eukaryota,37SUS@33090|Viridiplantae,3GHEQ@35493|Streptophyta,4JRMU@91835|fabids	35493|Streptophyta	T	disease resistance protein	-	-	-	-	-	-	-	-	-	-	-	-	LRR_8,NB-ARC
Pz_hap1_000522-RA	3760.EMJ27963	1.76e-227	634.0	COG5052@1|root,KOG1075@1|root,KOG1075@2759|Eukaryota,KOG1725@2759|Eukaryota,37HNK@33090|Viridiplantae,3GCDW@35493|Streptophyta,4JNH4@91835|fabids	35493|Streptophyta	U	Zinc-finger of C2H2 type	-	-	-	-	-	-	-	-	-	-	-	-	RVT_3,TB2_DP1_HVA22,zf-met
Pz_hap1_000553-RA	3760.EMJ26716	0.0	1322.0	COG0668@1|root,2QTPM@2759|Eukaryota,37M6D@33090|Viridiplantae,3GAP1@35493|Streptophyta,4JE2M@91835|fabids	35493|Streptophyta	M	Mechanosensitive ion channel protein	-	-	-	ko:K22047	-	-	-	-	ko00000,ko02000	1.A.23.4	-	-	MS_channel
Pz_hap1_000724-RA	102107.XP_008231652.1	1.4e-44	152.0	KOG1075@1|root,KOG1075@2759|Eukaryota,382CM@33090|Viridiplantae	33090|Viridiplantae	S	Reverse transcriptase-like	-	-	-	-	-	-	-	-	-	-	-	-	RVT_3
Pz_hap1_000533-RA	102107.XP_008219242.1	5.13e-137	389.0	29U46@1|root,2RXHU@2759|Eukaryota,37TY8@33090|Viridiplantae,3GI21@35493|Streptophyta,4JNUH@91835|fabids	35493|Streptophyta	S	Tetratricopeptide repeat	-	-	-	-	-	-	-	-	-	-	-	-	TPR_1,TPR_2,TPR_8
Pz_hap1_000633-RA	3760.EMJ26949	3.76e-190	530.0	KOG0483@1|root,KOG0483@2759|Eukaryota,37T4U@33090|Viridiplantae,3GCRH@35493|Streptophyta,4JSP2@91835|fabids	35493|Streptophyta	K	Homeobox-leucine zipper protein ATHB-6-like	-	-	-	ko:K09338	-	-	-	-	ko00000,ko03000	-	-	-	HALZ,Homeobox
Pz_hap1_000733-RA	102107.XP_008234008.1	0.0	994.0	COG2730@1|root,2QPYU@2759|Eukaryota,37JCR@33090|Viridiplantae,3GB27@35493|Streptophyta,4JKPT@91835|fabids	35493|Streptophyta	G	Belongs to the glycosyl hydrolase 5 (cellulase A) family	-	GO:0000272,GO:0003674,GO:0003824,GO:0004338,GO:0004553,GO:0005575,GO:0005576,GO:0005623,GO:0005975,GO:0005976,GO:0006073,GO:0008150,GO:0008152,GO:0008422,GO:0009056,GO:0009057,GO:0009251,GO:0009986,GO:0009987,GO:0015926,GO:0016052,GO:0016787,GO:0016798,GO:0043170,GO:0044042,GO:0044237,GO:0044238,GO:0044260,GO:0044262,GO:0044264,GO:0044464,GO:0071704,GO:1901575	-	-	-	-	-	-	-	-	-	-	Cellulase
Pz_hap1_000833-RA	102107.XP_008233893.1	0.0	1625.0	COG0515@1|root,2QU6U@2759|Eukaryota,37S14@33090|Viridiplantae,3GCQG@35493|Streptophyta,4JNBZ@91835|fabids	35493|Streptophyta	T	G-type lectin S-receptor-like serine threonine-protein kinase	-	GO:0003674,GO:0003824,GO:0004672,GO:0004674,GO:0005488,GO:0005515,GO:0005516,GO:0005575,GO:0005623,GO:0005886,GO:0006464,GO:0006468,GO:0006793,GO:0006796,GO:0006807,GO:0008150,GO:0008152,GO:0009987,GO:0016020,GO:0016301,GO:0016310,GO:0016740,GO:0016772,GO:0016773,GO:0019538,GO:0036211,GO:0043170,GO:0043412,GO:0044237,GO:0044238,GO:0044260,GO:0044267,GO:0044464,GO:0071704,GO:0071944,GO:0140096,GO:…	-	-	-	-	-	-	-	-	-	-	B_lectin,PAN_1,Pkinase,S_locus_glycop,Transgly
Pz_hap1_000429-RA	3760.EMJ26547	7.16e-177	529.0	KOG4658@1|root,KOG4658@2759|Eukaryota,37SUS@33090|Viridiplantae,3GHEQ@35493|Streptophyta,4JRMU@91835|fabids	35493|Streptophyta	T	disease resistance protein	-	-	-	-	-	-	-	-	-	-	-	-	LRR_8,NB-ARC
Pz_hap1_000425-RA	3760.EMJ22809	1.04e-171	515.0	KOG4658@1|root,KOG4658@2759|Eukaryota,37SUS@33090|Viridiplantae,3GHEQ@35493|Streptophyta,4JRMU@91835|fabids	35493|Streptophyta	T	disease resistance protein	-	-	-	-	-	-	-	-	-	-	-	-	LRR_8,NB-ARC
Pz_hap1_000427-RA	102107.XP_008219102.1	6.71e-206	603.0	KOG4658@1|root,KOG4658@2759|Eukaryota,37SUS@33090|Viridiplantae,3GHEQ@35493|Streptophyta,4JRMU@91835|fabids	35493|Streptophyta	T	disease resistance protein	-	-	-	-	-	-	-	-	-	-	-	-	LRR_8,NB-ARC
Pz_hap1_000422-RA	102107.XP_008219102.1	5.34e-193	571.0	KOG4658@1|root,KOG4658@2759|Eukaryota,37SUS@33090|Viridiplantae,3GHEQ@35493|Streptophyta,4JRMU@91835|fabids	35493|Streptophyta	T	disease resistance protein	-	-	-	-	-	-	-	-	-	-	-	-	LRR_8,NB-ARC
Pz_hap1_000426-RA	102107.XP_008219138.1	5.28e-202	567.0	KOG4658@1|root,KOG4658@2759|Eukaryota,37SUS@33090|Viridiplantae,3GHEQ@35493|Streptophyta,4JRMU@91835|fabids	35493|Streptophyta	T	disease resistance protein	-	-	-	-	-	-	-	-	-	-	-	-	LRR_8,NB-ARC
Pz_hap1_000428-RA	102107.XP_008219102.1	2.49e-195	578.0	KOG4658@1|root,KOG4658@2759|Eukaryota,37SUS@33090|Viridiplantae,3GHEQ@35493|Streptophyta,4JRMU@91835|fabids	35493|Streptophyta	T	disease resistance protein	-	-	-	-	-	-	-	-	-	-	-	-	LRR_8,NB-ARC
Pz_hap1_000421-RA	102107.XP_008219102.1	2.52e-167	504.0	KOG4658@1|root,KOG4658@2759|Eukaryota,37SUS@33090|Viridiplantae,3GHEQ@35493|Streptophyta,4JRMU@91835|fabids	35493|Streptophyta	T	disease resistance protein	-	-	-	-	-	-	-	-	-	-	-	-	LRR_8,NB-ARC
Pz_hap1_000423-RA	102107.XP_008219138.1	3.65e-43	149.0	KOG4658@1|root,KOG4658@2759|Eukaryota,37SUS@33090|Viridiplantae,3GHEQ@35493|Streptophyta,4JRMU@91835|fabids	35493|Streptophyta	T	disease resistance protein	-	-	-	-	-	-	-	-	-	-	-	-	LRR_8,NB-ARC
Pz_hap1_000862-RA	102107.XP_008219651.1	3.54e-163	481.0	2CMGX@1|root,2QQB8@2759|Eukaryota,37REV@33090|Viridiplantae,3GFBZ@35493|Streptophyta,4JTK5@91835|fabids	35493|Streptophyta	S	protein FAR1-RELATED SEQUENCE	-	-	-	-	-	-	-	-	-	-	-	-	FAR1,MULE
Pz_hap1_001113-RA	3760.EMJ23027	5.24e-303	824.0	COG3866@1|root,2QT22@2759|Eukaryota,37JI9@33090|Viridiplantae,3GCYY@35493|Streptophyta,4JK7M@91835|fabids	35493|Streptophyta	G	Pectate lyase	-	-	4.2.2.2	ko:K01728	ko00040,ko02024,map00040,map02024	-	R02361,R06240	RC00049,RC00705	ko00000,ko00001,ko01000	-	-	-	Pec_lyase_C
Pz_hap1_001033-RA	102107.XP_008221280.1	2.29e-51	173.0	COG1798@1|root,KOG3123@2759|Eukaryota,37JA5@33090|Viridiplantae,3GCGV@35493|Streptophyta,4JNDS@91835|fabids	35493|Streptophyta	J	diphthine synthase	-	GO:0003674,GO:0003824,GO:0004164,GO:0006417,GO:0006448,GO:0006464,GO:0006807,GO:0008150,GO:0008152,GO:0008168,GO:0008757,GO:0009058,GO:0009889,GO:0009987,GO:0010468,GO:0010556,GO:0010608,GO:0016740,GO:0016741,GO:0017182,GO:0017183,GO:0018193,GO:0018202,GO:0019222,GO:0019538,GO:0031323,GO:0031326,GO:0032259,GO:0032268,GO:0034248,GO:0036211,GO:0043170,GO:0043412,GO:0044237,GO:0044238,GO:0044249,GO:…	2.1.1.314	ko:K00586	-	-	R11165	RC00003,RC03382	ko00000,ko01000,ko03012	-	-	-	TP_methylase
Pz_hap1_001129-RA	3760.EMJ28458	4.24e-244	674.0	28UF7@1|root,2R15Y@2759|Eukaryota,37IDC@33090|Viridiplantae,3GEE8@35493|Streptophyta,4JI0J@91835|fabids	35493|Streptophyta	-	-	-	-	-	-	-	-	-	-	-	-	-	-	-
Pz_hap1_001126-RA	102107.XP_008219771.1	4.77e-41	138.0	KOG4585@1|root,KOG4585@2759|Eukaryota,37K76@33090|Viridiplantae,3GAQ9@35493|Streptophyta	35493|Streptophyta	L	nuclease HARBI1	-	-	-	-	-	-	-	-	-	-	-	-	DDE_Tnp_4,Myb_DNA-bind_3
Pz_hap1_000890-RA	102107.XP_008219630.1	2.8e-95	280.0	COG0636@1|root,KOG0232@2759|Eukaryota,37J2Q@33090|Viridiplantae,3G8P4@35493|Streptophyta	35493|Streptophyta	C	Proton-conducting pore forming subunit of the membrane integral V0 complex of vacuolar ATPase. V-ATPase is responsible for acidifying a variety of intracellular compartments in eukaryotic cells	-	GO:0000220,GO:0003674,GO:0003824,GO:0005215,GO:0005575,GO:0005622,GO:0005623,GO:0005737,GO:0005773,GO:0005774,GO:0006810,GO:0006811,GO:0006812,GO:0006873,GO:0006885,GO:0007035,GO:0008150,GO:0008324,GO:0009987,GO:0015075,GO:0015077,GO:0015078,GO:0015318,GO:0015399,GO:0015405,GO:0015672,GO:0016020,GO:0016021,GO:0016462,GO:0016469,GO:0016787,GO:0016817,GO:0016818,GO:0016887,GO:0017111,GO:0019725,GO:…	-	ko:K02155	ko00190,ko01100,ko04142,ko04145,ko04721,ko04966,ko05110,ko05120,ko05152,ko05323,map00190,map01100,map04142,map04145,map04721,map04966,map05110,map05120,map05152,map05323	M00160	-	-	ko00000,ko00001,ko00002	3.A.2.2	-	-	ATP-synt_C
Pz_hap1_001139-RA	102107.XP_008218962.1	1.03e-242	665.0	COG3866@1|root,2QT22@2759|Eukaryota,37JI9@33090|Viridiplantae,3GCYY@35493|Streptophyta,4JK7M@91835|fabids	35493|Streptophyta	G	Pectate lyase	-	-	4.2.2.2	ko:K01728	ko00040,ko02024,map00040,map02024	-	R02361,R06240	RC00049,RC00705	ko00000,ko00001,ko01000	-	-	-	Pec_lyase_C
Pz_hap1_001133-RA	102107.XP_008219470.1	3.6e-62	202.0	2CXK1@1|root,2RY48@2759|Eukaryota,37TVD@33090|Viridiplantae,3GAE2@35493|Streptophyta,4JPMY@91835|fabids	35493|Streptophyta	S	Plant protein of unknown function	-	-	-	-	-	-	-	-	-	-	-	-	DUF247
Pz_hap1_001130-RA	3750.XP_008378370.1	1.88e-91	285.0	2CXK1@1|root,2RY48@2759|Eukaryota,37TVD@33090|Viridiplantae,3GAE2@35493|Streptophyta,4JPMY@91835|fabids	35493|Streptophyta	S	Plant protein of unknown function	-	-	-	-	-	-	-	-	-	-	-	-	DUF247
Pz_hap1_001102-RA	102107.XP_008219768.1	2.78e-311	847.0	28UF7@1|root,2R15Y@2759|Eukaryota,37IDC@33090|Viridiplantae,3GEE8@35493|Streptophyta,4JI0J@91835|fabids	35493|Streptophyta	-	-	-	-	-	-	-	-	-	-	-	-	-	-	-
Pz_hap1_000933-RA	102107.XP_008219589.1	0.0	920.0	KOG0431@1|root,KOG0431@2759|Eukaryota,37KUM@33090|Viridiplantae,3GABX@35493|Streptophyta,4JK09@91835|fabids	35493|Streptophyta	S	Auxilin-related protein	-	-	-	-	-	-	-	-	-	-	-	-	-
Pz_hap1_001150-RA	102107.XP_008219796.1	5.59e-300	818.0	28UF7@1|root,2R15Y@2759|Eukaryota,37IDC@33090|Viridiplantae,3GEE8@35493|Streptophyta,4JI0J@91835|fabids	35493|Streptophyta	-	-	-	-	-	-	-	-	-	-	-	-	-	-	-
Pz_hap1_001086-RA	102107.XP_008219470.1	1.07e-57	191.0	2CXK1@1|root,2RY48@2759|Eukaryota,37TVD@33090|Viridiplantae,3GAE2@35493|Streptophyta,4JPMY@91835|fabids	35493|Streptophyta	S	Plant protein of unknown function	-	-	-	-	-	-	-	-	-	-	-	-	DUF247
Pz_hap1_001082-RA	3760.EMJ27955	1.61e-79	246.0	2CXK1@1|root,2RY48@2759|Eukaryota,37TVD@33090|Viridiplantae,3GAE2@35493|Streptophyta,4JPMY@91835|fabids	35493|Streptophyta	S	Plant protein of unknown function	-	-	-	-	-	-	-	-	-	-	-	-	DUF247
Pz_hap1_001074-RA	3760.EMJ27955	4.83e-53	178.0	2CXK1@1|root,2RY48@2759|Eukaryota,37TVD@33090|Viridiplantae,3GAE2@35493|Streptophyta,4JPMY@91835|fabids	35493|Streptophyta	S	Plant protein of unknown function	-	-	-	-	-	-	-	-	-	-	-	-	DUF247
Pz_hap1_001185-RA	102107.XP_008219876.1	4.47e-278	759.0	COG0631@1|root,KOG0698@2759|Eukaryota,37I5Q@33090|Viridiplantae,3GDKT@35493|Streptophyta,4JSF0@91835|fabids	35493|Streptophyta	T	protein phosphatase 2C 22	-	GO:0002682,GO:0002697,GO:0002831,GO:0005575,GO:0005622,GO:0005623,GO:0005634,GO:0005737,GO:0005829,GO:0008150,GO:0031347,GO:0032101,GO:0043226,GO:0043227,GO:0043229,GO:0043231,GO:0043900,GO:0044424,GO:0044444,GO:0044464,GO:0048583,GO:0050688,GO:0050789,GO:0065007,GO:0080134	3.1.3.16	ko:K14803	-	-	-	-	ko00000,ko01000,ko01009,ko03009	-	-	-	PP2C
Pz_hap1_001233-RA	102107.XP_008219841.1	0.0	1409.0	28MET@1|root,2QTYA@2759|Eukaryota,37JD2@33090|Viridiplantae,3GDYB@35493|Streptophyta,4JGI9@91835|fabids	35493|Streptophyta	S	SWIM zinc finger family protein	-	-	-	-	-	-	-	-	-	-	-	-	MULE,SWIM
Pz_hap1_001382-RA	3760.EMJ17140	2.07e-24	97.1	KOG3061@1|root,KOG3061@2759|Eukaryota,37U04@33090|Viridiplantae,3GHX3@35493|Streptophyta,4JPQZ@91835|fabids	35493|Streptophyta	O	cyclin-B1-2-like	-	-	-	ko:K11599	ko03050,map03050	-	-	-	ko00000,ko00001,ko03051	-	-	-	UMP1
Pz_hap1_001447-RA	3760.EMJ24155	2.43e-190	535.0	COG1587@1|root,2QST9@2759|Eukaryota,37I1H@33090|Viridiplantae,3GG3B@35493|Streptophyta,4JKPD@91835|fabids	35493|Streptophyta	H	Uroporphyrinogen-III synthase	-	GO:0003674,GO:0003824,GO:0004852,GO:0005575,GO:0005622,GO:0005623,GO:0005737,GO:0006082,GO:0006725,GO:0006778,GO:0006779,GO:0006780,GO:0006807,GO:0008150,GO:0008152,GO:0009058,GO:0009507,GO:0009536,GO:0009987,GO:0016053,GO:0016829,GO:0016835,GO:0016836,GO:0018130,GO:0019438,GO:0019752,GO:0033013,GO:0033014,GO:0034641,GO:0043226,GO:0043227,GO:0043229,GO:0043231,GO:0043436,GO:0044237,GO:0044249,GO:…	4.2.1.75	ko:K01719	ko00860,ko01100,ko01110,ko01120,map00860,map01100,map01110,map01120	M00121	R03165	RC01861	ko00000,ko00001,ko00002,ko01000	-	-	-	HEM4
Pz_hap1_001338-RA	102107.XP_008220018.1	4.54e-106	309.0	COG0539@1|root,2QUY8@2759|Eukaryota,37QBM@33090|Viridiplantae,3GG75@35493|Streptophyta,4JDMR@91835|fabids	35493|Streptophyta	J	30S ribosomal protein S1	-	GO:0003674,GO:0003676,GO:0003723,GO:0003729,GO:0005488,GO:0005575,GO:0005622,GO:0005623,GO:0005737,GO:0008150,GO:0009507,GO:0009532,GO:0009536,GO:0009570,GO:0009579,GO:0009719,GO:0009725,GO:0009735,GO:0010033,GO:0016020,GO:0042221,GO:0043226,GO:0043227,GO:0043229,GO:0043231,GO:0044422,GO:0044424,GO:0044434,GO:0044435,GO:0044444,GO:0044446,GO:0044464,GO:0050896,GO:0097159,GO:1901363	-	ko:K02945	ko03010,map03010	M00178	-	-	br01610,ko00000,ko00001,ko00002,ko03011	-	-	-	S1
Pz_hap1_001336-RA	3760.EMJ16777	6.48e-160	466.0	COG1304@1|root,KOG0538@2759|Eukaryota,37Q8R@33090|Viridiplantae,3GEWX@35493|Streptophyta,4JNSE@91835|fabids	35493|Streptophyta	C	(S)-2-hydroxy-acid oxidase	-	GO:0002218,GO:0002253,GO:0002376,GO:0002682,GO:0002684,GO:0003674,GO:0003824,GO:0003973,GO:0005575,GO:0005622,GO:0005623,GO:0005737,GO:0005777,GO:0006950,GO:0006952,GO:0007154,GO:0007165,GO:0008150,GO:0008152,GO:0008891,GO:0009058,GO:0009605,GO:0009607,GO:0009617,GO:0009853,GO:0009987,GO:0010109,GO:0010204,GO:0016032,GO:0016491,GO:0016614,GO:0016899,GO:0016999,GO:0017000,GO:0017144,GO:0019048,GO:…	1.1.3.15	ko:K11517	ko00630,ko01100,ko01110,ko01120,ko01130,ko01200,ko04146,map00630,map01100,map01110,map01120,map01130,map01200,map04146	M00532	R00475	RC00042	ko00000,ko00001,ko00002,ko01000	-	-	-	FMN_dh
Pz_hap1_001337-RA	3760.EMJ26065	2.68e-182	511.0	28I7F@1|root,2QQHP@2759|Eukaryota,37NNX@33090|Viridiplantae,3G8ZG@35493|Streptophyta,4JK5B@91835|fabids	35493|Streptophyta	S	Dehydration-responsive protein	-	GO:0005575,GO:0005622,GO:0005623,GO:0005737,GO:0005768,GO:0005794,GO:0005802,GO:0006950,GO:0006970,GO:0008150,GO:0009628,GO:0009651,GO:0012505,GO:0031410,GO:0031982,GO:0031984,GO:0043226,GO:0043227,GO:0043229,GO:0043231,GO:0044422,GO:0044424,GO:0044431,GO:0044444,GO:0044446,GO:0044464,GO:0050896,GO:0097708,GO:0098791	-	-	-	-	-	-	-	-	-	-	BURP
Pz_hap1_001339-RA	102107.XP_008220020.1	7.18e-174	485.0	28I7F@1|root,2QQHP@2759|Eukaryota,37NNX@33090|Viridiplantae,3G8ZG@35493|Streptophyta	35493|Streptophyta	S	BURP domain-containing protein	-	GO:0005575,GO:0005622,GO:0005623,GO:0005737,GO:0005768,GO:0005794,GO:0005802,GO:0006950,GO:0006970,GO:0008150,GO:0009628,GO:0009651,GO:0012505,GO:0031410,GO:0031982,GO:0031984,GO:0043226,GO:0043227,GO:0043229,GO:0043231,GO:0044422,GO:0044424,GO:0044431,GO:0044444,GO:0044446,GO:0044464,GO:0050896,GO:0097708,GO:0098791	-	-	-	-	-	-	-	-	-	-	BURP
Pz_hap1_001393-RA	102107.XP_008220090.1	1.01e-172	484.0	KOG0914@1|root,KOG0914@2759|Eukaryota,37SJ8@33090|Viridiplantae,3GAD7@35493|Streptophyta,4JDRT@91835|fabids	35493|Streptophyta	O	Thioredoxin-related transmembrane protein	-	-	-	-	-	-	-	-	-	-	-	-	-
Pz_hap1_001387-RA	102107.XP_008220082.1	0.0	953.0	COG5184@1|root,KOG1426@2759|Eukaryota,37RJK@33090|Viridiplantae,3GFHM@35493|Streptophyta,4JN6M@91835|fabids	35493|Streptophyta	DZ	ultraviolet-B receptor	-	-	-	-	-	-	-	-	-	-	-	-	RCC1
Pz_hap1_001396-RA	102107.XP_008220106.1	8.65e-88	259.0	2BHWR@1|root,2S1CX@2759|Eukaryota,37V84@33090|Viridiplantae,3GJDZ@35493|Streptophyta,4JQE5@91835|fabids	35493|Streptophyta	S	Protein of unknown function (DUF1677)	-	-	-	-	-	-	-	-	-	-	-	-	DUF1677
Pz_hap1_001331-RA	102107.XP_008219999.1	2.14e-127	362.0	COG2346@1|root,2QRXE@2759|Eukaryota,37PXR@33090|Viridiplantae,3GCEI@35493|Streptophyta,4JF4H@91835|fabids	35493|Streptophyta	S	Group 2 truncated hemoglobin	GLB3	GO:0001666,GO:0003674,GO:0005344,GO:0006810,GO:0006950,GO:0008150,GO:0009628,GO:0009719,GO:0009725,GO:0009733,GO:0010033,GO:0015669,GO:0015671,GO:0015893,GO:0036293,GO:0042221,GO:0042493,GO:0050896,GO:0051179,GO:0051234,GO:0070482,GO:0140104	-	-	-	-	-	-	-	-	-	-	Bac_globin
Pz_hap1_001335-RA	102107.XP_008220013.1	0.0	4243.0	COG0749@1|root,KOG0950@2759|Eukaryota,37KZP@33090|Viridiplantae,3G7AS@35493|Streptophyta,4JNSM@91835|fabids	35493|Streptophyta	A	DNA polymerase	-	GO:0000018,GO:0000724,GO:0000725,GO:0000726,GO:0002200,GO:0002376,GO:0002377,GO:0002440,GO:0002520,GO:0002566,GO:0003674,GO:0003676,GO:0003677,GO:0003682,GO:0003684,GO:0003824,GO:0003887,GO:0004518,GO:0004527,GO:0005488,GO:0005515,GO:0005575,GO:0005622,GO:0005623,GO:0005634,GO:0005654,GO:0005737,GO:0006139,GO:0006259,GO:0006260,GO:0006261,GO:0006281,GO:0006282,GO:0006284,GO:0006302,GO:0006303,GO:…	2.7.7.7	ko:K02349	-	-	-	-	ko00000,ko01000,ko03400	-	-	-	DEAD,DNA_pol_A,Helicase_C
Pz_hap1_001333-RA	3760.EMJ26390	0.0	1260.0	2CMN1@1|root,2QQXC@2759|Eukaryota,37N8A@33090|Viridiplantae,3GC1R@35493|Streptophyta,4JJ90@91835|fabids	35493|Streptophyta	S	Protein of unknown function (DUF632)	-	-	-	-	-	-	-	-	-	-	-	-	DUF630,DUF632
Pz_hap1_001330-RA	102107.XP_008219996.1	2.77e-303	826.0	KOG0667@1|root,KOG0671@2759|Eukaryota,37JQS@33090|Viridiplantae,3G8ZF@35493|Streptophyta,4JHVQ@91835|fabids	35493|Streptophyta	T	Serine threonine-protein kinase	-	GO:0003674,GO:0003824,GO:0004672,GO:0004674,GO:0006464,GO:0006468,GO:0006793,GO:0006796,GO:0006807,GO:0008150,GO:0008152,GO:0009987,GO:0016301,GO:0016310,GO:0016740,GO:0016772,GO:0016773,GO:0019538,GO:0036211,GO:0043170,GO:0043412,GO:0044237,GO:0044238,GO:0044260,GO:0044267,GO:0046777,GO:0071704,GO:0140096,GO:1901564	2.7.12.1	ko:K08287	-	-	-	-	ko00000,ko01000	-	-	-	Pkinase
Pz_hap1_001334-RA	102107.XP_008220012.1	0.0	1013.0	2CMX3@1|root,2QSH0@2759|Eukaryota,37RQ2@33090|Viridiplantae,3GEIM@35493|Streptophyta,4JE3U@91835|fabids	35493|Streptophyta	S	BAH domain	-	-	-	-	-	-	-	-	-	-	-	-	BAH,RRM_1
Pz_hap1_001332-RA	3760.EMJ25988	3.61e-35	120.0	2E019@1|root,2SBSH@2759|Eukaryota	2759|Eukaryota	-	-	-	-	-	-	-	-	-	-	-	-	-	-	-
Pz_hap1_001433-RA	3760.EMJ27588	1.62e-75	236.0	COG3491@1|root,KOG0143@2759|Eukaryota,37NQC@33090|Viridiplantae,3G7SY@35493|Streptophyta,4JM20@91835|fabids	35493|Streptophyta	Q	Belongs to the iron ascorbate-dependent oxidoreductase family	-	GO:0000003,GO:0000902,GO:0001101,GO:0003006,GO:0003674,GO:0003824,GO:0006082,GO:0006629,GO:0006720,GO:0006721,GO:0007154,GO:0007165,GO:0007275,GO:0008150,GO:0008152,GO:0008299,GO:0008610,GO:0009058,GO:0009314,GO:0009416,GO:0009628,GO:0009639,GO:0009653,GO:0009685,GO:0009686,GO:0009719,GO:0009725,GO:0009739,GO:0009740,GO:0009755,GO:0009791,GO:0009826,GO:0009908,GO:0009987,GO:0010033,GO:0010476,GO:…	1.14.11.12	ko:K05282	ko00904,ko01100,ko01110,map00904,map01100,map01110	-	R03806,R03807,R05097,R06322,R06323,R06326	RC00257,RC00893,RC01596	ko00000,ko00001,ko01000	-	-	-	2OG-FeII_Oxy,DIOX_N
Pz_hap1_001474-RA	3760.EMJ24981	3.02e-171	478.0	28I9M@1|root,2QQK1@2759|Eukaryota,37MNV@33090|Viridiplantae,3G9SA@35493|Streptophyta,4JHNH@91835|fabids	35493|Streptophyta	S	protein At1g47420, mitochondrial-like	SDH5	GO:0005575,GO:0005622,GO:0005623,GO:0005634,GO:0005737,GO:0005739,GO:0005740,GO:0005743,GO:0005746,GO:0005749,GO:0008150,GO:0009719,GO:0009725,GO:0009735,GO:0010033,GO:0016020,GO:0019866,GO:0031090,GO:0031966,GO:0031967,GO:0031975,GO:0032991,GO:0042221,GO:0043226,GO:0043227,GO:0043229,GO:0043231,GO:0044422,GO:0044424,GO:0044425,GO:0044429,GO:0044444,GO:0044446,GO:0044455,GO:0044464,GO:0045257,GO:…	-	-	-	-	-	-	-	-	-	-	DUF4370
Pz_hap1_001425-RA	102107.XP_008220140.1	0.0	3758.0	2BW70@1|root,2QPUI@2759|Eukaryota,37NUS@33090|Viridiplantae,3GB2Y@35493|Streptophyta,4JK56@91835|fabids	35493|Streptophyta	S	Calcineurin-binding protein	-	GO:0003674,GO:0004857,GO:0004864,GO:0005488,GO:0005515,GO:0005575,GO:0005622,GO:0005623,GO:0005634,GO:0006323,GO:0006325,GO:0006333,GO:0006334,GO:0006336,GO:0006996,GO:0008150,GO:0009892,GO:0009987,GO:0010563,GO:0010605,GO:0010921,GO:0010923,GO:0010941,GO:0014823,GO:0016043,GO:0019208,GO:0019212,GO:0019220,GO:0019222,GO:0019888,GO:0019899,GO:0019902,GO:0019903,GO:0019904,GO:0022607,GO:0030234,GO:…	-	ko:K17613	-	-	-	-	ko00000,ko01009	-	-	-	-
Pz_hap1_001424-RA	102107.XP_008220137.1	9.56e-139	392.0	2APYI@1|root,2RZHT@2759|Eukaryota,37UU0@33090|Viridiplantae,3GIWC@35493|Streptophyta,4JPFU@91835|fabids	35493|Streptophyta	-	-	-	-	-	-	-	-	-	-	-	-	-	-	-
Pz_hap1_001529-RA	102107.XP_008220247.1	1.36e-211	583.0	28K41@1|root,2QSIJ@2759|Eukaryota,37TP6@33090|Viridiplantae,3GCPT@35493|Streptophyta,4JNXA@91835|fabids	35493|Streptophyta	K	NAC domain-containing protein	-	GO:0001101,GO:0003674,GO:0003700,GO:0006355,GO:0006950,GO:0008150,GO:0009414,GO:0009415,GO:0009628,GO:0009889,GO:0010035,GO:0010468,GO:0010556,GO:0019219,GO:0019222,GO:0031323,GO:0031326,GO:0042221,GO:0050789,GO:0050794,GO:0050896,GO:0051171,GO:0051252,GO:0060255,GO:0065007,GO:0080090,GO:0140110,GO:1901700,GO:1903506,GO:2000112,GO:2001141	-	-	-	-	-	-	-	-	-	-	NAM
Pz_hap1_001533-RA	102107.XP_008220252.1	0.0	1268.0	KOG0123@1|root,KOG0123@2759|Eukaryota,37JW4@33090|Viridiplantae,3GC2V@35493|Streptophyta,4JMS0@91835|fabids	35493|Streptophyta	AJ	Binds the poly(A) tail of mRNA	-	GO:0003674,GO:0003676,GO:0003723,GO:0003729,GO:0003743,GO:0005488,GO:0005575,GO:0005622,GO:0005623,GO:0005737,GO:0005829,GO:0006412,GO:0006413,GO:0006417,GO:0006446,GO:0006518,GO:0006807,GO:0006950,GO:0006970,GO:0008135,GO:0008150,GO:0008152,GO:0009058,GO:0009059,GO:0009628,GO:0009651,GO:0009889,GO:0009894,GO:0009987,GO:0010467,GO:0010468,GO:0010556,GO:0010608,GO:0019219,GO:0019222,GO:0019538,GO:…	-	ko:K13126	ko03013,ko03015,ko03018,map03013,map03015,map03018	-	-	-	ko00000,ko00001,ko03019,ko03041	-	-	-	PABP,RRM_1
Pz_hap1_001536-RA	3760.EMJ23902	2.26e-203	569.0	2CMKK@1|root,2QQPS@2759|Eukaryota,37PU5@33090|Viridiplantae,3GBC7@35493|Streptophyta,4JG9H@91835|fabids	35493|Streptophyta	S	zinc finger	-	-	-	-	-	-	-	-	-	-	-	-	NYN
Pz_hap1_001671-RA	3760.EMJ28183	0.0	1389.0	COG1215@1|root,2QTBF@2759|Eukaryota,37J3S@33090|Viridiplantae,3G8DH@35493|Streptophyta,4JGWA@91835|fabids	35493|Streptophyta	M	xyloglucan glycosyltransferase	-	GO:0005575,GO:0005911,GO:0009506,GO:0030054,GO:0055044	-	-	-	-	-	-	-	-	-	-	Glyco_tranf_2_3,Glyco_trans_2_3
Pz_hap1_001651-RA	102107.XP_008235229.1	2.25e-39	140.0	28IKJ@1|root,2QQ62@2759|Eukaryota,37IUA@33090|Viridiplantae,3GBJX@35493|Streptophyta,4JEJW@91835|fabids	35493|Streptophyta	S	Phytochrome A-associated F-box	-	GO:0000003,GO:0003006,GO:0003674,GO:0003824,GO:0004842,GO:0005575,GO:0005622,GO:0005623,GO:0005634,GO:0006464,GO:0006807,GO:0007154,GO:0007165,GO:0007275,GO:0007602,GO:0008150,GO:0008152,GO:0009314,GO:0009416,GO:0009581,GO:0009582,GO:0009583,GO:0009585,GO:0009605,GO:0009628,GO:0009639,GO:0009648,GO:0009791,GO:0009987,GO:0010017,GO:0010099,GO:0010228,GO:0016567,GO:0016740,GO:0019538,GO:0019787,GO:…	-	-	-	-	-	-	-	-	-	-	F-box,F-box-like
Pz_hap1_001414-RA	102107.XP_008220125.1	0.0	1102.0	COG0319@1|root,2QUN8@2759|Eukaryota,37NY6@33090|Viridiplantae,3GA0H@35493|Streptophyta,4JK75@91835|fabids	35493|Streptophyta	S	Uncharacterized protein family UPF0054	-	GO:0000287,GO:0003674,GO:0003824,GO:0005488,GO:0006793,GO:0006796,GO:0008150,GO:0008152,GO:0009987,GO:0016311,GO:0016787,GO:0016788,GO:0016791,GO:0019203,GO:0042578,GO:0043167,GO:0043169,GO:0044237,GO:0046872,GO:0050308	-	ko:K07042	-	-	-	-	ko00000,ko03009	-	-	-	Hydrolase_3,UPF0054
Pz_hap1_001404-RA	102107.XP_008220113.1	1.72e-124	359.0	28KGT@1|root,2QQU4@2759|Eukaryota,37R1K@33090|Viridiplantae,3GE05@35493|Streptophyta,4JIFI@91835|fabids	35493|Streptophyta	S	Protein SAWADEE HOMEODOMAIN HOMOLOG	-	-	-	-	-	-	-	-	-	-	-	-	SAWADEE
Pz_hap1_001733-RA	102107.XP_008220479.1	2.46e-70	218.0	2CAM1@1|root,2QT4X@2759|Eukaryota,37T6K@33090|Viridiplantae,3G843@35493|Streptophyta,4JMHK@91835|fabids	35493|Streptophyta	-	-	-	-	-	-	-	-	-	-	-	-	-	-	Ceramidase
Pz_hap1_001736-RA	3760.EMJ25929	1.15e-57	182.0	2A2EV@1|root,2RY2U@2759|Eukaryota,37U0U@33090|Viridiplantae,3GH1K@35493|Streptophyta,4JP9W@91835|fabids	35493|Streptophyta	S	LOB domain-containing protein	-	-	-	-	-	-	-	-	-	-	-	-	LOB
Pz_hap1_001587-RA	3760.EMJ25037	1.05e-62	191.0	2CR9B@1|root,2S46W@2759|Eukaryota,37W6A@33090|Viridiplantae,3GKEY@35493|Streptophyta,4JUKP@91835|fabids	35493|Streptophyta	S	Gibberellin regulated protein	-	-	-	-	-	-	-	-	-	-	-	-	GASA
Pz_hap1_001720-RA	102107.XP_008220467.1	0.0	1762.0	KOG1052@1|root,KOG1052@2759|Eukaryota,37K5G@33090|Viridiplantae,3GEFA@35493|Streptophyta,4JH94@91835|fabids	35493|Streptophyta	EPT	Glutamate receptor	-	GO:0001101,GO:0003674,GO:0004888,GO:0005215,GO:0005216,GO:0005261,GO:0005262,GO:0005575,GO:0005623,GO:0005886,GO:0006810,GO:0006811,GO:0006812,GO:0006816,GO:0007154,GO:0007165,GO:0008066,GO:0008150,GO:0008324,GO:0009719,GO:0009987,GO:0010033,GO:0010243,GO:0015075,GO:0015085,GO:0015267,GO:0015318,GO:0016020,GO:0019722,GO:0019932,GO:0022803,GO:0022838,GO:0022857,GO:0022890,GO:0023052,GO:0030001,GO:…	-	ko:K05387	-	-	-	-	ko00000,ko04040	1.A.10.1.10,1.A.10.1.18,1.A.10.1.7	-	-	ANF_receptor,Lig_chan,SBP_bac_3
Pz_hap1_001721-RA	3760.EMJ25441	0.0	1816.0	KOG1052@1|root,KOG1052@2759|Eukaryota,37K5G@33090|Viridiplantae,3GEFA@35493|Streptophyta,4JH94@91835|fabids	35493|Streptophyta	EPT	Glutamate receptor	-	GO:0001101,GO:0003674,GO:0004888,GO:0005215,GO:0005216,GO:0005261,GO:0005262,GO:0005575,GO:0005623,GO:0005886,GO:0006810,GO:0006811,GO:0006812,GO:0006816,GO:0007154,GO:0007165,GO:0008066,GO:0008150,GO:0008324,GO:0009719,GO:0009987,GO:0010033,GO:0010243,GO:0015075,GO:0015085,GO:0015267,GO:0015318,GO:0016020,GO:0019722,GO:0019932,GO:0022803,GO:0022838,GO:0022857,GO:0022890,GO:0023052,GO:0030001,GO:…	-	ko:K05387	-	-	-	-	ko00000,ko04040	1.A.10.1.10,1.A.10.1.18,1.A.10.1.7	-	-	ANF_receptor,Lig_chan,SBP_bac_3
Pz_hap1_001930-RA	3760.EMJ25105	9.08e-166	463.0	KOG0324@1|root,KOG0324@2759|Eukaryota,37N11@33090|Viridiplantae,3G7RW@35493|Streptophyta,4JKNA@91835|fabids	35493|Streptophyta	S	deSI-like protein	-	-	-	-	-	-	-	-	-	-	-	-	Peptidase_C97
Pz_hap1_001833-RA	102107.XP_008220605.1	4.47e-295	805.0	COG1084@1|root,2QU9N@2759|Eukaryota,37NP1@33090|Viridiplantae,3GAIE@35493|Streptophyta,4JEUW@91835|fabids	35493|Streptophyta	S	Protein of unknown function (DUF1350)	-	-	-	-	-	-	-	-	-	-	-	-	DUF1350
Pz_hap1_001834-RA	102107.XP_008220606.1	5.42e-227	625.0	KOG0800@1|root,KOG0800@2759|Eukaryota,37QZ0@33090|Viridiplantae,3GG5T@35493|Streptophyta,4JD76@91835|fabids	35493|Streptophyta	O	E3 ubiquitin-protein ligase	-	GO:0000209,GO:0001101,GO:0003674,GO:0003824,GO:0004842,GO:0005575,GO:0005622,GO:0005623,GO:0005634,GO:0005737,GO:0005829,GO:0006464,GO:0006508,GO:0006511,GO:0006807,GO:0008150,GO:0008152,GO:0009056,GO:0009057,GO:0009719,GO:0009725,GO:0009737,GO:0009787,GO:0009788,GO:0009966,GO:0009968,GO:0009987,GO:0010033,GO:0010498,GO:0010646,GO:0010648,GO:0016567,GO:0016740,GO:0019538,GO:0019787,GO:0019941,GO:…	2.3.2.27	ko:K16274	-	-	-	-	ko00000,ko01000,ko04121	-	-	-	zf-RING_2
Pz_hap1_002146-RA	102107.XP_008221304.1	0.0	1405.0	KOG1075@1|root,KOG1075@2759|Eukaryota,37NNJ@33090|Viridiplantae,3GC1Q@35493|Streptophyta,4JDCA@91835|fabids	35493|Streptophyta	S	iq-domain	-	GO:0001101,GO:0005575,GO:0005622,GO:0005623,GO:0005634,GO:0005737,GO:0005829,GO:0005856,GO:0005875,GO:0005886,GO:0008150,GO:0009507,GO:0009526,GO:0009536,GO:0009719,GO:0009725,GO:0009737,GO:0009941,GO:0010033,GO:0015630,GO:0016020,GO:0031967,GO:0031975,GO:0032991,GO:0033993,GO:0042221,GO:0043226,GO:0043227,GO:0043228,GO:0043229,GO:0043231,GO:0043232,GO:0044422,GO:0044424,GO:0044430,GO:0044434,GO:…	-	-	-	-	-	-	-	-	-	-	DUF4005,IQ
Pz_hap1_002162-RA	102107.XP_008221280.1	2.34e-205	568.0	COG1798@1|root,KOG3123@2759|Eukaryota,37JA5@33090|Viridiplantae,3GCGV@35493|Streptophyta,4JNDS@91835|fabids	35493|Streptophyta	J	diphthine synthase	-	GO:0003674,GO:0003824,GO:0004164,GO:0006417,GO:0006448,GO:0006464,GO:0006807,GO:0008150,GO:0008152,GO:0008168,GO:0008757,GO:0009058,GO:0009889,GO:0009987,GO:0010468,GO:0010556,GO:0010608,GO:0016740,GO:0016741,GO:0017182,GO:0017183,GO:0018193,GO:0018202,GO:0019222,GO:0019538,GO:0031323,GO:0031326,GO:0032259,GO:0032268,GO:0034248,GO:0036211,GO:0043170,GO:0043412,GO:0044237,GO:0044238,GO:0044249,GO:…	2.1.1.314	ko:K00586	-	-	R11165	RC00003,RC03382	ko00000,ko01000,ko03012	-	-	-	TP_methylase
Pz_hap1_001933-RA	102107.XP_008220703.1	0.0	910.0	COG1448@1|root,KOG1411@2759|Eukaryota,37K61@33090|Viridiplantae,3G9T8@35493|Streptophyta,4JHZE@91835|fabids	35493|Streptophyta	E	Aspartate aminotransferase	-	GO:0003674,GO:0003824,GO:0004069,GO:0006082,GO:0006103,GO:0006520,GO:0006531,GO:0006536,GO:0006807,GO:0008150,GO:0008152,GO:0008483,GO:0009064,GO:0009066,GO:0009987,GO:0016740,GO:0016769,GO:0019752,GO:0043436,GO:0043648,GO:0044237,GO:0044238,GO:0044281,GO:0051186,GO:0071704,GO:1901564,GO:1901605	2.6.1.1	ko:K00811	ko00220,ko00250,ko00270,ko00330,ko00350,ko00360,ko00400,ko00950,ko00960,ko01100,ko01110,ko01130,ko01210,ko01230,map00220,map00250,map00270,map00330,map00350,map00360,map00400,map00950,map00960,map01100,map01110,map01130,map01210,map01230	-	R00355,R00694,R00734,R00896,R02433,R02619,R05052	RC00006	ko00000,ko00001,ko01000,ko01007	-	-	-	Aminotran_1_2
Pz_hap1_002033-RA	102107.XP_008220791.1	0.0	1871.0	28J5M@1|root,2QX43@2759|Eukaryota,37PJF@33090|Viridiplantae,3G8MQ@35493|Streptophyta,4JDTU@91835|fabids	35493|Streptophyta	-	-	-	-	-	-	-	-	-	-	-	-	-	-	VARLMGL
Pz_hap1_002133-RA	102107.XP_008221315.1	5.64e-95	279.0	COG0636@1|root,KOG0232@2759|Eukaryota,37J2Q@33090|Viridiplantae,3G8P4@35493|Streptophyta	35493|Streptophyta	C	Proton-conducting pore forming subunit of the membrane integral V0 complex of vacuolar ATPase. V-ATPase is responsible for acidifying a variety of intracellular compartments in eukaryotic cells	-	GO:0000220,GO:0003674,GO:0003824,GO:0005215,GO:0005575,GO:0005622,GO:0005623,GO:0005737,GO:0005773,GO:0005774,GO:0006810,GO:0006811,GO:0006812,GO:0006873,GO:0006885,GO:0007035,GO:0008150,GO:0008324,GO:0009987,GO:0015075,GO:0015077,GO:0015078,GO:0015318,GO:0015399,GO:0015405,GO:0015672,GO:0016020,GO:0016021,GO:0016462,GO:0016469,GO:0016787,GO:0016817,GO:0016818,GO:0016887,GO:0017111,GO:0019725,GO:…	-	ko:K02155	ko00190,ko01100,ko04142,ko04145,ko04721,ko04966,ko05110,ko05120,ko05152,ko05323,map00190,map01100,map04142,map04145,map04721,map04966,map05110,map05120,map05152,map05323	M00160	-	-	ko00000,ko00001,ko00002	3.A.2.2	-	-	ATP-synt_C
Pz_hap1_002233-RA	102107.XP_008221213.1	1.1e-169	473.0	2A9AF@1|root,2RYI2@2759|Eukaryota,388UP@33090|Viridiplantae,3GXIX@35493|Streptophyta,4JW0E@91835|fabids	35493|Streptophyta	S	Thioredoxin	-	-	-	-	-	-	-	-	-	-	-	-	Thioredoxin_4
Pz_hap1_002354-RA	102107.XP_008221053.1	0.0	1285.0	2CMQJ@1|root,2QRF6@2759|Eukaryota,37T5U@33090|Viridiplantae,3GAJ8@35493|Streptophyta,4JFR9@91835|fabids	35493|Streptophyta	G	Belongs to the glycosyl hydrolase 9 (cellulase E) family	-	-	3.2.1.4	ko:K01179	ko00500,ko01100,map00500,map01100	-	R06200,R11307,R11308	-	ko00000,ko00001,ko01000	-	GH5,GH9	-	CBM49,Glyco_hydro_9
Pz_hap1_002335-RA	102107.XP_008221072.1	3.11e-138	392.0	COG2020@1|root,KOG2628@2759|Eukaryota,37P7F@33090|Viridiplantae,3GD8H@35493|Streptophyta,4JRWF@91835|fabids	35493|Streptophyta	O	protein-S-isoprenylcysteine O-methyltransferase	-	GO:0000003,GO:0003006,GO:0003674,GO:0003824,GO:0003880,GO:0004671,GO:0005575,GO:0005622,GO:0005623,GO:0005737,GO:0005783,GO:0006464,GO:0006479,GO:0006481,GO:0006807,GO:0007275,GO:0008150,GO:0008152,GO:0008168,GO:0008171,GO:0008213,GO:0008276,GO:0008757,GO:0009787,GO:0009788,GO:0009791,GO:0009908,GO:0009966,GO:0009968,GO:0009987,GO:0010340,GO:0010646,GO:0010648,GO:0012505,GO:0016740,GO:0016741,GO:…	2.1.1.100	ko:K00587	ko00900,ko01130,map00900,map01130	-	R04496	RC00003,RC00460	ko00000,ko00001,ko01000	-	-	-	ICMT
Pz_hap1_002336-RA	102107.XP_008221071.1	7.28e-92	270.0	COG1730@1|root,KOG3048@2759|Eukaryota,37TSS@33090|Viridiplantae,3GHZX@35493|Streptophyta,4JPM5@91835|fabids	35493|Streptophyta	O	prefoldin subunit	-	GO:0005575,GO:0005622,GO:0005623,GO:0005737,GO:0005829,GO:0006355,GO:0008150,GO:0009889,GO:0010468,GO:0010556,GO:0016272,GO:0019219,GO:0019222,GO:0031323,GO:0031326,GO:0032991,GO:0044424,GO:0044444,GO:0044464,GO:0050789,GO:0050794,GO:0051171,GO:0051252,GO:0060255,GO:0065007,GO:0080090,GO:1903506,GO:2000112,GO:2001141	-	ko:K04797	-	-	-	-	ko00000,ko03110	-	-	-	Prefoldin
Pz_hap1_002301-RA	3760.EMJ26012	2.37e-41	142.0	2CCID@1|root,2QW6U@2759|Eukaryota,37PBW@33090|Viridiplantae,3GH6I@35493|Streptophyta,4JSUQ@91835|fabids	35493|Streptophyta	S	Transglutaminase-like superfamily	-	-	-	-	-	-	-	-	-	-	-	-	TPR_9,Transglut_core2
Pz_hap1_002374-RA	102107.XP_008221018.1	2.24e-244	686.0	COG0692@1|root,KOG2994@2759|Eukaryota,37IR7@33090|Viridiplantae,3GECZ@35493|Streptophyta,4JKWG@91835|fabids	35493|Streptophyta	L	Excises uracil residues from the DNA which can arise as a result of misincorporation of dUMP residues by DNA polymerase or due to deamination of cytosine	-	GO:0003674,GO:0003824,GO:0004844,GO:0005575,GO:0005622,GO:0005623,GO:0005737,GO:0005739,GO:0006139,GO:0006259,GO:0006281,GO:0006284,GO:0006285,GO:0006725,GO:0006807,GO:0006950,GO:0006974,GO:0008150,GO:0008152,GO:0009987,GO:0016787,GO:0016798,GO:0016799,GO:0019104,GO:0033554,GO:0034641,GO:0043170,GO:0043226,GO:0043227,GO:0043229,GO:0043231,GO:0044237,GO:0044238,GO:0044260,GO:0044424,GO:0044444,GO:…	3.2.2.27	ko:K03648	ko03410,ko05340,map03410,map05340	-	-	-	ko00000,ko00001,ko01000,ko03400	-	-	-	UDG
Pz_hap1_002367-RA	102107.XP_008221031.1	2.1e-179	502.0	COG5636@1|root,KOG4020@2759|Eukaryota,37J5T@33090|Viridiplantae,3GB38@35493|Streptophyta,4JREK@91835|fabids	35493|Streptophyta	S	Component of the cytosolic iron-sulfur (Fe-S) protein assembly (CIA) machinery. Required for the maturation of extramitochondrial Fe-S proteins. Part of an electron transfer chain functioning in an early step of cytosolic Fe-S biogenesis. Electrons are transferred to the Fe-S cluster from NADPH via a FAD- and FMN-containing diflavin oxidoreductase. Has anti- apoptotic effects in the cell	-	GO:0005575,GO:0005622,GO:0005623,GO:0005737,GO:0006790,GO:0008150,GO:0008152,GO:0009987,GO:0016043,GO:0016226,GO:0022607,GO:0031163,GO:0044085,GO:0044237,GO:0044424,GO:0044464,GO:0051186,GO:0071840	-	-	-	-	-	-	-	-	-	-	CIAPIN1,Methyltransf_11
Pz_hap1_002556-RA	102107.XP_008243353.1	1.31e-268	735.0	2CMNR@1|root,2QR2Q@2759|Eukaryota,37IVZ@33090|Viridiplantae,3G8NM@35493|Streptophyta,4JK8U@91835|fabids	35493|Streptophyta	-	-	-	-	-	-	-	-	-	-	-	-	-	-	SGL
Pz_hap1_002559-RA	102107.XP_008243349.1	4.86e-259	711.0	COG0157@1|root,KOG3008@2759|Eukaryota,37KRR@33090|Viridiplantae,3G7UJ@35493|Streptophyta,4JIND@91835|fabids	35493|Streptophyta	F	Nicotinate-nucleotide pyrophosphorylase carboxylating	-	GO:0003674,GO:0003824,GO:0004514,GO:0005575,GO:0005622,GO:0005623,GO:0005737,GO:0006082,GO:0006139,GO:0006725,GO:0006732,GO:0006733,GO:0006753,GO:0006793,GO:0006796,GO:0006807,GO:0008150,GO:0008152,GO:0009056,GO:0009058,GO:0009108,GO:0009117,GO:0009165,GO:0009435,GO:0009507,GO:0009536,GO:0009987,GO:0016054,GO:0016740,GO:0016757,GO:0016763,GO:0017144,GO:0018130,GO:0019359,GO:0019362,GO:0019363,GO:…	2.4.2.19	ko:K00767	ko00760,ko01100,map00760,map01100	M00115	R03348	RC02877	ko00000,ko00001,ko00002,ko01000	-	-	-	QRPTase_C,QRPTase_N
Pz_hap1_002552-RA	102107.XP_008243357.1	0.0	1053.0	28MUK@1|root,2QQEQ@2759|Eukaryota,37S4E@33090|Viridiplantae,3GHE8@35493|Streptophyta,4JENM@91835|fabids	35493|Streptophyta	S	isoform X1	-	-	-	-	-	-	-	-	-	-	-	-	TPX2
Pz_hap1_002563-RA	102107.XP_008243345.1	4.7e-179	497.0	COG5147@1|root,KOG0048@2759|Eukaryota,37PPA@33090|Viridiplantae,3GGFH@35493|Streptophyta,4JT6T@91835|fabids	35493|Streptophyta	K	SANT SWI3, ADA2, N-CoR and TFIIIB'' DNA-binding domains	-	-	-	ko:K09422	-	-	-	-	ko00000,ko03000	-	-	-	Myb_DNA-binding
Pz_hap1_002555-RA	102107.XP_008243354.1	5.61e-104	301.0	COG0484@1|root,KOG0714@2759|Eukaryota,37VWD@33090|Viridiplantae,3GIK3@35493|Streptophyta,4JU0W@91835|fabids	35493|Streptophyta	O	Chaperone protein	-	-	-	ko:K09514	-	-	-	-	ko00000,ko03110	-	-	-	DnaJ
Pz_hap1_002561-RA	102107.XP_008243347.1	9.35e-145	410.0	2BWBQ@1|root,2RP95@2759|Eukaryota,37ME1@33090|Viridiplantae,3GGDP@35493|Streptophyta,4JPWV@91835|fabids	35493|Streptophyta	S	Domain of unknown function (DUF4228)	-	-	-	-	-	-	-	-	-	-	-	-	DUF4228
Pz_hap1_002557-RA	102107.XP_008243352.1	1.75e-100	292.0	2CYYQ@1|root,2S7BE@2759|Eukaryota,37X35@33090|Viridiplantae,3GMBV@35493|Streptophyta	35493|Streptophyta	-	-	-	-	-	-	-	-	-	-	-	-	-	-	-
Pz_hap1_002564-RA	3760.EMJ28675	1.94e-215	602.0	2CNAI@1|root,2QUTI@2759|Eukaryota,37NMK@33090|Viridiplantae,3G8T8@35493|Streptophyta,4JFQG@91835|fabids	35493|Streptophyta	S	Protein of unknown function (DUF3326)	-	-	-	-	-	-	-	-	-	-	-	-	DUF3326
Pz_hap1_002533-RA	3760.EMJ25359	3.16e-71	217.0	2E4ZR@1|root,2SBUE@2759|Eukaryota,37XSJ@33090|Viridiplantae,3GMR7@35493|Streptophyta,4JVB2@91835|fabids	35493|Streptophyta	S	CLAVATA3 ESR (CLE)-related protein	-	GO:0005575,GO:0005576,GO:0007154,GO:0007267,GO:0008150,GO:0009987,GO:0023052,GO:0030154,GO:0032502,GO:0045165,GO:0045168,GO:0048046,GO:0048869	-	-	-	-	-	-	-	-	-	-	-
Pz_hap1_002433-RA	3760.EMJ27543	0.0	1306.0	KOG1844@1|root,KOG1844@2759|Eukaryota,37IEA@33090|Viridiplantae,3GBRB@35493|Streptophyta,4JKZG@91835|fabids	35493|Streptophyta	S	PHD finger protein MALE STERILITY	-	GO:0000003,GO:0003006,GO:0005575,GO:0005622,GO:0005623,GO:0005634,GO:0006355,GO:0007275,GO:0008150,GO:0009555,GO:0009653,GO:0009719,GO:0009725,GO:0009741,GO:0009791,GO:0009846,GO:0009856,GO:0009889,GO:0009891,GO:0009893,GO:0009908,GO:0009987,GO:0010033,GO:0010208,GO:0010468,GO:0010556,GO:0010557,GO:0010604,GO:0010628,GO:0010927,GO:0010941,GO:0010942,GO:0014070,GO:0016043,GO:0019219,GO:0019222,GO:…	-	-	-	-	-	-	-	-	-	-	PHD
Pz_hap1_002496-RA	4098.XP_009599748.1	1.21e-69	231.0	COG1643@1|root,KOG0920@2759|Eukaryota,37Q5J@33090|Viridiplantae,3GGJI@35493|Streptophyta,44DEP@71274|asterids	35493|Streptophyta	A	Helicase associated domain (HA2) Add an annotation	-	GO:0000976,GO:0000977,GO:0000978,GO:0000987,GO:0001012,GO:0001067,GO:0001503,GO:0001817,GO:0001819,GO:0002151,GO:0002791,GO:0002793,GO:0003674,GO:0003676,GO:0003677,GO:0003690,GO:0003697,GO:0003723,GO:0003724,GO:0003725,GO:0003824,GO:0004004,GO:0004386,GO:0005488,GO:0005515,GO:0005575,GO:0005622,GO:0005623,GO:0005634,GO:0005737,GO:0005739,GO:0005829,GO:0006139,GO:0006355,GO:0006357,GO:0006396,GO:…	3.6.4.13	ko:K14442,ko:K21843	ko03018,map03018	-	-	-	ko00000,ko00001,ko01000,ko03019,ko04131	-	-	-	DEAD,HA2,Helicase_C,OB_NTP_bind
Pz_hap1_002338-RA	102107.XP_008221070.1	0.0	984.0	COG0484@1|root,KOG0716@2759|Eukaryota,37NN1@33090|Viridiplantae,3GE63@35493|Streptophyta,4JHFE@91835|fabids	35493|Streptophyta	O	4Fe-4S single cluster domain of Ferredoxin I	-	GO:0005575,GO:0005622,GO:0005623,GO:0005737,GO:0009507,GO:0009536,GO:0043226,GO:0043227,GO:0043229,GO:0043231,GO:0044424,GO:0044444,GO:0044464	-	-	-	-	-	-	-	-	-	-	DnaJ,Fer4_13
Pz_hap1_002331-RA	102107.XP_008221081.1	4.28e-154	433.0	28N1M@1|root,2QUKI@2759|Eukaryota,37NJX@33090|Viridiplantae,3G732@35493|Streptophyta,4JRQR@91835|fabids	35493|Streptophyta	S	GEM-like protein	-	-	-	-	-	-	-	-	-	-	-	-	GRAM
Pz_hap1_002330-RA	3760.EMJ24454	5.97e-208	575.0	KOG0724@1|root,KOG0724@2759|Eukaryota,37HPS@33090|Viridiplantae,3GF0Q@35493|Streptophyta,4JFSD@91835|fabids	35493|Streptophyta	K	Transcription factor	-	-	-	-	-	-	-	-	-	-	-	-	Myb_DNA-binding
Pz_hap1_002339-RA	102107.XP_008221068.1	3.47e-147	414.0	COG1535@1|root,2QQB1@2759|Eukaryota,37IJ0@33090|Viridiplantae,3GBAF@35493|Streptophyta,4JHQ9@91835|fabids	35493|Streptophyta	Q	Isochorismatase family	-	GO:0003674,GO:0003824,GO:0006139,GO:0006725,GO:0006732,GO:0006733,GO:0006753,GO:0006793,GO:0006796,GO:0006807,GO:0008150,GO:0008152,GO:0008936,GO:0009117,GO:0009987,GO:0016787,GO:0016810,GO:0016811,GO:0019362,GO:0019637,GO:0019674,GO:0034641,GO:0044237,GO:0044238,GO:0044281,GO:0046483,GO:0046496,GO:0051186,GO:0055086,GO:0071704,GO:0072524,GO:1901360,GO:1901564	-	-	-	-	-	-	-	-	-	-	Isochorismatase
Pz_hap1_002333-RA	3760.EMJ26631	0.0	2242.0	COG5022@1|root,KOG0160@2759|Eukaryota,37I09@33090|Viridiplantae,3G847@35493|Streptophyta,4JJ57@91835|fabids	35493|Streptophyta	Z	Belongs to the TRAFAC class myosin-kinesin ATPase superfamily. Myosin family	-	GO:0000146,GO:0000166,GO:0000278,GO:0000281,GO:0000302,GO:0000910,GO:0001891,GO:0001931,GO:0003674,GO:0003774,GO:0003779,GO:0003824,GO:0005488,GO:0005515,GO:0005524,GO:0005575,GO:0005622,GO:0005623,GO:0005737,GO:0005826,GO:0005829,GO:0005856,GO:0005886,GO:0005938,GO:0006928,GO:0006935,GO:0006950,GO:0006970,GO:0006971,GO:0006979,GO:0006996,GO:0007010,GO:0007015,GO:0007033,GO:0007049,GO:0007154,GO:…	-	ko:K10357	-	-	-	-	ko00000,ko03019,ko03029,ko04131,ko04812	-	-	-	IQ,Myosin_head
Pz_hap1_002332-RA	102107.XP_008221080.1	2.56e-188	535.0	KOG1947@1|root,KOG1947@2759|Eukaryota,37JFW@33090|Viridiplantae,3G8X9@35493|Streptophyta,4JKRW@91835|fabids	35493|Streptophyta	S	Leucine Rich repeat	-	-	-	ko:K10268	-	-	-	-	ko00000,ko04121	-	-	-	LRR_6
Pz_hap1_002334-RA	102107.XP_008221073.1	1.28e-226	624.0	COG5209@1|root,KOG3036@2759|Eukaryota,37IPX@33090|Viridiplantae,3G82S@35493|Streptophyta,4JFCX@91835|fabids	35493|Streptophyta	S	Cell differentiation protein	-	-	-	ko:K12606	ko03018,map03018	-	-	-	ko00000,ko00001,ko03019	-	-	-	Rcd1
Pz_hap1_002733-RA	102107.XP_008243405.1	0.0	902.0	28N51@1|root,2QUQ6@2759|Eukaryota,37SXE@33090|Viridiplantae,3GCHJ@35493|Streptophyta,4JUQF@91835|fabids	35493|Streptophyta	K	transcription factor	-	-	-	-	-	-	-	-	-	-	-	-	TCP
Pz_hap1_002838-RA	3760.EMJ28021	0.0	964.0	2CN8J@1|root,2QUHN@2759|Eukaryota,37TIB@33090|Viridiplantae,3GHJT@35493|Streptophyta,4JIMV@91835|fabids	35493|Streptophyta	S	Squamosa promoter-binding-like protein 6	-	GO:0003674,GO:0003700,GO:0006355,GO:0006950,GO:0006952,GO:0008150,GO:0009605,GO:0009607,GO:0009617,GO:0009889,GO:0010468,GO:0010556,GO:0019219,GO:0019222,GO:0031323,GO:0031326,GO:0042742,GO:0043207,GO:0050789,GO:0050794,GO:0050896,GO:0051171,GO:0051252,GO:0051704,GO:0051707,GO:0060255,GO:0065007,GO:0080090,GO:0098542,GO:0140110,GO:1903506,GO:2000112,GO:2001141	-	-	-	-	-	-	-	-	-	-	SBP
Pz_hap1_002835-RA	102107.XP_008243812.1	2.85e-116	337.0	COG5068@1|root,KOG0014@2759|Eukaryota,37HHQ@33090|Viridiplantae,3G8WJ@35493|Streptophyta	35493|Streptophyta	K	MADS-box protein	-	GO:0000003,GO:0003002,GO:0003006,GO:0003674,GO:0003676,GO:0003677,GO:0005488,GO:0005515,GO:0007275,GO:0007389,GO:0008134,GO:0008150,GO:0009653,GO:0009791,GO:0009888,GO:0009908,GO:0010022,GO:0010073,GO:0010093,GO:0010582,GO:0022414,GO:0032501,GO:0032502,GO:0046983,GO:0048367,GO:0048437,GO:0048444,GO:0048449,GO:0048507,GO:0048509,GO:0048608,GO:0048646,GO:0048731,GO:0048856,GO:0050789,GO:0050793,GO:…	-	ko:K09264	-	-	-	-	ko00000,ko03000	-	-	-	K-box,SRF-TF
Pz_hap1_002833-RA	3760.EMJ25238	1.73e-87	259.0	KOG0800@1|root,KOG0800@2759|Eukaryota	2759|Eukaryota	O	ubiquitin-protein transferase activity	-	GO:0000209,GO:0003674,GO:0003824,GO:0004842,GO:0006464,GO:0006508,GO:0006511,GO:0006807,GO:0008150,GO:0008152,GO:0009056,GO:0009057,GO:0009987,GO:0010498,GO:0016567,GO:0016740,GO:0019538,GO:0019787,GO:0019941,GO:0030163,GO:0032446,GO:0036211,GO:0043161,GO:0043170,GO:0043412,GO:0043632,GO:0044237,GO:0044238,GO:0044248,GO:0044257,GO:0044260,GO:0044265,GO:0044267,GO:0051603,GO:0061630,GO:0061659,GO:…	2.3.2.27	ko:K22378	-	-	-	-	ko00000,ko01000,ko04121	-	-	-	zf-RING_2,zf-rbx1
Pz_hap1_003033-RA	3760.EMJ23784	1.82e-236	657.0	COG0515@1|root,KOG1187@2759|Eukaryota,37JR3@33090|Viridiplantae,3GFWR@35493|Streptophyta,4JGD5@91835|fabids	35493|Streptophyta	T	Belongs to the protein kinase superfamily	-	GO:0003674,GO:0003824,GO:0004672,GO:0004674,GO:0004675,GO:0004888,GO:0005488,GO:0005515,GO:0005575,GO:0005622,GO:0005623,GO:0005634,GO:0005737,GO:0005886,GO:0006464,GO:0006468,GO:0006793,GO:0006796,GO:0006807,GO:0007154,GO:0007165,GO:0007166,GO:0007167,GO:0007178,GO:0008134,GO:0008150,GO:0008152,GO:0009987,GO:0016020,GO:0016301,GO:0016310,GO:0016740,GO:0016772,GO:0016773,GO:0019199,GO:0019538,GO:…	2.7.11.1	ko:K04733	ko04010,ko04064,ko04620,ko04621,ko04624,ko04722,ko05133,ko05140,ko05142,ko05145,ko05152,ko05162,ko05164,map04010,map04064,map04620,map04621,map04624,map04722,map05133,map05140,map05142,map05145,map05152,map05162,map05164	M00686	-	-	ko00000,ko00001,ko00002,ko01000,ko01001	-	-	-	Pkinase_Tyr
Pz_hap1_003029-RA	102107.XP_008218401.1	2.44e-13	68.6	COG3088@1|root,2RXFW@2759|Eukaryota,37TUA@33090|Viridiplantae,3GI40@35493|Streptophyta,4JP0B@91835|fabids	35493|Streptophyta	C	Cytochrome c-type biogenesis protein	CCMH	GO:0000003,GO:0003006,GO:0003674,GO:0003824,GO:0005575,GO:0005622,GO:0005623,GO:0005737,GO:0005739,GO:0005740,GO:0005743,GO:0007275,GO:0008150,GO:0008152,GO:0009790,GO:0009791,GO:0009793,GO:0009987,GO:0010154,GO:0016020,GO:0016043,GO:0016491,GO:0017004,GO:0019866,GO:0022414,GO:0022607,GO:0031090,GO:0031966,GO:0031967,GO:0031975,GO:0032501,GO:0032502,GO:0034622,GO:0043226,GO:0043227,GO:0043229,GO:…	-	ko:K02200	-	-	-	-	ko00000	-	-	-	CcmH
Pz_hap1_002547-RA	102107.XP_008243363.1	0.0	1852.0	KOG0344@1|root,KOG0344@2759|Eukaryota,37J1W@33090|Viridiplantae,3GAKU@35493|Streptophyta,4JKW9@91835|fabids	35493|Streptophyta	A	ATP-dependent DNA helicase	-	-	3.6.4.12	ko:K03655	ko03440,map03440	-	-	-	ko00000,ko00001,ko01000,ko03400	-	-	-	DEAD,Helicase_C
Pz_hap1_002546-RA	102107.XP_008243365.1	9.96e-312	852.0	COG2939@1|root,KOG1282@2759|Eukaryota,37I6Q@33090|Viridiplantae,3GD5U@35493|Streptophyta,4JGPA@91835|fabids	35493|Streptophyta	O	Belongs to the peptidase S10 family	-	GO:0003674,GO:0003824,GO:0004180,GO:0004185,GO:0005575,GO:0005622,GO:0005623,GO:0005737,GO:0005773,GO:0006508,GO:0006807,GO:0008150,GO:0008152,GO:0008233,GO:0008236,GO:0008238,GO:0009056,GO:0009057,GO:0009987,GO:0016787,GO:0017171,GO:0019538,GO:0030163,GO:0043170,GO:0043226,GO:0043227,GO:0043229,GO:0043231,GO:0044237,GO:0044238,GO:0044248,GO:0044257,GO:0044260,GO:0044265,GO:0044267,GO:0044424,GO:…	-	ko:K09645	-	-	-	-	ko00000,ko01000,ko01002	-	-	-	Peptidase_S10
Pz_hap1_003102-RA	3750.XP_008377441.1	4.27e-107	330.0	2C7QK@1|root,2QUNQ@2759|Eukaryota,37QB2@33090|Viridiplantae,3GCE5@35493|Streptophyta,4JRQZ@91835|fabids	35493|Streptophyta	S	source UniProtKB	-	-	-	-	-	-	-	-	-	-	-	-	DUF659,Dimer_Tnp_hAT,zf-BED
Pz_hap1_002892-RA	4081.Solyc07g009390.1.1	1.96e-31	121.0	COG2801@1|root,KOG0017@2759|Eukaryota,37XVG@33090|Viridiplantae,3GKSE@35493|Streptophyta	35493|Streptophyta	L	gag-polypeptide of LTR copia-type	-	-	-	-	-	-	-	-	-	-	-	-	Retrotran_gag_2,zf-CCHC
Pz_hap1_002933-RB	102107.XP_008221559.1	0.0	980.0	28MXX@1|root,2QUGE@2759|Eukaryota,37THW@33090|Viridiplantae,3GG0Y@35493|Streptophyta,4JSXV@91835|fabids	35493|Streptophyta	S	Protein of unknown function (DUF1336)	-	-	-	-	-	-	-	-	-	-	-	-	DUF1336
Pz_hap1_002933-RA	102107.XP_008221559.1	0.0	980.0	28MXX@1|root,2QUGE@2759|Eukaryota,37THW@33090|Viridiplantae,3GG0Y@35493|Streptophyta,4JSXV@91835|fabids	35493|Streptophyta	S	Protein of unknown function (DUF1336)	-	-	-	-	-	-	-	-	-	-	-	-	DUF1336
Pz_hap1_003088-RA	3983.cassava4.1_030976m	6.67e-15	76.6	28Q0M@1|root,2QWP8@2759|Eukaryota,37SGC@33090|Viridiplantae,3G8GC@35493|Streptophyta,4JQCT@91835|fabids	35493|Streptophyta	S	Zinc knuckle family protein	-	-	-	-	-	-	-	-	-	-	-	-	MP,RVP,zf-CCHC
Pz_hap1_002703-RA	102107.XP_008243199.1	3.17e-126	390.0	KOG0211@1|root,KOG0211@2759|Eukaryota,37KF2@33090|Viridiplantae,3GAGK@35493|Streptophyta,4JJ4Q@91835|fabids	35493|Streptophyta	T	Serine threonine-protein phosphatase 2A 65 kDa regulatory subunit A	-	GO:0005575,GO:0005622,GO:0005623,GO:0005737,GO:0005829,GO:0005886,GO:0008150,GO:0010035,GO:0010038,GO:0016020,GO:0019220,GO:0019222,GO:0031323,GO:0042221,GO:0042325,GO:0044424,GO:0044444,GO:0044464,GO:0046686,GO:0050789,GO:0050794,GO:0050896,GO:0051174,GO:0065007,GO:0071944	-	ko:K03456	ko03015,ko04071,ko04111,ko04113,ko04114,ko04151,ko04152,ko04261,ko04350,ko04390,ko04391,ko04530,ko04728,ko04730,ko05142,ko05160,ko05165,map03015,map04071,map04111,map04113,map04114,map04151,map04152,map04261,map04350,map04390,map04391,map04530,map04728,map04730,map05142,map05160,map05165	-	-	-	ko00000,ko00001,ko01009,ko03036	-	-	-	HEAT,HEAT_2
Pz_hap1_003138-RA	102107.XP_008245155.1	5.8e-62	192.0	2CYMP@1|root,2S56K@2759|Eukaryota,37W3S@33090|Viridiplantae,3GK28@35493|Streptophyta,4JUPP@91835|fabids	35493|Streptophyta	S	Gibberellin regulated protein	-	-	-	-	-	-	-	-	-	-	-	-	GASA
Pz_hap1_002905-RA	102107.XP_008221529.1	2.51e-198	550.0	KOG3065@1|root,KOG3065@2759|Eukaryota,37NC6@33090|Viridiplantae,3GDAR@35493|Streptophyta,4JI7S@91835|fabids	35493|Streptophyta	U	SNAP25 homologous protein	SNAP30	GO:0003674,GO:0005484,GO:0005488,GO:0005515,GO:0005575,GO:0005623,GO:0005886,GO:0006810,GO:0008150,GO:0009987,GO:0016020,GO:0016043,GO:0016192,GO:0044464,GO:0051179,GO:0051234,GO:0061024,GO:0061025,GO:0071840,GO:0071944	-	ko:K18211	ko04721,ko04911,map04721,map04911	-	-	-	ko00000,ko00001,ko04131	-	-	-	-
Pz_hap1_002904-RA	102107.XP_008221526.1	0.0	1861.0	COG0058@1|root,KOG2099@2759|Eukaryota,37R36@33090|Viridiplantae,3GBRD@35493|Streptophyta,4JEYW@91835|fabids	35493|Streptophyta	G	Phosphorylase is an important allosteric enzyme in carbohydrate metabolism. Enzymes from different sources differ in their regulatory mechanisms and in their natural substrates. However, all known phosphorylases share catalytic and structural properties	-	GO:0005575,GO:0005622,GO:0005623,GO:0005737,GO:0009501,GO:0009507,GO:0009536,GO:0043226,GO:0043227,GO:0043229,GO:0043231,GO:0044424,GO:0044444,GO:0044464	2.4.1.1	ko:K00688	ko00500,ko01100,ko01110,ko02026,ko04217,ko04910,ko04922,ko04931,map00500,map01100,map01110,map02026,map04217,map04910,map04922,map04931	-	R02111	-	ko00000,ko00001,ko01000	-	GT35	-	Phosphorylase
Pz_hap1_003377-RA	4098.XP_009628592.1	1.92e-124	374.0	COG2124@1|root,KOG0156@2759|Eukaryota,37JZ1@33090|Viridiplantae,3GDBY@35493|Streptophyta,44BQV@71274|asterids	35493|Streptophyta	Q	Cytochrome p450	-	GO:0003674,GO:0003824,GO:0004497,GO:0005575,GO:0005622,GO:0005623,GO:0005737,GO:0005783,GO:0005789,GO:0008150,GO:0008152,GO:0009058,GO:0012505,GO:0016020,GO:0016491,GO:0016705,GO:0016709,GO:0019748,GO:0031090,GO:0031984,GO:0042175,GO:0043226,GO:0043227,GO:0043229,GO:0043231,GO:0044422,GO:0044424,GO:0044425,GO:0044432,GO:0044444,GO:0044446,GO:0044464,GO:0044550,GO:0055114,GO:0098827	-	ko:K20617	-	-	-	-	ko00000,ko00199	-	-	-	p450
Pz_hap1_003380-RA	102107.XP_008221981.1	8.65e-296	806.0	COG0657@1|root,KOG1515@2759|Eukaryota,37N4P@33090|Viridiplantae,3GHEK@35493|Streptophyta,4JRN9@91835|fabids	35493|Streptophyta	V	Carboxylesterase family	-	GO:0003674,GO:0003824,GO:0008150,GO:0008152,GO:0009056,GO:0016787	-	-	-	-	-	-	-	-	-	-	Abhydrolase_3
Pz_hap1_003376-RA	102107.XP_008221979.1	1.81e-160	450.0	COG0071@1|root,KOG0710@2759|Eukaryota,37T95@33090|Viridiplantae,3GHMX@35493|Streptophyta,4JEXX@91835|fabids	35493|Streptophyta	O	Belongs to the small heat shock protein (HSP20) family	-	-	-	ko:K13993	ko04141,map04141	-	-	-	ko00000,ko00001,ko03110	-	-	-	HSP20
Pz_hap1_003378-RA	102107.XP_008221980.1	2.68e-142	404.0	COG0339@1|root,KOG2089@2759|Eukaryota,37Q7T@33090|Viridiplantae,3GD0D@35493|Streptophyta,4JFZ5@91835|fabids	35493|Streptophyta	O	metalloendopeptidase activity	-	GO:0003674,GO:0003824,GO:0004175,GO:0004222,GO:0005575,GO:0005622,GO:0005623,GO:0005737,GO:0006508,GO:0006518,GO:0006807,GO:0008150,GO:0008152,GO:0008233,GO:0008237,GO:0009507,GO:0009526,GO:0009534,GO:0009536,GO:0009579,GO:0009941,GO:0009987,GO:0016787,GO:0019538,GO:0031967,GO:0031975,GO:0031976,GO:0031984,GO:0034641,GO:0043170,GO:0043226,GO:0043227,GO:0043229,GO:0043231,GO:0043603,GO:0044237,GO:…	-	-	-	-	-	-	-	-	-	-	-
Pz_hap1_003381-RA	3760.EMJ28340	3.47e-299	818.0	28N77@1|root,2QSKU@2759|Eukaryota,37MQ5@33090|Viridiplantae,3GAH2@35493|Streptophyta,4JRXM@91835|fabids	35493|Streptophyta	S	Vinorine synthase-like	-	-	2.3.1.133	ko:K13065	ko00940,ko00941,ko00945,ko01100,ko01110,map00940,map00941,map00945,map01100,map01110	M00039	R01945,R02416,R07432,R07433	RC00004,RC00055,RC02864	ko00000,ko00001,ko00002,ko01000	-	-	-	Transferase
Pz_hap1_003385-RA	102107.XP_008222012.1	3.92e-276	758.0	28N77@1|root,2QSKU@2759|Eukaryota,37MQ5@33090|Viridiplantae,3GAH2@35493|Streptophyta,4JHF0@91835|fabids	35493|Streptophyta	S	Vinorine synthase-like	-	-	2.3.1.133	ko:K13065	ko00940,ko00941,ko00945,ko01100,ko01110,map00940,map00941,map00945,map01100,map01110	M00039	R01945,R02416,R07432,R07433	RC00004,RC00055,RC02864	ko00000,ko00001,ko00002,ko01000	-	-	-	Transferase
Pz_hap1_003379-RA	102107.XP_008222011.1	7.39e-278	765.0	28K9J@1|root,2QRCE@2759|Eukaryota,37S3I@33090|Viridiplantae,3GB76@35493|Streptophyta,4JMI5@91835|fabids	35493|Streptophyta	K	Belongs to the GRAS family	-	-	-	-	-	-	-	-	-	-	-	-	GRAS
Pz_hap1_003384-RA	102107.XP_008223748.1	4.57e-50	165.0	COG0694@1|root,KOG2358@2759|Eukaryota,37PIX@33090|Viridiplantae,3G871@35493|Streptophyta,4JHYR@91835|fabids	35493|Streptophyta	O	nifU-like protein	NFU3	GO:0003674,GO:0005198,GO:0005488,GO:0005515,GO:0005575,GO:0005622,GO:0005623,GO:0005737,GO:0006091,GO:0008150,GO:0008152,GO:0009507,GO:0009532,GO:0009536,GO:0009570,GO:0009987,GO:0015979,GO:0016043,GO:0019684,GO:0022607,GO:0032947,GO:0034622,GO:0043226,GO:0043227,GO:0043229,GO:0043231,GO:0043933,GO:0044085,GO:0044237,GO:0044422,GO:0044424,GO:0044434,GO:0044435,GO:0044444,GO:0044446,GO:0044464,GO:…	-	-	-	-	-	-	-	-	-	-	NifU
Pz_hap1_003386-RA	102107.XP_008223748.1	2.81e-51	168.0	COG0694@1|root,KOG2358@2759|Eukaryota,37PIX@33090|Viridiplantae,3G871@35493|Streptophyta,4JHYR@91835|fabids	35493|Streptophyta	O	nifU-like protein	NFU3	GO:0003674,GO:0005198,GO:0005488,GO:0005515,GO:0005575,GO:0005622,GO:0005623,GO:0005737,GO:0006091,GO:0008150,GO:0008152,GO:0009507,GO:0009532,GO:0009536,GO:0009570,GO:0009987,GO:0015979,GO:0016043,GO:0019684,GO:0022607,GO:0032947,GO:0034622,GO:0043226,GO:0043227,GO:0043229,GO:0043231,GO:0043933,GO:0044085,GO:0044237,GO:0044422,GO:0044424,GO:0044434,GO:0044435,GO:0044444,GO:0044446,GO:0044464,GO:…	-	-	-	-	-	-	-	-	-	-	NifU
Pz_hap1_003296-RA	102107.XP_008237273.1	0.0	1145.0	KOG1075@1|root,KOG1075@2759|Eukaryota,37TIF@33090|Viridiplantae,3G9IZ@35493|Streptophyta	35493|Streptophyta	L	ribonuclease H protein	-	-	-	-	-	-	-	-	-	-	-	-	RVT_1,RVT_3,zf-RVT
Pz_hap1_002952-RA	102107.XP_008221582.1	3.33e-83	249.0	COG0760@1|root,KOG3258@2759|Eukaryota,37TSN@33090|Viridiplantae,3GIEX@35493|Streptophyta,4JP8I@91835|fabids	35493|Streptophyta	O	Peptidyl-prolyl cis-trans isomerase	-	GO:0003674,GO:0003676,GO:0003677,GO:0003681,GO:0003690,GO:0005488,GO:0005575,GO:0005622,GO:0005623,GO:0005634,GO:0005730,GO:0005737,GO:0005739,GO:0005759,GO:0005819,GO:0005856,GO:0006139,GO:0006364,GO:0006396,GO:0006725,GO:0006807,GO:0008150,GO:0008152,GO:0009987,GO:0010467,GO:0015630,GO:0016070,GO:0016072,GO:0022613,GO:0030684,GO:0031974,GO:0031981,GO:0032991,GO:0034470,GO:0034641,GO:0034660,GO:…	5.2.1.8	ko:K09579	-	-	-	-	ko00000,ko01000,ko03110	-	-	-	Rotamase,Rotamase_3
Pz_hap1_003440-RA	102107.XP_008222064.1	0.0	1900.0	28IBX@1|root,2QQNU@2759|Eukaryota,37NWN@33090|Viridiplantae,3GDMJ@35493|Streptophyta,4JGKY@91835|fabids	35493|Streptophyta	S	N-terminal C2 in EEIG1 and EHBP1 proteins	-	-	-	-	-	-	-	-	-	-	-	-	NT-C2
Pz_hap1_003448-RA	3983.cassava4.1_027478m	2.58e-40	148.0	2CTYX@1|root,2RIC0@2759|Eukaryota,37XEY@33090|Viridiplantae,3GKTA@35493|Streptophyta	35493|Streptophyta	S	Viral movement protein (MP)	-	-	-	-	-	-	-	-	-	-	-	-	MP
Pz_hap1_003364-RA	3760.EMJ24879	6.4e-189	524.0	KOG1039@1|root,KOG1039@2759|Eukaryota,37NAH@33090|Viridiplantae,3GA05@35493|Streptophyta,4JMHM@91835|fabids	35493|Streptophyta	O	Prokaryotic RING finger family 4	-	GO:0000003,GO:0000122,GO:0000151,GO:0000209,GO:0000726,GO:0000781,GO:0001775,GO:0002200,GO:0002204,GO:0002208,GO:0002250,GO:0002252,GO:0002263,GO:0002285,GO:0002312,GO:0002366,GO:0002376,GO:0002377,GO:0002381,GO:0002440,GO:0002443,GO:0002449,GO:0002460,GO:0002520,GO:0002562,GO:0003006,GO:0003674,GO:0003682,GO:0003824,GO:0004842,GO:0005488,GO:0005515,GO:0005575,GO:0005622,GO:0005623,GO:0005634,GO:…	-	-	-	-	-	-	-	-	-	-	zf-C3HC4_3
Pz_hap1_003366-RA	3760.EMJ28155	0.0	996.0	COG5641@1|root,KOG1601@2759|Eukaryota,37IG1@33090|Viridiplantae,3GDXD@35493|Streptophyta,4JNRF@91835|fabids	35493|Streptophyta	K	two-component response regulator	-	GO:0000156,GO:0000160,GO:0003674,GO:0003700,GO:0005575,GO:0005622,GO:0005623,GO:0005634,GO:0006355,GO:0007154,GO:0007165,GO:0007275,GO:0008150,GO:0009653,GO:0009719,GO:0009725,GO:0009735,GO:0009736,GO:0009755,GO:0009888,GO:0009889,GO:0009987,GO:0010015,GO:0010033,GO:0010073,GO:0010075,GO:0010082,GO:0010468,GO:0010556,GO:0019219,GO:0019222,GO:0022622,GO:0023052,GO:0031323,GO:0031326,GO:0032501,GO:…	-	ko:K14491	ko04075,map04075	-	-	-	ko00000,ko00001	-	-	-	Myb_DNA-binding,Response_reg
Pz_hap1_003367-RA	3760.EMJ24578	0.0	878.0	28MUK@1|root,2QUCW@2759|Eukaryota,37HR6@33090|Viridiplantae,3GDMN@35493|Streptophyta,4JDFB@91835|fabids	35493|Streptophyta	S	TPX2 (targeting protein for Xklp2) protein family	-	-	-	-	-	-	-	-	-	-	-	-	TPX2
Pz_hap1_003363-RA	102107.XP_008221974.1	0.0	1117.0	COG0515@1|root,2QSBF@2759|Eukaryota,37Q7Z@33090|Viridiplantae,3GEV0@35493|Streptophyta,4JDD6@91835|fabids	35493|Streptophyta	T	LRR receptor-like serine threonine-protein kinase	-	-	-	-	-	-	-	-	-	-	-	-	LRR_1,LRR_4,LRR_8,Malectin_like,Pkinase_Tyr
Pz_hap1_003374-RA	3760.EMJ21221	1.29e-28	114.0	28M19@1|root,2QTI2@2759|Eukaryota	2759|Eukaryota	-	-	-	-	-	-	-	-	-	-	-	-	-	-	MULE,SWIM
Pz_hap1_003375-RA	3760.EMJ11872	6.86e-189	553.0	2CN5X@1|root,2QU1T@2759|Eukaryota,37T40@33090|Viridiplantae,3GGBN@35493|Streptophyta	35493|Streptophyta	-	-	-	-	-	-	-	-	-	-	-	-	-	-	DBD_Tnp_Mut,MULE,SWIM
Pz_hap1_003369-RA	102107.XP_008245249.1	1.1e-68	229.0	KOG1075@1|root,KOG1075@2759|Eukaryota,37TIF@33090|Viridiplantae,3G9IZ@35493|Streptophyta	35493|Streptophyta	L	ribonuclease H protein	-	-	-	-	-	-	-	-	-	-	-	-	DUF4283,RVT_1,RVT_3,zf-CCHC_4,zf-RVT
Pz_hap1_003372-RA	102107.XP_008222015.1	1.4e-34	129.0	28N77@1|root,2QSKU@2759|Eukaryota,37MQ5@33090|Viridiplantae,3GAH2@35493|Streptophyta,4JHF0@91835|fabids	35493|Streptophyta	S	Vinorine synthase-like	-	-	2.3.1.133	ko:K13065	ko00940,ko00941,ko00945,ko01100,ko01110,map00940,map00941,map00945,map01100,map01110	M00039	R01945,R02416,R07432,R07433	RC00004,RC00055,RC02864	ko00000,ko00001,ko00002,ko01000	-	-	-	Transferase
Pz_hap1_003371-RA	3847.GLYMA06G07021.1	1.78e-13	69.3	2CGC1@1|root,2RSMU@2759|Eukaryota,37THG@33090|Viridiplantae,3GDUJ@35493|Streptophyta,4JS2E@91835|fabids	35493|Streptophyta	-	-	-	-	-	-	-	-	-	-	-	-	-	-	-
Pz_hap1_003228-RA	102107.XP_008229392.1	2.03e-206	597.0	28Q0M@1|root,2QWP8@2759|Eukaryota,37SGC@33090|Viridiplantae,3G8GC@35493|Streptophyta,4JQCT@91835|fabids	35493|Streptophyta	S	Zinc knuckle family protein	-	-	-	-	-	-	-	-	-	-	-	-	MP,RVP,zf-CCHC
Pz_hap1_003391-RA	102107.XP_008222014.1	8.57e-181	515.0	KOG2889@1|root,KOG2889@2759|Eukaryota,37MJN@33090|Viridiplantae,3GESM@35493|Streptophyta,4JFC2@91835|fabids	35493|Streptophyta	S	Pre-mRNA-splicing factor	-	GO:0005575,GO:0005622,GO:0005623,GO:0005634,GO:0005681,GO:0032991,GO:0043226,GO:0043227,GO:0043229,GO:0043231,GO:0044422,GO:0044424,GO:0044428,GO:0044446,GO:0044464,GO:0071011,GO:1990904	-	ko:K12849	ko03040,map03040	-	-	-	ko00000,ko00001,ko03041	-	-	-	PRP38,PRP38_assoc
Pz_hap1_003393-RA	102107.XP_008222079.1	1.44e-75	237.0	28N77@1|root,2QSKU@2759|Eukaryota,37MQ5@33090|Viridiplantae,3GAH2@35493|Streptophyta,4JHF0@91835|fabids	35493|Streptophyta	S	Vinorine synthase-like	-	-	2.3.1.133	ko:K13065	ko00940,ko00941,ko00945,ko01100,ko01110,map00940,map00941,map00945,map01100,map01110	M00039	R01945,R02416,R07432,R07433	RC00004,RC00055,RC02864	ko00000,ko00001,ko00002,ko01000	-	-	-	Transferase
Pz_hap1_003394-RA	102107.XP_008222017.1	2.22e-268	738.0	28N77@1|root,2QSKU@2759|Eukaryota,37MQ5@33090|Viridiplantae,3GAH2@35493|Streptophyta,4JHF0@91835|fabids	35493|Streptophyta	S	Vinorine synthase-like	-	-	2.3.1.133	ko:K13065	ko00940,ko00941,ko00945,ko01100,ko01110,map00940,map00941,map00945,map01100,map01110	M00039	R01945,R02416,R07432,R07433	RC00004,RC00055,RC02864	ko00000,ko00001,ko00002,ko01000	-	-	-	Transferase
Pz_hap1_003387-RA	102107.XP_008222012.1	3.41e-63	209.0	28N77@1|root,2QSKU@2759|Eukaryota,37MQ5@33090|Viridiplantae,3GAH2@35493|Streptophyta,4JHF0@91835|fabids	35493|Streptophyta	S	Vinorine synthase-like	-	-	2.3.1.133	ko:K13065	ko00940,ko00941,ko00945,ko01100,ko01110,map00940,map00941,map00945,map01100,map01110	M00039	R01945,R02416,R07432,R07433	RC00004,RC00055,RC02864	ko00000,ko00001,ko00002,ko01000	-	-	-	Transferase
Pz_hap1_003395-RA	102107.XP_008222018.1	6.13e-136	396.0	28N77@1|root,2QSKU@2759|Eukaryota,37MQ5@33090|Viridiplantae,3GAH2@35493|Streptophyta,4JHF0@91835|fabids	35493|Streptophyta	S	Vinorine synthase-like	-	-	2.3.1.133	ko:K13065	ko00940,ko00941,ko00945,ko01100,ko01110,map00940,map00941,map00945,map01100,map01110	M00039	R01945,R02416,R07432,R07433	RC00004,RC00055,RC02864	ko00000,ko00001,ko00002,ko01000	-	-	-	Transferase
Pz_hap1_003398-RA	102107.XP_008222020.1	1.05e-311	849.0	28IDJ@1|root,2QQQA@2759|Eukaryota,37TEM@33090|Viridiplantae,3GBSX@35493|Streptophyta,4JVJ5@91835|fabids	35493|Streptophyta	S	BAHD acyltransferase At5g47980-like	-	-	2.3.1.133	ko:K13065	ko00940,ko00941,ko00945,ko01100,ko01110,map00940,map00941,map00945,map01100,map01110	M00039	R01945,R02416,R07432,R07433	RC00004,RC00055,RC02864	ko00000,ko00001,ko00002,ko01000	-	-	-	Transferase
Pz_hap1_003397-RA	3750.XP_008389788.1	6.86e-228	637.0	28N77@1|root,2QSKU@2759|Eukaryota,37MQ5@33090|Viridiplantae,3GAH2@35493|Streptophyta,4JHF0@91835|fabids	35493|Streptophyta	S	Vinorine synthase-like	-	GO:0003674,GO:0003824,GO:0006807,GO:0008150,GO:0008152,GO:0009820,GO:0016740,GO:0016746,GO:0016747,GO:0050636,GO:0071704,GO:1901564	2.3.1.133	ko:K13065	ko00940,ko00941,ko00945,ko01100,ko01110,map00940,map00941,map00945,map01100,map01110	M00039	R01945,R02416,R07432,R07433	RC00004,RC00055,RC02864	ko00000,ko00001,ko00002,ko01000	-	-	-	Transferase
Pz_hap1_003389-RA	102107.XP_008222012.1	1.88e-93	290.0	28N77@1|root,2QSKU@2759|Eukaryota,37MQ5@33090|Viridiplantae,3GAH2@35493|Streptophyta,4JHF0@91835|fabids	35493|Streptophyta	S	Vinorine synthase-like	-	-	2.3.1.133	ko:K13065	ko00940,ko00941,ko00945,ko01100,ko01110,map00940,map00941,map00945,map01100,map01110	M00039	R01945,R02416,R07432,R07433	RC00004,RC00055,RC02864	ko00000,ko00001,ko00002,ko01000	-	-	-	Transferase
Pz_hap1_003390-RA	4006.Lus10006219	3.78e-08	60.5	28N77@1|root,2QSKU@2759|Eukaryota,37MQ5@33090|Viridiplantae,3GAH2@35493|Streptophyta,4JHF0@91835|fabids	35493|Streptophyta	S	Vinorine synthase-like	-	GO:0003674,GO:0003824,GO:0006807,GO:0008150,GO:0008152,GO:0009820,GO:0016740,GO:0016746,GO:0016747,GO:0050636,GO:0071704,GO:1901564	2.3.1.133	ko:K13065	ko00940,ko00941,ko00945,ko01100,ko01110,map00940,map00941,map00945,map01100,map01110	M00039	R01945,R02416,R07432,R07433	RC00004,RC00055,RC02864	ko00000,ko00001,ko00002,ko01000	-	-	-	Transferase
Pz_hap1_003388-RA	102107.XP_008222012.1	5.16e-102	306.0	28N77@1|root,2QSKU@2759|Eukaryota,37MQ5@33090|Viridiplantae,3GAH2@35493|Streptophyta,4JHF0@91835|fabids	35493|Streptophyta	S	Vinorine synthase-like	-	-	2.3.1.133	ko:K13065	ko00940,ko00941,ko00945,ko01100,ko01110,map00940,map00941,map00945,map01100,map01110	M00039	R01945,R02416,R07432,R07433	RC00004,RC00055,RC02864	ko00000,ko00001,ko00002,ko01000	-	-	-	Transferase
Pz_hap1_003392-RA	3760.EMJ22977	1.05e-63	196.0	2C8M2@1|root,2ST1A@2759|Eukaryota,3815V@33090|Viridiplantae,3GMH8@35493|Streptophyta	35493|Streptophyta	-	-	-	-	-	-	-	-	-	-	-	-	-	-	-
Pz_hap1_003353-RA	102107.XP_008221962.1	4.15e-178	497.0	28JKM@1|root,2QRZW@2759|Eukaryota,37J96@33090|Viridiplantae,3G9GM@35493|Streptophyta,4JK2I@91835|fabids	35493|Streptophyta	S	Methyltransferase domain	-	-	-	-	-	-	-	-	-	-	-	-	Methyltransf_11
Pz_hap1_003352-RA	102107.XP_008221960.1	5.67e-127	362.0	28NWI@1|root,2QVGR@2759|Eukaryota,37N7Z@33090|Viridiplantae,3GFXN@35493|Streptophyta,4JP4M@91835|fabids	35493|Streptophyta	S	Photosystem II core complex proteins psbY	-	GO:0005575,GO:0005622,GO:0005623,GO:0005737,GO:0008150,GO:0009314,GO:0009416,GO:0009507,GO:0009521,GO:0009523,GO:0009532,GO:0009533,GO:0009534,GO:0009535,GO:0009536,GO:0009570,GO:0009579,GO:0009628,GO:0009642,GO:0009644,GO:0009892,GO:0009987,GO:0010109,GO:0010205,GO:0016020,GO:0019222,GO:0019725,GO:0031323,GO:0031324,GO:0031976,GO:0031984,GO:0032991,GO:0034357,GO:0042548,GO:0042592,GO:0042651,GO:…	-	ko:K02723	ko00195,ko01100,map00195,map01100	-	-	-	ko00000,ko00001,ko00194	-	-	-	PsbY
Pz_hap1_003357-RA	3760.EMJ25222	2.29e-224	619.0	COG0300@1|root,2QS3T@2759|Eukaryota,37S6M@33090|Viridiplantae,3GER3@35493|Streptophyta,4JSQP@91835|fabids	35493|Streptophyta	Q	Belongs to the short-chain dehydrogenases reductases (SDR) family	-	GO:0003674,GO:0003824,GO:0005575,GO:0005622,GO:0005623,GO:0005737,GO:0005783,GO:0008150,GO:0008152,GO:0012505,GO:0016491,GO:0016614,GO:0043226,GO:0043227,GO:0043229,GO:0043231,GO:0044424,GO:0044444,GO:0044464,GO:0045703,GO:0055114	1.1.1.330,1.1.1.62	ko:K10251	ko00062,ko00140,ko01040,ko01100,ko01110,ko01212,map00062,map00140,map01040,map01100,map01110,map01212	M00415	R02352,R02353,R04681,R04682,R07759,R08945,R08980,R10826	RC00029,RC00103,RC00127,RC00261	ko00000,ko00001,ko00002,ko01000,ko01004	-	-	-	adh_short
Pz_hap1_003350-RA	102107.XP_008221955.1	0.0	1058.0	COG5184@1|root,KOG1426@2759|Eukaryota,37P12@33090|Viridiplantae,3GB7E@35493|Streptophyta,4JISK@91835|fabids	35493|Streptophyta	DZ	ultraviolet-B receptor UVR8	-	-	-	-	-	-	-	-	-	-	-	-	RCC1
Pz_hap1_003351-RA	102107.XP_008221959.1	0.0	922.0	COG0706@1|root,KOG1239@2759|Eukaryota,37IIV@33090|Viridiplantae,3GGJ8@35493|Streptophyta,4JFCT@91835|fabids	35493|Streptophyta	OU	ALBINO3-like protein 1	-	GO:0005575,GO:0005622,GO:0005623,GO:0005737,GO:0006996,GO:0008104,GO:0008150,GO:0009507,GO:0009534,GO:0009535,GO:0009536,GO:0009579,GO:0009657,GO:0009658,GO:0009987,GO:0016020,GO:0016043,GO:0031976,GO:0031984,GO:0033036,GO:0033365,GO:0034357,GO:0034613,GO:0042651,GO:0043226,GO:0043227,GO:0043229,GO:0043231,GO:0044422,GO:0044424,GO:0044434,GO:0044435,GO:0044436,GO:0044444,GO:0044446,GO:0044464,GO:…	-	ko:K03217	ko02024,ko03060,ko03070,map02024,map03060,map03070	M00335	-	-	ko00000,ko00001,ko00002,ko02044,ko03029	2.A.9	-	-	60KD_IMP
Pz_hap1_003358-RA	102107.XP_008221967.1	5.18e-297	815.0	2CNEE@1|root,2QVMV@2759|Eukaryota,37P2U@33090|Viridiplantae,3GEIB@35493|Streptophyta,4JFT7@91835|fabids	35493|Streptophyta	S	Regulator of G-protein signaling	RGS1	GO:0001101,GO:0003674,GO:0004888,GO:0004930,GO:0005096,GO:0005575,GO:0005622,GO:0005623,GO:0005634,GO:0005737,GO:0005768,GO:0005886,GO:0006950,GO:0007154,GO:0007165,GO:0007186,GO:0008047,GO:0008150,GO:0009414,GO:0009415,GO:0009628,GO:0009719,GO:0009725,GO:0009737,GO:0009743,GO:0009746,GO:0009749,GO:0009756,GO:0009987,GO:0010008,GO:0010033,GO:0010035,GO:0010182,GO:0012505,GO:0016020,GO:0023052,GO:…	-	ko:K16449	-	-	-	-	ko00000	-	-	-	RGS
Pz_hap1_003360-RA	102107.XP_008221972.1	0.0	2873.0	28J27@1|root,2QQ9C@2759|Eukaryota,37MU4@33090|Viridiplantae,3GG7P@35493|Streptophyta,4JH1I@91835|fabids	35493|Streptophyta	-	-	-	-	-	ko:K20478	-	-	-	-	ko00000,ko04131	-	-	-	-
Pz_hap1_003354-RA	102107.XP_008222008.1	0.0	1947.0	29YDM@1|root,2RXTV@2759|Eukaryota,37UDP@33090|Viridiplantae,3GXC9@35493|Streptophyta,4JW0D@91835|fabids	35493|Streptophyta	-	-	-	-	-	-	-	-	-	-	-	-	-	-	B3
Pz_hap1_003355-RA	102107.XP_008221964.1	1.01e-204	581.0	COG0300@1|root,2QSBK@2759|Eukaryota,37QRQ@33090|Viridiplantae,3GHHK@35493|Streptophyta	35493|Streptophyta	Q	Belongs to the short-chain dehydrogenases reductases (SDR) family	-	-	1.1.1.330,1.1.1.62	ko:K10251	ko00062,ko00140,ko01040,ko01100,ko01110,ko01212,map00062,map00140,map01040,map01100,map01110,map01212	M00415	R02352,R02353,R04681,R04682,R07759,R08945,R08980,R10826	RC00029,RC00103,RC00127,RC00261	ko00000,ko00001,ko00002,ko01000,ko01004	-	-	-	adh_short
Pz_hap1_003361-RA	102107.XP_008221973.1	1.64e-189	525.0	KOG1039@1|root,KOG1039@2759|Eukaryota,37NAH@33090|Viridiplantae,3GA05@35493|Streptophyta,4JDSM@91835|fabids	35493|Streptophyta	O	Zinc finger, C3HC4 type (RING finger)	-	-	-	-	-	-	-	-	-	-	-	-	zf-C3HC4_3,zf-RING_2
Pz_hap1_003359-RA	42345.XP_008799100.1	1.07e-20	86.7	2CGC7@1|root,2S6ZH@2759|Eukaryota,37WPM@33090|Viridiplantae,3GKUR@35493|Streptophyta,3M7TZ@4447|Liliopsida	35493|Streptophyta	S	Cleavage site for pathogenic type III effector avirulence factor Avr	-	-	-	-	-	-	-	-	-	-	-	-	AvrRpt-cleavage
Pz_hap1_003356-RA	102107.XP_008221965.1	3.87e-77	237.0	COG0300@1|root,2QSBK@2759|Eukaryota,37QRQ@33090|Viridiplantae,3GHHK@35493|Streptophyta	35493|Streptophyta	Q	Belongs to the short-chain dehydrogenases reductases (SDR) family	-	-	1.1.1.330,1.1.1.62	ko:K10251	ko00062,ko00140,ko01040,ko01100,ko01110,ko01212,map00062,map00140,map01040,map01100,map01110,map01212	M00415	R02352,R02353,R04681,R04682,R07759,R08945,R08980,R10826	RC00029,RC00103,RC00127,RC00261	ko00000,ko00001,ko00002,ko01000,ko01004	-	-	-	adh_short
Pz_hap1_003362-RA	3750.XP_008384832.1	6.41e-39	141.0	2BVFP@1|root,2S27N@2759|Eukaryota,37V3V@33090|Viridiplantae,3GI7K@35493|Streptophyta	35493|Streptophyta	K	B3 domain-containing	-	GO:0003674,GO:0003676,GO:0003677,GO:0005488,GO:0005575,GO:0005622,GO:0005623,GO:0005634,GO:0005654,GO:0006950,GO:0008150,GO:0009266,GO:0009409,GO:0009628,GO:0009909,GO:0010048,GO:0031974,GO:0031981,GO:0043226,GO:0043227,GO:0043229,GO:0043231,GO:0043233,GO:0043565,GO:0044422,GO:0044424,GO:0044428,GO:0044446,GO:0044464,GO:0048580,GO:0048831,GO:0050789,GO:0050793,GO:0050896,GO:0051239,GO:0065007,GO:…	-	-	-	-	-	-	-	-	-	-	B3
Pz_hap1_003399-RA	102107.XP_008222083.1	0.0	1291.0	COG1132@1|root,KOG0054@2759|Eukaryota,37JSS@33090|Viridiplantae,3G9WI@35493|Streptophyta,4JJ7W@91835|fabids	35493|Streptophyta	Q	ABC transporter C family member	-	GO:0000325,GO:0003674,GO:0003824,GO:0005215,GO:0005575,GO:0005576,GO:0005622,GO:0005623,GO:0005737,GO:0005773,GO:0005774,GO:0005911,GO:0006810,GO:0008150,GO:0009506,GO:0010290,GO:0015399,GO:0015405,GO:0015431,GO:0016020,GO:0016462,GO:0016787,GO:0016817,GO:0016818,GO:0016887,GO:0017111,GO:0022804,GO:0022857,GO:0030054,GO:0031090,GO:0042623,GO:0042626,GO:0043226,GO:0043227,GO:0043229,GO:0043231,GO:…	-	ko:K05665,ko:K05666,ko:K05670	ko01523,ko01524,ko02010,ko04071,ko04976,ko04977,ko05206,map01523,map01524,map02010,map04071,map04976,map04977,map05206	-	-	-	ko00000,ko00001,ko02000	3.A.1.208,3.A.1.208.2,3.A.1.208.8	-	-	ABC_membrane,ABC_tran
Pz_hap1_003405-RA	102107.XP_008222022.1	0.0	1320.0	COG1132@1|root,KOG0054@2759|Eukaryota,37JSS@33090|Viridiplantae,3G9WI@35493|Streptophyta,4JJ7W@91835|fabids	35493|Streptophyta	Q	ABC transporter C family member	-	GO:0000325,GO:0003674,GO:0003824,GO:0005215,GO:0005575,GO:0005576,GO:0005622,GO:0005623,GO:0005737,GO:0005773,GO:0005774,GO:0005911,GO:0006810,GO:0008150,GO:0009506,GO:0010290,GO:0015399,GO:0015405,GO:0015431,GO:0016020,GO:0016462,GO:0016787,GO:0016817,GO:0016818,GO:0016887,GO:0017111,GO:0022804,GO:0022857,GO:0030054,GO:0031090,GO:0042623,GO:0042626,GO:0043226,GO:0043227,GO:0043229,GO:0043231,GO:…	-	ko:K05665,ko:K05666,ko:K05670	ko01523,ko01524,ko02010,ko04071,ko04976,ko04977,ko05206,map01523,map01524,map02010,map04071,map04976,map04977,map05206	-	-	-	ko00000,ko00001,ko02000	3.A.1.208,3.A.1.208.2,3.A.1.208.8	-	-	ABC_membrane,ABC_tran
Pz_hap1_003400-RA	3760.EMJ12832	9.08e-60	197.0	COG0693@1|root,KOG2764@2759|Eukaryota,37K07@33090|Viridiplantae,3GBGN@35493|Streptophyta,4JMZ5@91835|fabids	35493|Streptophyta	V	Protein DJ-1 homolog	-	GO:0003674,GO:0003824,GO:0005575,GO:0005622,GO:0005623,GO:0005634,GO:0005737,GO:0005773,GO:0005774,GO:0005829,GO:0005886,GO:0005911,GO:0006081,GO:0006082,GO:0006089,GO:0008150,GO:0008152,GO:0009056,GO:0009058,GO:0009438,GO:0009506,GO:0009507,GO:0009532,GO:0009536,GO:0009570,GO:0009987,GO:0010035,GO:0010038,GO:0016020,GO:0016053,GO:0016829,GO:0016835,GO:0016836,GO:0019172,GO:0019249,GO:0019752,GO:…	3.5.1.124	ko:K03152	-	-	-	-	ko00000,ko01000,ko01002	-	-	-	DJ-1_PfpI
Pz_hap1_003207-RA	102107.XP_008221805.1	0.0	1224.0	KOG0282@1|root,KOG0282@2759|Eukaryota,37IZX@33090|Viridiplantae,3G7NG@35493|Streptophyta,4JF7Q@91835|fabids	35493|Streptophyta	S	pre-mRNA-processing factor	-	GO:0005575,GO:0005622,GO:0005623,GO:0005634,GO:0005681,GO:0005684,GO:0032991,GO:0043226,GO:0043227,GO:0043229,GO:0043231,GO:0044422,GO:0044424,GO:0044428,GO:0044446,GO:0044464,GO:0071007,GO:0071013,GO:1902494,GO:1990904	-	ko:K12816	ko03040,map03040	M00355	-	-	ko00000,ko00001,ko00002,ko03041	-	-	-	WD40
Pz_hap1_003304-RA	102107.XP_008221916.1	8.3e-217	602.0	28MD7@1|root,2QTWP@2759|Eukaryota,37MUB@33090|Viridiplantae,3GDD3@35493|Streptophyta,4JIZE@91835|fabids	35493|Streptophyta	-	-	-	-	-	-	-	-	-	-	-	-	-	-	-
Pz_hap1_003308-RA	102107.XP_008221920.1	0.0	1507.0	COG3733@1|root,KOG1186@2759|Eukaryota,37JD8@33090|Viridiplantae,3G7P3@35493|Streptophyta,4JF26@91835|fabids	35493|Streptophyta	Q	amine oxidase	-	-	1.4.3.21	ko:K00276	ko00260,ko00350,ko00360,ko00410,ko00950,ko00960,ko01100,ko01110,map00260,map00350,map00360,map00410,map00950,map00960,map01100,map01110	-	R02382,R02529,R02613,R03139,R04027,R04300,R06154,R06740	RC00062,RC00189,RC00676,RC01052	ko00000,ko00001,ko01000	-	-	-	Cu_amine_oxid,Cu_amine_oxidN2,Cu_amine_oxidN3
Pz_hap1_003300-RA	102107.XP_008221913.1	0.0	1082.0	COG0306@1|root,KOG2493@2759|Eukaryota,37MAB@33090|Viridiplantae,3GGPC@35493|Streptophyta,4JHE0@91835|fabids	35493|Streptophyta	P	Sodium-phosphate symporter which plays a fundamental housekeeping role in phosphate transport	-	GO:0003674,GO:0005215,GO:0005315,GO:0005575,GO:0005622,GO:0005623,GO:0005737,GO:0005886,GO:0005887,GO:0006810,GO:0006811,GO:0006817,GO:0006820,GO:0008150,GO:0008509,GO:0009507,GO:0009526,GO:0009536,GO:0009673,GO:0009941,GO:0015075,GO:0015103,GO:0015114,GO:0015291,GO:0015318,GO:0015698,GO:0016020,GO:0016021,GO:0022804,GO:0022857,GO:0031224,GO:0031226,GO:0031967,GO:0031975,GO:0034220,GO:0035435,GO:…	-	ko:K14640	-	-	-	-	ko00000,ko02000	2.A.20.2	-	-	PHO4
Pz_hap1_003311-RA	102107.XP_008222002.1	1.66e-76	254.0	28JSW@1|root,2QQNR@2759|Eukaryota,37N4Z@33090|Viridiplantae,3GECD@35493|Streptophyta,4JNPR@91835|fabids	35493|Streptophyta	S	Sieve element occlusion C-terminus	-	-	-	-	-	-	-	-	-	-	-	-	SEO_C,SEO_N
Pz_hap1_003306-RA	102107.XP_008221919.1	1.68e-168	484.0	COG0534@1|root,KOG1347@2759|Eukaryota,37NRQ@33090|Viridiplantae,3G78Z@35493|Streptophyta,4JHDR@91835|fabids	35493|Streptophyta	V	Belongs to the multi antimicrobial extrusion (MATE) (TC 2.A.66.1) family	-	GO:0003674,GO:0005215,GO:0005575,GO:0005622,GO:0005623,GO:0005737,GO:0005773,GO:0005774,GO:0006810,GO:0006855,GO:0007275,GO:0008150,GO:0009605,GO:0009607,GO:0009624,GO:0009653,GO:0009888,GO:0009987,GO:0010015,GO:0010053,GO:0010054,GO:0015238,GO:0015893,GO:0016020,GO:0016049,GO:0021700,GO:0022622,GO:0022857,GO:0030154,GO:0031090,GO:0032501,GO:0032502,GO:0040007,GO:0042221,GO:0042493,GO:0043207,GO:…	-	ko:K03327	-	-	-	-	ko00000,ko02000	2.A.66.1	-	-	MatE
Pz_hap1_003302-RA	102107.XP_008221995.1	0.0	1472.0	2CMQE@1|root,2QRDX@2759|Eukaryota,37PIJ@33090|Viridiplantae,3G9VB@35493|Streptophyta,4JKNX@91835|fabids	35493|Streptophyta	S	Nucleotide-diphospho-sugar transferase	-	GO:0003674,GO:0003824,GO:0005575,GO:0005622,GO:0005623,GO:0005737,GO:0005794,GO:0006464,GO:0006486,GO:0006807,GO:0008150,GO:0008152,GO:0008194,GO:0008378,GO:0009058,GO:0009059,GO:0009100,GO:0009101,GO:0009987,GO:0012505,GO:0016740,GO:0016757,GO:0016758,GO:0019538,GO:0034645,GO:0035250,GO:0036211,GO:0042546,GO:0043170,GO:0043226,GO:0043227,GO:0043229,GO:0043231,GO:0043412,GO:0043413,GO:0044085,GO:…	-	ko:K20892	-	-	-	-	ko00000,ko01000,ko01003	-	GT77	-	DUF4228,Nucleotid_trans,PNISR
Pz_hap1_003303-RA	102107.XP_008221914.1	0.0	1024.0	COG1132@1|root,KOG0058@2759|Eukaryota,37S83@33090|Viridiplantae,3GGMP@35493|Streptophyta,4JMBI@91835|fabids	35493|Streptophyta	Q	ABC transporter B family member	-	GO:0003674,GO:0005215,GO:0005575,GO:0005622,GO:0005623,GO:0005737,GO:0009507,GO:0009526,GO:0009536,GO:0009941,GO:0031967,GO:0031975,GO:0043226,GO:0043227,GO:0043229,GO:0043231,GO:0044422,GO:0044424,GO:0044434,GO:0044435,GO:0044444,GO:0044446,GO:0044464	-	ko:K05656	ko02010,ko04142,map02010,map04142	-	-	-	ko00000,ko00001,ko02000	3.A.1.209	-	-	ABC_membrane,ABC_tran
Pz_hap1_003301-RA	102107.XP_008221995.1	0.0	1261.0	2CMQE@1|root,2QRDX@2759|Eukaryota,37PIJ@33090|Viridiplantae,3G9VB@35493|Streptophyta,4JKNX@91835|fabids	35493|Streptophyta	S	Nucleotide-diphospho-sugar transferase	-	GO:0003674,GO:0003824,GO:0005575,GO:0005622,GO:0005623,GO:0005737,GO:0005794,GO:0006464,GO:0006486,GO:0006807,GO:0008150,GO:0008152,GO:0008194,GO:0008378,GO:0009058,GO:0009059,GO:0009100,GO:0009101,GO:0009987,GO:0012505,GO:0016740,GO:0016757,GO:0016758,GO:0019538,GO:0034645,GO:0035250,GO:0036211,GO:0042546,GO:0043170,GO:0043226,GO:0043227,GO:0043229,GO:0043231,GO:0043412,GO:0043413,GO:0044085,GO:…	-	ko:K20892	-	-	-	-	ko00000,ko01000,ko01003	-	GT77	-	DUF4228,Nucleotid_trans,PNISR
Pz_hap1_003309-RA	3760.EMJ26884	0.0	1134.0	2CN1U@1|root,2QTDN@2759|Eukaryota,37KT5@33090|Viridiplantae,3GA81@35493|Streptophyta,4JNA2@91835|fabids	35493|Streptophyta	S	Armadillo repeat only	-	-	-	-	-	-	-	-	-	-	-	-	Arm
Pz_hap1_003696-RA	3760.EMJ00644	3.5e-150	443.0	2C7QK@1|root,2QUNQ@2759|Eukaryota,37QB2@33090|Viridiplantae,3GCE5@35493|Streptophyta,4JRQZ@91835|fabids	35493|Streptophyta	S	source UniProtKB	-	-	-	-	-	-	-	-	-	-	-	-	DUF659,Dimer_Tnp_hAT,zf-BED
Pz_hap1_003660-RA	3760.EMJ17993	8.42e-114	345.0	2C7QK@1|root,2QUNQ@2759|Eukaryota,37QB2@33090|Viridiplantae,3GCE5@35493|Streptophyta,4JRQZ@91835|fabids	35493|Streptophyta	S	source UniProtKB	-	-	-	-	-	-	-	-	-	-	-	-	DUF659,Dimer_Tnp_hAT,zf-BED
Pz_hap1_003500-RA	3760.EMJ24977	1.96e-72	222.0	2BGVC@1|root,2S1AB@2759|Eukaryota,37WFF@33090|Viridiplantae,3GJI0@35493|Streptophyta,4JQKZ@91835|fabids	35493|Streptophyta	-	-	-	-	-	-	-	-	-	-	-	-	-	-	-
Pz_hap1_003345-RA	102107.XP_008221951.1	7.11e-315	857.0	COG5277@1|root,KOG0678@2759|Eukaryota,37PIU@33090|Viridiplantae,3GFNZ@35493|Streptophyta,4JIQW@91835|fabids	35493|Streptophyta	Z	Belongs to the actin family	-	GO:0000902,GO:0000904,GO:0005575,GO:0005622,GO:0005623,GO:0005737,GO:0005829,GO:0005856,GO:0005885,GO:0006996,GO:0007010,GO:0007015,GO:0008150,GO:0009653,GO:0009825,GO:0009888,GO:0009987,GO:0010026,GO:0010090,GO:0015629,GO:0016043,GO:0016049,GO:0030029,GO:0030036,GO:0030154,GO:0032502,GO:0032989,GO:0032991,GO:0040007,GO:0043226,GO:0043228,GO:0043229,GO:0043232,GO:0044422,GO:0044424,GO:0044430,GO:…	-	ko:K14398,ko:K18584	ko03015,ko04138,ko04530,map03015,map04138,map04530	-	-	-	ko00000,ko00001,ko03019,ko04131,ko04147,ko04812	-	-	-	Actin
Pz_hap1_003348-RA	102107.XP_008221953.1	0.0	1041.0	COG0459@1|root,KOG0357@2759|Eukaryota,37M6X@33090|Viridiplantae,3GD4I@35493|Streptophyta,4JM1G@91835|fabids	35493|Streptophyta	O	assists the folding of proteins upon ATP hydrolysis	-	GO:0003674,GO:0005488,GO:0005515,GO:0005575,GO:0005622,GO:0005623,GO:0005737,GO:0005829,GO:0005832,GO:0005886,GO:0005911,GO:0006457,GO:0006458,GO:0008150,GO:0009506,GO:0009987,GO:0016020,GO:0030054,GO:0032991,GO:0044183,GO:0044424,GO:0044444,GO:0044445,GO:0044464,GO:0051082,GO:0055044,GO:0061077,GO:0071944,GO:0101031	-	ko:K09497	-	-	-	-	ko00000,ko03036,ko03110,ko04147	-	-	-	Cpn60_TCP1
Pz_hap1_003343-RA	102107.XP_008221948.1	0.0	1446.0	KOG2229@1|root,KOG2229@2759|Eukaryota,37K1U@33090|Viridiplantae,3G8JR@35493|Streptophyta,4JD2Q@91835|fabids	35493|Streptophyta	DZ	Protein SDA1 homolog	-	-	-	ko:K14856	-	-	-	-	ko00000,ko03009	-	-	-	NUC130_3NT,SDA1
Pz_hap1_003340-RA	102107.XP_008221945.1	8.56e-145	416.0	COG4870@1|root,KOG1543@2759|Eukaryota,37JX1@33090|Viridiplantae,3GA5J@35493|Streptophyta,4JKNP@91835|fabids	35493|Streptophyta	O	Belongs to the peptidase C1 family	-	GO:0005575,GO:0005622,GO:0005623,GO:0005737,GO:0005783,GO:0005788,GO:0012505,GO:0031974,GO:0043226,GO:0043227,GO:0043229,GO:0043231,GO:0043233,GO:0044422,GO:0044424,GO:0044432,GO:0044444,GO:0044446,GO:0044464,GO:0070013	-	ko:K16292	-	-	-	-	ko00000,ko01000,ko01002	-	-	-	Inhibitor_I29,Peptidase_C1
Pz_hap1_003346-RA	102107.XP_008221952.1	0.0	1010.0	KOG0118@1|root,KOG0118@2759|Eukaryota,37PJD@33090|Viridiplantae,3GAPE@35493|Streptophyta,4JSDZ@91835|fabids	35493|Streptophyta	A	RNA recognition motif	-	GO:0003674,GO:0003676,GO:0003723,GO:0003729,GO:0005488,GO:0005575,GO:0005622,GO:0005623,GO:0005634,GO:0043226,GO:0043227,GO:0043229,GO:0043231,GO:0044424,GO:0044464,GO:0097159,GO:1901363	-	ko:K14398	ko03015,map03015	-	-	-	ko00000,ko00001,ko03019	-	-	-	RRM_1
Pz_hap1_003333-RA	102107.XP_008221943.1	0.0	1491.0	28JSW@1|root,2QS6Q@2759|Eukaryota,37N8S@33090|Viridiplantae,3GD8G@35493|Streptophyta,4JNFA@91835|fabids	35493|Streptophyta	S	Sieve element occlusion C-terminus	-	GO:0003674,GO:0005488,GO:0005515,GO:0008150,GO:0009888,GO:0010087,GO:0010088,GO:0032502,GO:0042802,GO:0042803,GO:0043621,GO:0046983,GO:0048856	-	-	-	-	-	-	-	-	-	-	SEO_C,SEO_N
Pz_hap1_003334-RA	3760.EMJ26408	0.0	1415.0	28JSW@1|root,2QS6Q@2759|Eukaryota,37N8S@33090|Viridiplantae,3GD8G@35493|Streptophyta	35493|Streptophyta	S	Protein SIEVE ELEMENT OCCLUSION	-	GO:0003674,GO:0005488,GO:0005515,GO:0008150,GO:0009888,GO:0010087,GO:0010088,GO:0032502,GO:0042802,GO:0042803,GO:0043621,GO:0046983,GO:0048856	-	-	-	-	-	-	-	-	-	-	SEO_C,SEO_N
Pz_hap1_003332-RA	102107.XP_008222002.1	0.0	1320.0	28JSW@1|root,2QQNR@2759|Eukaryota,37N4Z@33090|Viridiplantae,3GECD@35493|Streptophyta,4JNPR@91835|fabids	35493|Streptophyta	S	Sieve element occlusion C-terminus	-	-	-	-	-	-	-	-	-	-	-	-	SEO_C,SEO_N
Pz_hap1_003341-RA	102107.XP_008222005.1	0.0	1191.0	KOG4660@1|root,KOG4660@2759|Eukaryota,37JHZ@33090|Viridiplantae,3GAIZ@35493|Streptophyta,4JEGN@91835|fabids	35493|Streptophyta	A	Protein terminal ear1	-	-	-	-	-	-	-	-	-	-	-	-	RRM_1,RRM_2
Pz_hap1_003349-RA	102107.XP_008221954.1	9.28e-291	793.0	COG3866@1|root,2QQ5F@2759|Eukaryota,37HIU@33090|Viridiplantae,3G7PT@35493|Streptophyta,4JSA2@91835|fabids	35493|Streptophyta	G	Pectate lyase	-	-	4.2.2.2	ko:K01728	ko00040,ko02024,map00040,map02024	-	R02361,R06240	RC00049,RC00705	ko00000,ko00001,ko01000	-	-	-	Pec_lyase_C
Pz_hap1_003344-RA	102107.XP_008221949.1	0.0	1627.0	KOG1737@1|root,KOG1737@2759|Eukaryota,37RXW@33090|Viridiplantae,3GCCU@35493|Streptophyta,4JD32@91835|fabids	35493|Streptophyta	T	Oxysterol-binding protein-related protein	-	-	-	ko:K20456,ko:K20463	-	-	-	-	ko00000,ko04131	-	-	-	Oxysterol_BP,PH_11
[truncated: 846 more rows]

## Sheet: Table S5
Table S5 The counts and lengths of 7 SV types in 13 genomes
Count
	Pm	Pmtor	apricotCZH	apricotLWM	apricotMarouch	apricotStella	apricotSun	apricotYXB	PrunMan	PruSib	Pz	Ph	Pzhap1	Average
[truncated: 18 more rows]

## Sheet: Table S6
Table S6 Functional annotation of SV-associated
[truncated: 121 more rows]

[truncated: 3 more sheets: Table S7, Table S8, Table S9]
